# Supplementary material for: In-feed bacitracin methylene disalicylate modulates the turkey microbiota and metabolome in a dose-dependent manner
Source: Sci Rep. 2019 Jun 3;9:8212. doi: 10.1038/s41598-019-44338-5 (PMC6547706; doi:10.1038/s41598-019-44338-5)
Supplement: Supplementary file 2 — Supplementary Data 2 [file 41598_2019_44338_MOESM2_ESM.xlsx]

## Sheet: Explanation
	OrigScale		Values are normalized in terms of raw area counts.
			For a single day run, this is equivalent to the raw data.
	ScaledImpData		Each biochemical in OrigScale is rescaled to set the median equal to 1.
			Then, missing values are imputed with the minimum.
	Combo ScaledImpData		The complete combined dataset which includes data from all treatment groups from days 7, 35, 78, and 84.
	Pathway Heat Map		This is the heat map associated with the statistical analysis of the data.
			Indicates ratios, p- and q-values for each comparison.
			Note that 'empty' values for merged data represents a biochemical that could not be bridged between datasets.
			0.55	Green: indicates significant difference (p≤0.05) between the groups shown, metabolite ratio of < 1.00
			0.76	Light Green: narrowly missed statistical cutoff for significance 0.05<p<0.10, metabolite ratio of < 1.00
			1.71	Red: indicates significant difference (p≤0.05) between the groups shown; metabolite ratio of ≥ 1.00
			1.32	Light Red: narrowly missed statistical cutoff for significance 0.05<p<0.10, metabolite ratio of ≥ 1.00
			1.2	Non-colored text and cell: mean values are not significantly different for that comparison
				Blue: indicates significant (p≤0.05) ANOVA effect.
				Light Blue: indicates 0.05<p<0.10 ANOVA effect
		* indicates compounds that have not been officially confirmed based on a standard, but we are confident in its identity
	Box Plots - Alpha		Box plots are provided for each biochemical detected, sorted alphabetically by biochemical name.
	Box Plots - Pathway		Box plots are provided for each biochemical detected, sorted by biochemical pathway.

## Sheet: OrigScale
												SAMPLE NAME	USDA-01881	USDA-01882	USDA-01883	USDA-01884	USDA-01885	USDA-01886	USDA-01887	USDA-01888	USDA-01889	USDA-01890	USDA-01891	USDA-01892	USDA-01893	USDA-01894	USDA-01895	USDA-01896	USDA-01897	USDA-01898	USDA-01899	USDA-01900	USDA-01901	USDA-01902	USDA-01903	USDA-01904
												PARENT SAMPLE ID	3390783	3390784	3390785	3390786	3390787	3390788	3390789	3390790	3390791	3390792	3390793	3390794	3390795	3390796	3390797	3390798	3390799	3390800	3390801	3390802	3390803	3390804	3390805	3390806
												CLIENT IDENTIFIER	211a Metabolome	213a Metabolome	214a Metabolome	215a Metabolome	216a Metabolome	217a Metabolome	221a Metabolome	222a Metabolome	223a Metabolome	224a Metabolome	225a Metabolome	226a Metabolome	231a Metabolome	232a Metabolome	233a Metabolome	234a Metabolome	235a Metabolome	236a Metabolome	181	182	183	184	185	186
												ANCHOR SAMPLE ID																			3146444	3146445	3146446	3146447	3146448	3146449
												ANCHOR SAMPLE NAME																			USDA_01791	USDA_01792	USDA_01793	USDA_01794	USDA_01795	USDA_01796
												ANIMAL ID	211	213	214	215	216	217	221	222	223	224	225	226	231	232	233	234	235	236	181	182	183	184	185	186
												COMMENTS	not lyophilized	not lyophilized	not lyophilized	not lyophilized	not lyophilized	not lyophilized	not lyophilized	not lyophilized	not lyophilized	not lyophilized	not lyophilized	not lyophilized	not lyophilized	not lyophilized	not lyophilized	not lyophilized	not lyophilized	not lyophilized	anchor from USDA-01-16VW	anchor from USDA-01-16VW	anchor from USDA-01-16VW	anchor from USDA-01-16VW	anchor from USDA-01-16VW	anchor from USDA-01-16VW
												GROUP NUMBER	A_84	A_84	A_84	A_84	A_84	A_84	B_84	B_84	B_84	B_84	B_84	B_84	C_84	C_84	C_84	C_84	C_84	C_84	A_78	A_78	A_78	A_78	A_78	A_78
												SAMPLENUMBER	37	38	39	40	41	42	43	44	45	46	47	48	49	50	51	52	53	54	37	38	39	40	41	42
												SAMPLE MATRIX	intestinal content	intestinal content	intestinal content	intestinal content	intestinal content	intestinal content	intestinal content	intestinal content	intestinal content	intestinal content	intestinal content	intestinal content	intestinal content	intestinal content	intestinal content	intestinal content	intestinal content	intestinal content	intestinal content	intestinal content	intestinal content	intestinal content	intestinal content	intestinal content
												TIME POINT	84	84	84	84	84	84	84	84	84	84	84	84	84	84	84	84	84	84	78	78	78	78	78	78
												TREATMENT	A	A	A	A	A	A	B	B	B	B	B	B	C	C	C	C	C	C	A	A	A	A	A	A
PATHWAY SORTORDER	BIOCHEMICAL	SUPER PATHWAY	SUB PATHWAY	COMP ID	PLATFORM	CHEMICAL ID	RI	MASS	CAS	PUBCHEM	KEGG	Group HMDB	Control withdrawal day 84	Control withdrawal day 84	Control withdrawal day 84	Control withdrawal day 84	Control withdrawal day 84	Control withdrawal day 84	Sub Ther withdrawal day 84	Sub Ther withdrawal day 84	Sub Ther withdrawal day 84	Sub Ther withdrawal day 84	Sub Ther withdrawal day 84	Sub Ther withdrawal day 84	Therapeutic withdrawal day 84	Therapeutic withdrawal day 84	Therapeutic withdrawal day 84	Therapeutic withdrawal day 84	Therapeutic withdrawal day 84	Therapeutic withdrawal day 84	Control 78	Control 78	Control 78	Control 78	Control 78	Control 78
2102	1-(1-enyl-oleoyl)-2-linoleoyl-GPE (P-18:1/18:2)*	Lipid	Lysoplasmalogen	54999	LC/MS Pos Late	100009003	2324	726.543						2085987		360465	2324733	1.93537e+06	2143949	448813	1009568		442221	251661	2.94212e+06	485629	941101	1168426		573093	81774.1	2331558	2119321	836127	52040	629746
2098	1-(1-enyl-oleoyl)-GPE (P-18:1)*	Lipid	Lysoplasmalogen	44621	LC/MS Pos Late	100005372	1566	464.314					115812	1056456		308157	881459	561652	790296	77569	1164841		173549	256884	994862	124710	722078	587912	326114	462751	294251	1181142	3155562	188633		261060
2083	1-(1-enyl-palmitoyl)-2-arachidonoyl-GPC (P-16:0/20:4)*	Lipid	Plasmalogen	52689	LC/MS Pos Late	100009014	2154	766.575				HMDB11220		384389		185634	289906	943857	652224		165419				1036882	396453		752501		296418		883816	790513	396420		306932
2075	1-(1-enyl-palmitoyl)-2-arachidonoyl-GPE (P-16:0/20:4)*	Lipid	Plasmalogen	52673	LC/MS Pos Late	100009002	2270	724.528				HMDB11352	116134	774768		318978	945225	972163	1059775	218902	268377		105572	183426	1254727	790965	214411	657840	115722	364883	147812	1.69659e+06	908984	467508		307418
2084	1-(1-enyl-palmitoyl)-2-linoleoyl-GPC (P-16:0/18:2)*	Lipid	Plasmalogen	52682	LC/MS Pos Late	100009009	2226	742.575				HMDB11211	646079	4147537		1.90162e+06	5990898	8717351	9281979	599389	2114540		214118	434088	15617276	1460707	597293	4894029	213822	2071148		16104188	9135432	3.8076e+06		2713058
2072	1-(1-enyl-palmitoyl)-2-linoleoyl-GPE (P-16:0/18:2)*	Lipid	Plasmalogen	52677	LC/MS Pos Late	100009069	2351	700.528				HMDB11343	279156	1527953		707397	1987133	1780838	2003545	552790	809846		224114	239291	2379544	631626	701460	1123883		787333		2616239	2.07039e+06	981603	243210	803195
2077	1-(1-enyl-palmitoyl)-2-oleoyl-GPC (P-16:0/18:1)*	Lipid	Plasmalogen	52478	LC/MS Pos Late	100009007	2443	744.59					524808	8405929		1719186	8705183	7839277	9792368	395062	3179550	90431	423349	391837	12637129	1215714	864914	3836862	359337	2.08377e+06	179246	15326222	9502326	3327099		2022155
2071	1-(1-enyl-palmitoyl)-2-oleoyl-GPE (P-16:0/18:1)*	Lipid	Plasmalogen	52477	LC/MS Pos Late	100009005	2600	702.543				HMDB11342	758491	6154677	297610	1873963	7.74808e+06	4556544	6153588	746239	2866668	423708	943332	629586	5827128	1360041	2231597	2676823	806099	1887683	708502	7382078	5740163	2186090	338484	1650493
2095	1-(1-enyl-palmitoyl)-GPC (P-16:0)*	Lipid	Lysoplasmalogen	52474	LC/MS Pos Late	100002875	1547	480.345		10917802		HMDB10407	102860	271127		182748	317262	317426	326583		432480				494311		136230	393959	155853	332767		741826	1372962	169139		154683
2096	1-(1-enyl-palmitoyl)-GPE (P-16:0)*	Lipid	Lysoplasmalogen	39270	LC/MS Pos Late	100003000	1558	438.298					120276	523307		253832	577554	319030	491317		554547		81881	220098	593734	143460	395830	401195	288456	419323	227869	843888	1641533	193688		183087
2087	1-(1-enyl-stearoyl)-2-arachidonoyl-GPE (P-18:0/20:4)*	Lipid	Plasmalogen	52475	LC/MS Pos Late	100008999	2511	752.559		9547058		HMDB05779	3589975	16480591	1213344	7538451	17943954	26373604	24812748	4627662	8070586	899086	2185766	3246371	31363534	9224576	3450226	20847860	1915525	9978397	1871581	38803108	18840196	13838495	903257	10349469
2080	1-(1-enyl-stearoyl)-2-linoleoyl-GPE (P-18:0/18:2)*	Lipid	Plasmalogen	52748	LC/MS Pos Late	100009225	2633	728.559				HMDB11376	9375549	49243784	3487373	22384724	53450084	60670696	61487900	13566649	26724652	3091333	7976273	7887764	81127232	20363918	10269100	43685632	4730500	24959772	5394535	100106608	52099180	38956792	3.55972e+06	29222042
2079	1-(1-enyl-stearoyl)-2-oleoyl-GPE (P-18:0/18:1)	Lipid	Plasmalogen	52614	LC/MS Pos Late	100008919	2950	730.575	144371-68-6			HMDB11375	3982844	58886776	1601930	10406494	46324036	35564136	60334696	4489927	24108020	2047552	5131364	3.94592e+06	46212928	9070571	10180865	23448734	4723742	11942332	3761253	71568592	37503716	15566737	1554263	11555626
2100	1-(1-enyl-stearoyl)-GPE (P-18:0)*	Lipid	Lysoplasmalogen	39271	LC/MS Pos Late	100003001	1649	466.329					10614299	20577996	4367883	14760810	20195610	20375160	19284610	6707186	33420214	2368753	4850142	12143513	24281816	7586950	13007693	26899706	9243876	22200644	6341621	48975348	71676000	9202012	2034902	12891932
2674	1,2-dilinoleoyl-galactosylglycerol (18:2/18:2)*	Lipid	Glycolipid Metabolism	54899	LC/MS Pos Late	100010879	2415	796.593		6535011			170988	109171						432944	154452	331505	308715	60394		188273	435547			125734			65606		232585
1693	1,2-dilinoleoyl-GPC (18:2/18:2)	Lipid	Phospholipid Metabolism	52603	LC/MS Pos Late	100008903	2006	782.569	998-06-1	5288075		HMDB08138	309393	3.32094e+06		1103532	5507666	4997000	8119867	947734	1579190	127461	516989	620145	10313766	1295899	1129545	3.44156e+06	117382	1281826	232639	10481411	4300507	2194678	97896	1516161
1694	1,2-dilinoleoyl-GPE (18:2/18:2)*	Lipid	Phospholipid Metabolism	53174	LC/MS Pos Late	100009217	2083	740.522		9546812		HMDB09093	153803	566183	89990	196121	823124	558813	1194667	400458	296618	1086392	346860	343418	1010853	215063	555395	384383	420723	209245	290596	1048760	335554	180948	66436	228386
1675	1,2-dioleoyl-GPE (18:1/18:1)	Lipid	Phospholipid Metabolism	52609	LC/MS Pos Late	100008906	2485	744.554	4004-05-01	9546757			560276	3.73426e+06	355734	758445	3.79001e+06	2.17791e+06	2.70215e+06	210514	1535378	1.269e+06	351725	639285	1.25739e+06	416550	1.24438e+06	1.00251e+06	753291	922052	299539	3.46838e+06	1.06887e+06	537404	37601.8	641760
1599	1,2-dipalmitoyl-GPC (16:0/16:0)	Lipid	Phospholipid Metabolism	19130	LC/MS Pos Late	100000657	2365	734.569	63-89-8	452110	D03585	HMDB00564	430428	1239087	143295	600224	1043858	759441	1432562	462096	581214	119864	332589	475179	1.63688e+06	3302777	831266	1218890	169822	660248	371823	1676933	979147	680745	154463	560606
1113	10-heptadecenoate (17:1n7)	Lipid	Long Chain Fatty Acid	33971	LC/MS Neg	100001278	5555	267.233	29743-97-3	5312435		HMDB60038	2.80036e+06	4.52711e+06	589045	1.62837e+06	5.78643e+06	537587	1.10294e+06	629459	3.94794e+06	1.29053e+06	1.64128e+06	2.3433e+06	4275458	1.24581e+06	1286508	923065	6100727	850529	2.38305e+06	2.66376e+06	4222858	1.57591e+06	528670	457656
1434	10-hydroxystearate	Lipid	Fatty Acid, Monohydroxy	47123	LC/MS Neg	100005852	5370	299.259		9561835			32669374	73983584	47543708	32147684	62658912	40423916	16390252	12431711	37610340	26571764	75384032	44883928	35417040	10640694	17172838	40654720	44210012	22830216	25541484	47683448	63396416	32205164	15455314	46452544
1123	10-nonadecenoate (19:1n9)	Lipid	Long Chain Fatty Acid	33972	LC/MS Neg	100001277	5780	295.264	73033-09-7	5312513		HMDB13622	1.70903e+06	1.72551e+06	398658	504486	2.0707e+06	309344	488555	441917	1.74995e+06	821258	872653	1.41334e+06	1.69371e+06	474249	682097	330766	2938978	576830	1.28156e+06	797201	1386846	497055	189604	477219
1441	12,13-DiHOME	Lipid	Fatty Acid, Dihydroxy	38395	LC/MS Neg	62	5137	313.238	263399-35-5	10236635	C14829	HMDB04705	6340401	4231904	11773671	474724	2601634	3.40353e+06	1915492	2742944	3.83153e+06	3060765	6423393	1088169	3196331	2506022	4704954	5251214	842044	3.85091e+06	2602709	1.81866e+06	4407408	2253730	2621165	7378486
2580	12-dehydrocholate	Lipid	Secondary Bile Acid Metabolism	44644	LC/MS Neg	100001072	4871	405.265	2458-08-4;2458-08-4	94235		HMDB00400	260933	95840	393876		335471		133828	322799	23274		405204	222214	153578		220916	327741	19089	204518	283920	62953	137768	109278	398720
1423	13-HODE + 9-HODE	Lipid	Fatty Acid, Monohydroxy	37752	LC/MS Neg	100002196	5275	295.228		43013			1954487	3701603	4434621	1530191	2801139	1772715	4308591	6271533	1999500	2274129	12321471	1692995	1996700	2908972	5902500	2144822	1640756	3.47237e+06	2009474	2391932	5292626	461774	2108946	3246678
1214	13-methylmyristate	Lipid	Fatty Acid, Branched	38293	LC/MS Neg	100002344	5499	241.217	2485-71-4	151014			17586858	17177708	5459377	8769032	15584512	2179969	6242138	2255802	24435184	23381808	7.2712e+06	23588848	18133740	5.1836e+06	7188890	2.74812e+06	63326904	3.73743e+06	53558320	12378399	21432676	10340237	6263783	10311915
1220	17-methylstearate	Lipid	Fatty Acid, Branched	38296	LC/MS Neg	100002356	5993	297.28	2724-59-6	3083779		HMDB37397	3159287	1.86992e+06	932594	1069052	3917288	506535	733245	293006	8077200	6423032	902742	4981823	4589243	583516	448909	647535	1473648	292973	2876569	741207	586541	913657	221419	686288
1949	1-arachidonoyl-GPE (20:4n6)*	Lipid	Lysolipid	35186	LC/MS Neg	100001571	5874	500.278		42607465		HMDB11517		398574		59963	608292	72944	207837		293063				811745	110232	62090	220263		29262		208877	194202	132475		195996
2135	1-dihomo-linolenylglycerol (20:3)	Lipid	Monoacylglycerol	48341	LC/MS Neg	100006121	6400	305.249						259035			305687		86552		372205				760724	74823	17527	65637	88478	25099		123932	127494
3636	1H-quinolin-2-one	Xenobiotics	Food Component/Plant	40464	LC/MS Pos Early	100002385	2680	146.06	59-31-4	6038	C06415		189972128	228694480	228307440	56925120	149767680	156058912	44423732	16330201	125631424	89175424	102382064	116936240	54715956	68436264	16142503	174715264	16164407	158041376	92348304	375390016	324094240	230318656	44281376	347473632
2127	1-linolenoylglycerol (18:3)	Lipid	Monoacylglycerol	34393	LC/MS Neg	100001435	6214	277.217	124151-74-2	53480978		HMDB11569	100768	190987	49703	109041	316898		54760	242773	158291	103635	323495		197375	40421	135799			325047	161858	39375	121266		21874
1701	1-linoleoyl-2-arachidonoyl-GPC (18:2/20:4n6)*	Lipid	Phospholipid Metabolism	52710	LC/MS Pos Late	100009131	1969	806.569				HMDB08147		587946			699563	1003269	887664		282297				1145838	177480		476320		230346		1245997	511918	156898		195190
1622	1-linoleoyl-2-linolenoyl-GPC (18:2/18:3)*	Lipid	Phospholipid Metabolism	53176	LC/MS Pos Late	100009343	1939	780.554				HMDB08141		93362			155262	140829	397317						244049			93774				394343		81192
2125	1-linoleoylglycerol (18:2)	Lipid	Monoacylglycerol	27447	LC/MS Neg	100001040	6477	279.233	2277-28-3	5283469			3051409	9755738	1530290	4071442	9598106	669946	3164627	7783071	4740719	2925806	13238292	2504212	12031376	2503056	8761287	1189141	1565512	6739248	5719121	1871680	7710796	1.83861e+06	1097522	1532634
1997	1-linoleoyl-GPA (18:2)*	Lipid	Lysolipid	52690	LC/MS Pos Late	100009082	1516	435.251				HMDB07856		138081		107434		78235	483883	603673	230968		506791		132238	428425	137155	349507	92917	275564	273305	84982	179581	191591	682387	242283
1909	1-linoleoyl-GPC (18:2)	Lipid	Lysolipid	34419	LC/MS Pos Late	100001395	1465	520.34		11988421	C04100	HMDB10386	211085	783510	328426	447046	788695	463184	880230	4260266	499601		1684236	230746	577514	293213	1093656	596091	167911	765865	175584	707886	2038419	371177	297869	280829
1945	1-linoleoyl-GPE (18:2)*	Lipid	Lysolipid	32635	LC/MS Neg	100001570	5900	476.278		52925130		HMDB11507	455292	1298560		317656	1823533	286619	754015	346840	1481882	227733	336255	256976	2746390	259213	300946	608296	310955	223349	299324	686454	664999	540347	89714	700694
1989	1-linoleoyl-GPG (18:2)*	Lipid	Lysolipid	54885	LC/MS Neg	100009227	5516	507.273					610048	1146759	184182	480507	1509786	183262	762667	384453	1742414	577353	385165	476468	2398773	618026	400689	536676	2197718	314283	1084723	524470	664719	258895	584435	288832
1966	1-linoleoyl-GPI (18:2)*	Lipid	Lysolipid	36594	LC/MS Neg	100001778	5494	595.289						150761			279333	34551	117372	332795	196843		77108		239073	47816	72558	98466		76687		61803	127502	93719	56198	93821
3222	1-methyladenine	Nucleotide	Purine Metabolism, Adenine containing	1527	LC/MS Pos Early	54	2133	150.077	5142-22-3	78821	C02216	HMDB11599	4515645	3893868	2543608	4156902	4213058	4357229	2621720	839207	3295464	1227253	1397723	2606926	9632841	1.9697e+06	2146609	4731905	1315910	2565388	3929630	28373636	24677502	7138411	5809690	10359811
3606	1-methyl-beta-carboline-3-carboxylic acid	Xenobiotics	Food Component/Plant	43449	LC/MS Pos Early	100004434	3073	227.082	22329-38-0	5406157			905952	3390136	1430737	2862098	1443633	1.98466e+06	903851	252838	2067972	559741	771349	2181050	724123	1369950	282237	1617070	144086	913821	90588	2989490	464836	486442	213285	2169602
420	1-methylguanidine	Amino Acid	Guanidino and Acetamido Metabolism	48114	LC/MS Pos Early	100000715	2149	74.0713	22661-87-6	10111	C02294	HMDB01522	887189	546027	806869	678340	815723	733491	566615	620797	503232	1361871	405788	707960	440635	419116	594007	547085	754077	679591	535019	542647	389751	559733	474585	372207
75	1-methylhistamine	Amino Acid	Histidine Metabolism	43831	LC/MS Pos Early	100001204	3040	126.103	501-75-7	3614	C05127	HMDB00898	1019909	273182	584463		243044	345599	374574	260917	460911	780686	285353	528057	459146	214045	1180048	141916		127198	148503	300663	160363	549158	264605	218279
62	1-methylhistidine	Amino Acid	Histidine Metabolism	30460	LC/MS Pos Early	100001051	2755	170.092	332-80-9	92105	C01152	HMDB00001	216206	574270		254213	1476946	1.77342e+06	1371823	603019	834500		198866	659197	2116666		207917	2581989	762358	368045		5382231	6783894	1212571		1294422
76	1-methylimidazoleacetate	Amino Acid	Histidine Metabolism	32350	LC/MS Pos Early	100001208	2064	141.066	2625-49-2	75810	C05828	HMDB02820	15644270	11778931	17581608	10045902	16663985	7687981	9356515	5.18622e+06	7819235	36959860	13378579	21928226	12859482	8264588	9764306	4970611	2274425	12487588	6851845	10033063	5.37625e+06	8614054	7679336	7667689
3355	1-methylnicotinamide	Cofactors and Vitamins	Nicotinate and Nicotinamide Metabolism	27665	LC/MS Pos Early	55	1940	137.071	1005-24-9	10129985	C02918	HMDB00699	443852	268974	758950	91465	160051	100549	862755	2105201	176002	1118077	1.51977e+06	963995	47154	700019	3498119	596328	1.31061e+06	1431749	2252213	30202.3	64527	86399	1199667	173635
3525	1-methylurate	Xenobiotics	Xanthine Metabolism	34395	LC/MS Neg	100001400	1099	181.037	708-79-2	69726	C16359	HMDB03099			59054.7				101861	385904			46446	295578		51133.2	2032997		125655				85106		9972.4
3531	1-methylxanthine	Xenobiotics	Xanthine Metabolism	34389	LC/MS Neg	100001405	1568.8	165.042	6136-37-4	80220	C16358	HMDB10738							1042750	3009825		184664	446807	784963		794556	3.28594e+06		295509		388785	800496	450904	368803	1279314
2114	1-myristoylglycerol (14:0)	Lipid	Monoacylglycerol	35625	LC/MS Neg	100001618	6353.3	227.202	75685-84-6	79050	C01885	HMDB11561	1462955	722823		404381	1260170		462495	298197	1311516	1893843	346455	824487	679599	576593	504532	342633	665565	438621	1499943	284202	307719	518843	401189	358584
1979	1-myristoyl-GPA (14:0)	Lipid	Lysolipid	36813	LC/MS Neg	100001738	5420	381.205		9547180				61952					198447	135491	149287		92901			439329		115634	237749	136893				151056	315578	160151
1630	1-oleoyl-2-linoleoyl-GPC (18:1/18:2)*	Lipid	Phospholipid Metabolism	52453	LC/MS Pos Late	100008981	2165	784.585					1.39145e+06	17105118	205066	5.08757e+06	20242592	17964034	24853134	2.62771e+06	11267222	352440	1.1522e+06	1.82011e+06	20811964	5274128	5911987	13439697	783857	6.66171e+06	1.05673e+06	24203944	19103250	9413617	275070	8.15165e+06
1696	1-oleoyl-2-linoleoyl-GPE (18:1/18:2)*	Lipid	Phospholipid Metabolism	52687	LC/MS Pos Late	100009078	2270	742.538		9546753		HMDB05349	488545	3273631	275558	901974	3857516	2924182	4388293	629166	1404650	1989856	479972	782764	3720600	821632	1377492	1484507	819611	868163	591462	4679954	1703870	986525	143920	762754
2123	1-oleoylglycerol (18:1)	Lipid	Monoacylglycerol	21184	LC/MS Neg	100000924	6650	281.249	111-03-5	5283468		HMDB11567	5569226	16828278	1883224	3956319	18802228	1176132	6408453	7534204	10781415	3857206	9361625	3849394	21451006	4098097	10227091	2814538	4550675	4534478	5.75114e+06	3699712	6291881	4161827	1405522	2256845
1982	1-oleoyl-GPA (18:1)	Lipid	Lysolipid	36812	LC/MS Neg	100001671	5615	435.252	325465-93-8	5497152			926999	1243334	176756	183583	430816	204315	816018	633828	2791436	486350	1284055	126883	939601	969333	235966	326468	1373788	224209	2550491	95292		1472774	1355373	1290890
1906	1-oleoyl-GPC (18:1)	Lipid	Lysolipid	48258	LC/MS Neg	100001272	6250	596.357	19420-56-5	16081932		HMDB02815	223288	463408		85654	1696053	55456	321203	76034	827527		209291	117807	623832	107786	215132	219880	81846	141866	41198	213922	598663	189197		218813
1941	1-oleoyl-GPE (18:1)	Lipid	Lysolipid	35628	LC/MS Neg	100001569	6125.1	478.294	89576-29-4	9547071		HMDB11506	995687	4487942	32406	700521	6047942	536772	1571133	214413	5028366	341434	470819	728527	4561820	513505	1114132	893570	1419116	562523	433966	1046776	2056243	721181	75822	1082495
1988	1-oleoyl-GPG (18:1)*	Lipid	Lysolipid	45968	LC/MS Neg	100005716	5610	509.288					3069582	4654705	911644	4058896	3.44964e+06	242093	1314854	614603	10146035	3679595	1478290	5364485	7120956	1279919	1.54892e+06	1066938	18551080	843554	5536290	835623	2468554	743426	1121571	1038261
1964	1-oleoyl-GPI (18:1)*	Lipid	Lysolipid	36602	LC/MS Neg	100001777	5599	597.305					71006	529663		101986	1022446	79933	206800	91759	786504	38064	86509	118097	659187	47299	205464	127915	118915	109030		81900	193342	134437		177507
1973	1-oleoyl-GPS (18:1)	Lipid	Lysolipid	19260	LC/MS Neg	100000630	5607	522.284	326589-90-6	9547099		HMDB61694	218916	969463		157486	2632376	131775	428659	96699	1539276	114207	163591	319660	1299278	125705	239203	248263	384076	128756	313452	453500	637286	372725	135036	577557
2137	1-palmitoleoylglycerol (16:1)*	Lipid	Monoacylglycerol	52431	LC/MS Neg	100008952	6094	253.217				HMDB11565	366870	641153		93033	816951		173871		574999	186919		96226	894480	124637	309415		332476			130936	151427
1899	1-palmitoleoyl-GPC (16:1)*	Lipid	Lysolipid	33230	LC/MS Pos Late	100001511	1450	494.324		24779461		HMDB10383		263412			278337	184168	294578								128323	128738		98224		275389	566806
1619	1-palmitoyl-2-arachidonoyl-GPC (16:0/20:4n6)	Lipid	Phospholipid Metabolism	52462	LC/MS Pos Late	100008914	2091	782.569	35418-58-7	10747814		HMDB07982	1180490	10700845	125824	4.01467e+06	12937219	23376542	18872372	991302	4191105		517874	958888	28741802	5157675	1667412	11703611	265375	5591785	316515	28475010	13330851	5417236		4773566
1653	1-palmitoyl-2-arachidonoyl-GPE (16:0/20:4)*	Lipid	Phospholipid Metabolism	52464	LC/MS Pos Late	100008990	2198	740.522		9546800		HMDB05323	117047	1160771		592843	1375270	1944283	2060047	173499	315557			74281	2287360	522407	221065	1091211		481558		2353046	1065736	574376		563733
2676	1-palmitoyl-2-linoleoyl-digalactosylglycerol (16:0/18:2)*	Lipid	Glycolipid Metabolism	54887	LC/MS Pos Late	100010874	2498	934.646					418695	315048	387429	248579	98188	117113	300986	265201	280321	289290	399188	330488	336216	423132	515594	318477	986279	377446	435545	113435	754970	138383	450967	609587
2680	1-palmitoyl-2-linoleoyl-galactosylglycerol (16:0/18:2)*	Lipid	Glycolipid Metabolism	54901	LC/MS Pos Late	100010893	2731	772.593					3603346	3.89198e+06	2427521	2290343	2.00399e+06	1.85332e+06	4356376	4640651	4488669	6435945	5701067	2169131	3923531	5018269	5577052	2613152	6373443	3625416	3628499	1872814	2752179	1809849	6189849	2655477
1606	1-palmitoyl-2-linoleoyl-GPC (16:0/18:2)	Lipid	Phospholipid Metabolism	42446	LC/MS Pos Late	1537	2160	758.569	40811-94-7	5287971		HMDB07973	14874258	133928152	2044236	54650928	157027504	159824336	178888528	15846117	72281936	1832044	8678740	14327909	242355232	53664712	29600400	118443016	4097572	67499968	7944839	241612624	140942208	90456280	1661149	74254528
1655	1-palmitoyl-2-linoleoyl-GPE (16:0/18:2)	Lipid	Phospholipid Metabolism	42449	LC/MS Pos Late	100001870	2275	716.522		9546747		HMDB05322	2212259	4982797	1567603	2469534	5855236	5780175	8882690	1963616	2790734	9797886	2212611	3.23135e+06	9582868	2521402	3.95868e+06	4034485	3.55441e+06	2442193	2865384	8204194	4048748	2291992	1003161	2378273
1632	1-palmitoyl-2-linoleoyl-GPI (16:0/18:2)	Lipid	Phospholipid Metabolism	52450	LC/MS Pos Late	1528	2730	852.56				HMDB09784	103320	1102605		436791	2.08374e+06	2652692	2492657	406979	685234		174181	153571	2883433	329064	263829	1.41863e+06		600520		2806642	2242304	1.04428e+06	51354	724865
1605	1-palmitoyl-2-oleoyl-GPC (16:0/18:1)	Lipid	Phospholipid Metabolism	52461	LC/MS Pos Late	1539	2358	760.585	26853-31-6;26853-31-6	6436017		HMDB07972	28317276	302267040	3510270	103849224	285273664	254344768	259773824	19928032	154225248	4.04175e+06	21364206	24060052	337655904	88426352	71587696	185220736	10587817	125370488	11025042	414865568	239751472	152447296	2605016	125327736
1643	1-palmitoyl-2-oleoyl-GPE (16:0/18:1)	Lipid	Phospholipid Metabolism	19263	LC/MS Pos Late	1526	2509	718.538	26662-94-2	5283496		HMDB05320	1.89825e+06	13988749	935674	4721898	13067326	13549137	15417694	1.29831e+06	5696707	5764703	1660193	3004769	18498760	3487318	3835560	8199451	4046121	4603082	2321161	20680372	10627724	5.34486e+06	744255	4639753
1677	1-palmitoyl-2-oleoyl-GPI (16:0/18:1)*	Lipid	Phospholipid Metabolism	52669	LC/MS Pos Late	100009066	3140	854.575				HMDB09783	267127	4331216		946365	4926047	4191279	5387172	288214	2.03472e+06		215968	316691	6387841	654912	843465	2287358	124807	1156413		6261859	3963023	1711932		1385878
1624	1-palmitoyl-2-palmitoleoyl-GPC (16:0/16:1)*	Lipid	Phospholipid Metabolism	52470	LC/MS Pos Late	100008984	2160	732.554				HMDB07969	1916135	29540916	237817	8508701	36588936	33764304	27119212	851808	13096157	205093	1607841	1440629	34435904	5836629	5764703	15296489	833872	9989167	795854	46250208	35475436	11789591	178210	10687196
1674	1-palmitoyl-2-stearoyl-GPC (16:0/18:0)	Lipid	Phospholipid Metabolism	52616	LC/MS Pos Late	100008921	2653	762.601	59403-51-9			HMDB07970		369690			373632	316733	441191		111132				718616	284839		284651				906556	269071			74371
2118	1-palmitoylglycerol (16:0)	Lipid	Monoacylglycerol	21127	LC/MS Neg	100000827	6550	255.233	542-44-9	14900		HMDB31074	8834726	9266508	2197115	3144170	7754581	1466252	3080425	2896996	9733492	8749312	3707286	5761153	9670975	3290927	4240189	2875584	4430051	3004159	8056447	2552159	5103425	3854457	3425078	4657930
1978	1-palmitoyl-GPA (16:0)	Lipid	Lysolipid	34428	LC/MS Neg	100001445	5600	409.236	17618-08-5	6419701	C04036	HMDB00327	1685071	3089971	541609	569418	1581876	1283072	2928439	2.03979e+06	5335850	1.0416e+06	2006983	790403	1539429	5725994	811740	2412229	3264747	1832810	3149275	555864	610490	6203431	5989731	5435017
1896	1-palmitoyl-GPC (16:0)	Lipid	Lysolipid	33955	LC/MS Pos Late	100001263	1525	496.34	17364-16-8	86554		HMDB10382	5237659	24047858	1.74723e+06	7297248	26161682	18828162	32558618	25202008	19584004	948589	14286297	3.67435e+06	24425218	5651001	10066130	30948872	3840100	25507046	4778055	31827670	50601932	8081273	3.82381e+06	8176436
1936	1-palmitoyl-GPE (16:0)	Lipid	Lysolipid	35631	LC/MS Pos Late	100001567	1544	454.293	53862-35-4	9547069		HMDB11503	849353	6646034	753927	1911808	6.56189e+06	5442312	7293645	2653683	3430892	1130684	2066319	1324715	9935150	1498094	2693680	6046936	3290707	4144401	2135794	7205618	6984393	2552349	855531	1653003
1983	1-palmitoyl-GPG (16:0)*	Lipid	Lysolipid	45970	LC/MS Neg	100005717	5570	483.273		3300276			4241857	4860189	1.2584e+06	2854225	3537811	726667	2431249	1598374	7465382	4785387	2194385	3.73496e+06	5.96994e+06	3397152	2346983	2008734	13635230	1770300	6972760	1022962	2122569	2052710	4344803	2713517
1959	1-palmitoyl-GPI (16:0)	Lipid	Lysolipid	35305	LC/MS Neg	100001655	5564	571.289				HMDB61695	561853	1239614	312607	522016	1600691	227517	424912	1573921	2209042	250987	538266	320999	1500952	225431	900308	396216	1152933	444555	361527	325312	1502457	187056	195104	449134
1985	1-palmitoyl-GPS (16:0)*	Lipid	Lysolipid	46130	LC/MS Neg	100005805	5572	496.268		9547100			169104	395407		87955	711636	82728	160278	38217	645489	77688		165530	763654		112703	163222	847708	99245	367961	286295	808521	70403	32579	215435
2117	1-pentadecanoylglycerol (15:0)	Lipid	Monoacylglycerol	47898	LC/MS Neg	100001431	6200	241.217	104140-07-0	190750			3501618	1502329	528446	883121	2289317	242829	253605	142866	2345778	3241325	811651	2339462	2048562	821449	643055	612309	626467	601488	1.92156e+06	602828	950501	916095	277605	462709
1610	1-stearoyl-2-arachidonoyl-GPC (18:0/20:4)	Lipid	Phospholipid Metabolism	42450	LC/MS Pos Late	100001869	2300	810.601	35418-59-8	16219824		HMDB08048	400693	3158380		1125118	3138480	5795624	5267446	494339	1125942		162400	567409	7.17769e+06	2520143	620747	3315021	176113	1451336	144711	7849012	3304785	1437092		1384303
1647	1-stearoyl-2-arachidonoyl-GPE (18:0/20:4)	Lipid	Phospholipid Metabolism	52447	LC/MS Pos Late	100008977	2424	768.554		5289133		HMDB09003	474318	4602875	107527	2.00522e+06	4711722	7.20684e+06	7443663	654723	1704769	63590	340090	530947	7.4916e+06	2616454	914596	3440336	216160	1605058	302660	7311471	3.73168e+06	1827091	87869	1932993
1629	1-stearoyl-2-arachidonoyl-GPI (18:0/20:4)	Lipid	Phospholipid Metabolism	52449	LC/MS Pos Late	100000616	3000	904.591	383907-33-3			HMDB09815	89707	1244228		445676	1124464	2729462	1734350		498929				2653606	507292	87852	1576796		649566		3499951	1287942	914993		784793
1658	1-stearoyl-2-linoleoyl-GPE (18:0/18:2)*	Lipid	Phospholipid Metabolism	52446	LC/MS Pos Late	100008976	2522	744.554		9546749		HMDB08994	737431	3854842	399670	1.77628e+06	4.18107e+06	4878891	6.4632e+06	2346789	2178469	499416	1236773	745901	8956390	2.19559e+06	1403176	3255800	605249	2052035	1.79228e+06	7658688	3.72028e+06	2.4107e+06	828538	2.06158e+06
1636	1-stearoyl-2-linoleoyl-GPI (18:0/18:2)	Lipid	Phospholipid Metabolism	52468	LC/MS Pos Late	100008994	3185	880.591				HMDB09809	524249	4617099	173519	1939242	5363434	8083352	6258343	524008	1868457		279649	424242	9761826	1243827	667487	4424368	192914	2290873	260972	11889339	5561220	3756439		2746245
1611	1-stearoyl-2-oleoyl-GPC (18:0/18:1)	Lipid	Phospholipid Metabolism	52438	LC/MS Pos Late	100008904	2644	788.616	56421-10-4			HMDB08038	2540056	60108284	458110	10622358	56177848	50524528	52199556	2062432	19985096	484640	2229478	3109645	75279360	7495836	7573433	25650216	1225075	11579709	1630838	111702672	44731132	16631863	404452	12149432
1651	1-stearoyl-2-oleoyl-GPE (18:0/18:1)	Lipid	Phospholipid Metabolism	42448	LC/MS Pos Late	100001856	2858	746.569				HMDB08993	682223	7768324	302620	2049284	7274001	7725555	7752606	574014	3629362	326237	512753	570168	10700251	1793562	1586128	4102615	1066666	2326602	556289	14072054	5808367	2800353	203692	2771425
1612	1-stearoyl-2-oleoyl-GPI (18:0/18:1)*	Lipid	Phospholipid Metabolism	52726	LC/MS Pos Late	100009181	3711	882.607					262547	5544204		1346030	4970305	4459338	4809218	57325	2001042		137131		5654392	648192	723774	2291726	71177	1484565		7537502	3922736	2220224		1615866
1980	1-stearoyl-GPA (18:0)	Lipid	Lysolipid	36810	LC/MS Neg	100001670	5829	437.267	325465-92-7;799268-65-8	89567			2434428	2094265	330020	172759	328073	577528	1370130	630528	2559521	492239	1147244	447554	657049	2.77874e+06		1168608	1.36143e+06	690673	1519807	542653	193812	5845528	3463505	3817419
1904	1-stearoyl-GPC (18:0)	Lipid	Lysolipid	33961	LC/MS Pos Late	100001271	1606	524.371	19420-57-6	497299		HMDB10384	1965372	5658049	988431	4315266	6373236	5450223	5160786	3200206	7189959	439755	1492799	3259281	7.85467e+06	1638294	3.93567e+06	5831270	2356935	4940095	2662969	12019159	18261576	2521377	1407492	2582148
1939	1-stearoyl-GPE (18:0)	Lipid	Lysolipid	42398	LC/MS Pos Late	100001461	1626	482.324	69747-55-3	9547068		HMDB11130	2194962	15856811	582442	5275067	19512302	18490764	15599007	1366861	11506584	288176	1179172	1855804	28289808	3988401	4754548	17428792	989264	10122671	1.88551e+06	31337880	18716902	6.65228e+06	516938	5797470
1986	1-stearoyl-GPG (18:0)	Lipid	Lysolipid	34437	LC/MS Neg	100001462	5816	511.304					4.09827e+06	3246644	921046	1723065	1516347	402547	1488747	565673	5355140	3647519	1087050	3077644	3040717	1523990	1468176	1064208	10338536	942154	8699251	1162002	2481555	2237284	2346055	2443516
1962	1-stearoyl-GPI (18:0)	Lipid	Lysolipid	19324	LC/MS Neg	100000656	5794.3	599.32	796963-93-4			HMDB61696	2781110	2672282	132522	1428206	1878380	678409	996862	210434	4249325	291841	276833	959257	4139567	307874	696955	899946	1210851	573649	462173	936429	2442206	638502	194059	1176727
1972	1-stearoyl-GPS (18:0)*	Lipid	Lysolipid	45966	LC/MS Pos Late	100004327	1634	526.314		9547101			445769	1048085	303228	498186	1161903	692840	760987	352748	1631141	253057	313903	769377	1148771	400817	960186	901753	1983734	884958	1741210	1613565	3829173	265920	445276	465569
184	2-(4-hydroxyphenyl)propionate	Amino Acid	Phenylalanine and Tyrosine Metabolism	35632	LC/MS Neg	100001622	1797.3	165.056	938-96-5	102526	C03080	HMDB41683	36518260	12257232	55988324	2623088	19804522	4.00001e+06	31432030	107241864	7.447e+06	21629512	29834820	28566396	1723146	30354352	79185872	10190419	88759856	6092579	163643056	12840325	15361563	33586872	92752784	10823395
324	2,3-dihydroxy-2-methylbutyrate	Amino Acid	Leucine, Isoleucine and Valine Metabolism	57547	LC/MS Polar	100010869	1318	133.051	14868-24-7	301941		HMDB29576	482999	646876	187586	282477	272758	500222	16422668	47809852	2.01766e+06	557574	23466376	678818	1505483	12677692	1.81312e+06	5110533	1.03845e+06	10699616	31650756	460382	772775	7907074	28897468	12778281
3637	2,3-dihydroxyisovalerate	Xenobiotics	Food Component/Plant	38276	LC/MS Polar	100002417	1050	133.051	1756-18-9	677	C04039	HMDB12141	2.03761e+06	2657412	1273851	1355509	1057087	1.95652e+06	4624214	17058588	1315596	1295055	4788670	1425801	1753333	5398127	2785000	1213178	2.09386e+06	2991645	10501633	864622	1572040	1108342	10499136	571290
3479	2,4,6-trihydroxybenzoate	Xenobiotics	Benzoate Metabolism	35892	LC/MS Neg	100001718	1574	169.014	83-30-7	66520		HMDB29649	74569	56783	76710	20967	41429	58188	191290	541624	67162	84174	327718	62278	30798	212870	458322	123097	21423	126497	81960	48362	36151	90554	142392	79435
4449	2,4-dihydroxyhydrocinnamate	Xenobiotics	Chemical	47113	LC/MS Neg	100005258	1759	181.051	5631-68-5	96384			289572	272949	412558	145931	289645	245786	315204	414596	187804	462895	250724	340842	224050	304900	525379	191353	744323	272253	1234310	211078	196838	206192	508112	175353
3640	2,8-quinolinediol	Xenobiotics	Food Component/Plant	42975	LC/MS Pos Early	100004206	2514	162.055	15450-76-7	97250	C06342		243626160	402072704	309103232	72281856	384405472	261779056	13139991	5934561	48157676	47316040	29360880	107060176	13709857	25095660	2302068	68965072	2355479	63923936	25352156	467562912	215942000	226783648	13758342	257979168
94	2-aminoadipate	Amino Acid	Lysine Metabolism	6146	LC/MS Polar	381	3500	160.062	542-32-5;1118-90-7	469	C00956	HMDB00510	967126	566267	479511	248299	661998	344360	413642	612464	215175	1084669	320334	196635	259801	183307	710874	145057	434046	291131	733076	320876	429813	825502	429498	489163
360	2-aminobutyrate	Amino Acid	Methionine, Cysteine, SAM and Taurine Metabolism	42374	LC/MS Pos Early	1128	2059	104.071	1492-24-6	439691	C02261	HMDB00650	15448459	20984866	15133987	19434940	19295740	9342216	18763126	30649562	17095696	16031540	15441546	16579836	23287010	14443494	12750440	21098192	20034384	14439059	18998148	38530648	104472032	17406548	20666064	18440190
1287	2-aminoheptanoate	Lipid	Fatty Acid, Amino	43761	LC/MS Pos Early	100004542	3160	146.118	1115-90-8	227939			419916	388517		265927	225941	390229	464456	590766	173525		489119	304472	336284	495557		481844	464721	498079	614115	671613	700408	471837	433114	610576
3215	adenosine 2'-monophosphate (2'-AMP)	Nucleotide	Purine Metabolism, Adenine containing	36815	LC/MS Neg	100001694	1497.7	346.056	130-49-4	94136	C00946	HMDB11617	246805	173983	124138	173602	246421	178270	367811	82895	217085	91886	153505	155358	271658	255959	317106	262183	61486	330442		19905	24684		17412
3241	2'-deoxyadenosine	Nucleotide	Purine Metabolism, Adenine containing	1553	LC/MS Pos Early	211	2252	252.109	16373-93-6	13730	C00559	HMDB00101	60341052	76721368	41171540	18822674	41926356	9011150	67856056	29471148	54152008	119687456	27181000	69865616	56373424	11789536	45542164	19530256	57366564	10150439	72973272	17658448	31718052	15053033	47592264	23799226
3239	2'-deoxyadenosine 5'-monophosphate	Nucleotide	Purine Metabolism, Adenine containing	46333	LC/MS Pos Early	100000485	1284	332.075	653-63-4	12599	C00360	HMDB00905	1317212	1076821	1.04528e+06	761004	1217882	541791	857205	138338	1.00958e+06	3528668	593603	2525185	4.08836e+06	351827	1676903	159868	2265457	1401719	830869	157375	457217	221938	903938	500237
3323	2'-deoxycytidine	Nucleotide	Pyrimidine Metabolism, Cytidine containing	15949	LC/MS Pos Early	100000125	2193	228.098	951-77-9	13711	C00881	HMDB00014	35077012	51250716	26583148	6842119	59192852	42100872	58222740	16622357	49033984	26115618	37778144	24378762	29520690	26279620	33089748	30222840	7942589	24702058	49476292	41316064	31549072	36606168	53136724	47719184
3270	2'-deoxyguanosine	Nucleotide	Purine Metabolism, Guanine containing	1411	LC/MS Pos Early	348	1890	268.104	961-07-9	187790	C00330	HMDB00085	13461988	7625104	7385977	5745231	12367051	6287401	10847750	1968554	10689806	9673482	6359036	10733431	16992984	7726378	13538110	5027225	2039696	5850303	14134972	2902029	5717624	1.96634e+06	24938572	6184558
3268	2'-deoxyguanosine 5'-monophosphate (dGMP)	Nucleotide	Purine Metabolism, Guanine containing	35662	LC/MS Pos Early	100001546	950	348.07	902-04-5	65059	C00362	HMDB01044	303316	240670	277824	322825	329265	225655	310065		240884	1048896	215810	557476	1371196	111687	546936		682877	448561	231232		57885	50247	190537	98513
3205	2'-deoxyinosine	Nucleotide	Purine Metabolism, (Hypo)Xanthine/Inosine containing	15076	LC/MS Neg	100000135	1688	251.079	890-38-0	65058	C05512	HMDB00071	19493644	30434160	19424836	4507288	27185108	27707024	24473116	4704935	23254244	15940502	13647762	12560510	15549233	13990037	10957520	22049924	2396756	9795657	47252724	29970236	22145436	41215672	41740696	53331508
936	2-deoxyribose	Carbohydrate	Pentose Metabolism	537	LC/MS Pos Early	909	764	117.055	533-67-5	22833604	C01801	HMDB03224	2987815	4.05566e+06	2722592	1026973	3.22981e+06	3.32565e+06	2420361	597411	2542857	2798664	1858887	1865101	2556507	1175149	1255946	4.05758e+06		798703	7003029	8.29932e+06	17989652	13880474	6038987	17280972
3300	2'-deoxyuridine	Nucleotide	Pyrimidine Metabolism, Uracil containing	1412	LC/MS Neg	536	1586	111.02	951-78-0	13712	C00526	HMDB00012	6.6919e+06	7835689	7297447	2321496	10470659	7857342	5592196	1032164	5615167	7854270	3.5427e+06	6040502	4979918	2660990	3.39146e+06	4188295	1268161	3259496	12116680	16121123	21402210	13271156	7.01742e+06	18620884
4238	2-dimethylaminoethanol	Xenobiotics	Drug	42562	LC/MS Pos Early	100001630	1983	90.0913	108-01-0		D07777	HMDB32231	9446477	6183994	2691147	2503701	14473953	5051183	2454802	2455347	8391616	1975418	2053900	4.13634e+06	5076166	3605711	3958087	5047247	843244	2917052	1984071	14727936	5315442	6123703	2784426	6822253
319	2-hydroxy-3-methylvalerate	Amino Acid	Leucine, Isoleucine and Valine Metabolism	36746	LC/MS Neg	100001541	1800	131.071	488-15-3	164623		HMDB00317	1224590	1122611	1744308	907717	1634489	1109797	852031	2227501	294993	174850	990988	298770	368430	580572	122923	522291	130221	514191	7975504	3802126	6963036	1508585	5359736	2404387
1237	2-hydroxyadipate	Lipid	Fatty Acid, Dicarboxylate	31934	LC/MS Polar	100001153	3000	161.046	18294-85-4	193530	C02360	HMDB00321	11484304	8148333	7685224	5577278	5815923	13193180	14275439	13467047	6473619	14185271	8925042	7250831	4895694	14234711	23226838	5704956	5234814	6514286	11130028	2597419	3445935	9708467	23197070	5050036
363	2-hydroxybutyrate/2-hydroxyisobutyrate	Amino Acid	Methionine, Cysteine, SAM and Taurine Metabolism	52281	LC/MS Polar	100008928	1258	103.04					865809	1693338	810413	452931	704142	1221824	4784164	12072155	1064741	2850314	3555705	649807	2595069	2449411	9389954	1246670	2718878	1010843	11211777	592218	2478623	1114962	16491579	1048935
1233	2-hydroxyglutarate	Lipid	Fatty Acid, Dicarboxylate	37253	LC/MS Polar	100002070	3352.8	147.03	40951-21-1	43	C02630	HMDB00606	115581040	99197584	91388592	271341408	100897216	207418752	54491748	28998912	73880000	45358920	74486320	42652272	73589040	132199248	42164496	79403600	96452624	212501312	131733792	270559200	634907264	242570128	199264448	353070176
1398	2-hydroxypalmitate	Lipid	Fatty Acid, Monohydroxy	35675	LC/MS Neg	100001579	5511.2	271.228	764-67-0	92836		HMDB31057	140420848	52460564	23435128	51166124	85973448	20536824	11402058	13797262	103593152	104010816	62735388	73479392	71195640	48938944	30331942	29901204	190988336	16648920	88760184	38818088	60039964	57730112	17789298	40108992
194	2-hydroxyphenylacetate	Amino Acid	Phenylalanine and Tyrosine Metabolism	1432	LC/MS Polar	235	858.6	151.04	614-75-5	11970	C05852	HMDB00669	7174519	4940305	3341004	5203841	5529656	4469991	2715514	3.70425e+06	3357846	9975123	2408626	6759260	3829934	2364676	1.88163e+06	2811621	2232673	2538149	7.76368e+06	4775810	4.08118e+06	1.97899e+06	2145452	2035238
1399	2-hydroxystearate	Lipid	Fatty Acid, Monohydroxy	17945	LC/MS Neg	1239	5695	299.259	629-22-1	69417	C03045		16592038	8304162	3026655	6082606	10993532	1942393	2951582	4290080	14777683	11622244	8658747	9522010	10069682	5971699	6864525	4.07363e+06	27142908	3814463	15160371	2855651	3.32405e+06	6799594	3.68625e+06	5529773
3644	2-isopropylmalate	Xenobiotics	Food Component/Plant	15667	LC/MS Polar	100000409	2605	175.061	3237-44-3	77	C02504	HMDB00402	9836175	9043899	5113789	3037275	1.82224e+06	8488479	51058608	40663736	10333866	3763387	30197894	5.11834e+06	9556745	33570864	57018564	4174233	4876037	11118262	40755496	5707763	12988578	53214604	118298080	12252885
2126	2-linoleoylglycerol (18:2)	Lipid	Monoacylglycerol	32506	LC/MS Neg	100000987	6250	279.233	3443-82-1	5365676		HMDB11538	780512	1678498	240766	504611	2663827	192564	748769	1461011	907265	624344	2514724	476314	2804429	431278	1499110	347605	248806	1587323	1240841	499898	1.51395e+06	754350	171783	541526
301	2-methylbutyrylcarnitine (C5)	Amino Acid	Leucine, Isoleucine and Valine Metabolism	45095	LC/MS Pos Early	100001509	3035	246.17	31023-25-3	6426901		HMDB00378	218401	179327	308447	259368	582921	192512	254983	1.1834e+06	460408	736383	863302	274799	386895	686357	2.02879e+06			432669	797268	591520		1033500	1156412	203900
1089	2-methylcitrate/homocitrate	Energy	TCA Cycle	52282	LC/MS Neg	100008929	575	205.035					2849266	1867223	2022331	3256093	2231940	3090614	1805593	1792207	1384099	1489873	1465001	1701807	2161553	2120619	1681574	1715398	2147451	2228700	2095974	2129909	1777174	2631049	2846362	2149706
1304	2-methylmalonylcarnitine (C4-DC)	Lipid	Fatty Acid Synthesis	35482	LC/MS Pos Early	100001596	2440	262.129	149181-64-6	53481628		HMDB13133	521112	135963		176431	241090	317422	322090		176900	367083		364434	198741	251425		250531		361887				339044		287656
15	2-methylserine	Amino Acid	Glycine, Serine and Threonine Metabolism	53229	LC/MS Pos Early	100009246	1652	120.066		94309	C02115		2720690	2688751	2948792	2632364	1866894	2376070	5337080	4762012	5859712	2016557	3974617	1680931	2250499	4.04381e+06	2471013	3514435	3122501	3728554	8591747	2068284	3.82062e+06	4968229	7.15683e+06	4679531
2115	2-myristoylglycerol (14:0)	Lipid	Monoacylglycerol	34383	LC/MS Neg	100001408	6230	227.202	27214-38-6	137938		HMDB11530	408198				577012		245538		522211	542743			322372		231072	242063			411860	121783		445893
2124	2-oleoylglycerol (18:1)	Lipid	Monoacylglycerol	21232	LC/MS Neg	100000943	6500	281.249	3443-84-3	5319879		HMDB11537	1174721	2880196	349524	486680	6730950	340858	1570983	1616279	1.83385e+06	1.02676e+06	2209756	851535	4717869	752629	1533498	825427	541965	741050	1325662	1094029	1260982	1700256	246429	1.23881e+06
3645	2-oxindole-3-acetate	Xenobiotics	Food Component/Plant	40479	LC/MS Pos Early	100003109	2378	192.066	2971-31-5	3080590		HMDB35514	45200496	58465984	52137776	17760364	27724442	11560359	389648960	491964352	247926432	136820240	335733536	80017920	230578336	418114080	642078080	179096592	435955872	279313344	270556800	68630544	30055168	123165264	273061856	49325940
4340	2-oxo-1-pyrrolidinepropionate	Xenobiotics	Chemical	40452	LC/MS Pos Early	100003265	1600	158.081	77191-38-9	3146688			6633754	1442197	6622872	2043996	3295349	4466935	1719950	843694	2020574	11020898	2720073	4990157	2934844	4324280	3764136	2.93951e+06	754966	2418329	1328404	1776009	881883	3694363	2387196	5727156
373	2-oxoarginine*	Amino Acid	Urea cycle; Arginine and Proline Metabolism	55072	LC/MS Pos Early	100002784	1760	174.087	3715-10-04	558	C03771	HMDB04225	8003809	5200902	4590220	20446644	6005171	2932203	10815031	1.4205e+06	9291318	995200	2950672	2623499	3090775	2.4539e+06	4349056	2360891	14001645	15470779	6.54615e+06	24217044	29124924	7360341	2.92851e+06	3.34274e+06
2119	2-palmitoylglycerol (16:0)	Lipid	Monoacylglycerol	33419	LC/MS Neg	100001048	6400	255.233	23470-00-0	123409		HMDB11533	1921812	1881787		432169	1.49875e+06		439567		2191765	2292470		1446807	1340966			583983	985647	504998	1.80285e+06	594844	1382836		583269	1.49926e+06
3550	2-piperidinone	Xenobiotics	Food Component/Plant	43400	LC/MS Pos Early	100004295	1675	100.076	675-20-7	12665			18839596	16836044	19068928	9784197	13142998	12413807	11919152	18495300	17578756	47261880	28677238	31528892	20141400	10043071	12550956	8656848	7206472	25473458	23272114	16133045	38583380	13365991	12068759	20228734
1940	2-stearoyl-GPE (18:0)*	Lipid	Lysolipid	41220	LC/MS Neg	100003901	6350	480.31				HMDB11129	221914	1286691		332639	1.90788e+06	373186	387310		1027710		27493	87628	2839855	174790	109500	570551	107809	255094	124194	926736	535587	387615		344441
3512	3-(2-hydroxyphenyl)propionate	Xenobiotics	Benzoate Metabolism	35634	LC/MS Neg	100001623	2530	165.056	495-78-3	873	C01198	HMDB33752	846895	811071	947138	691853	916849	675442	712635	456066	765625	1123141	655861	736909	500868	885205	1881272	549743	850640	957560	805381	804029	486851	475564	705676	678901
185	3-(3-hydroxyphenyl)propionate	Amino Acid	Phenylalanine and Tyrosine Metabolism	35635	LC/MS Neg	100001624	1980	165.056	621-54-5	91	C11457	HMDB00375	1730668	4493796	2839787	1067411	668869	469588	37083772	248858816	4213285	1470693	44234912	1906542	1432389	53634792	6821220	14057324	6858322	16175105	142250304	1612126	2.04866e+06	2624054	140468848	1725511
181	3-(3-hydroxyphenyl)propionate sulfate	Amino Acid	Phenylalanine and Tyrosine Metabolism	45415	LC/MS Neg	100005391	1294	245.013	86321-32-6	187488									75974	1148458			216533							42479	677745				403939
132	3-(4-hydroxyphenyl)lactate	Amino Acid	Phenylalanine and Tyrosine Metabolism	32197	LC/MS Neg	240	1379	181.051	6482-98-0	9378	C03672	HMDB00755	831677	636518	885122	743438	558995	516102	527817	2203084	366433	303741	586304	388510	485082	471995	318116	328968	339592	467969	3015528	1775395	9961600	463750	4019029	2045801
186	3-(4-hydroxyphenyl)propionate	Amino Acid	Phenylalanine and Tyrosine Metabolism	39587	LC/MS Neg	100002914	1670	165.056	501-97-3	10394	C01744	HMDB02199	1072886	1.02302e+06	1204637	375992	354580	449161	3285077	17560020	973675	601486	3449409	1263326	447523	7586951	900066	1814449	750062	2498998	15254915	1070659	2343542	1837901	23559136	1919792
3482	3,4-dihydroxybenzoate	Xenobiotics	Benzoate Metabolism	18292	LC/MS Neg	100000440	729	153.019	99-50-3	72	C00230	HMDB01856	120506	111157	179291	42327.6	96339.5	99198	1785874	4.26784e+06	113323	99439	2.83511e+06	176495	98106.7	890613	76651	490525	47128.1	756680	232771		52970.9	31778.7	1173563
3651	3,5-dihydroxybenzoic acid	Xenobiotics	Food Component/Plant	37508	LC/MS Neg	100002054	785.4	153.019	99-10-5	7424		HMDB13677	409553	192379	185656	154679	313702	161905	398090	981068	279800	627016	254355	761414	273079	412707	234609	169762	64778.3	335217	273299	251690	364462	83842.1	317682
3335	3-aminoisobutyrate	Nucleotide	Pyrimidine Metabolism, Thymine containing	1566	LC/MS Pos Early	1114	2215	104.071	10569-72-9;214139-20-5	64956	C05145	HMDB03911	1205845		1268020	899043	793206	1.04135e+06	2.96493e+06	5447212	1106201	2885279	1655774	1524835	1091476	1317616	1211339	2172938	929957	941166	2.73952e+06	1924108	1793229	1610477	2551520	1295251
3214	adenosine 3'-monophosphate (3'-AMP)	Nucleotide	Purine Metabolism, Adenine containing	35142	LC/MS Neg	100001449	1245	346.056	84-21-9	41211	C01367	HMDB03540	82446	34128	147726	60524	88493				39409	71178	57323	61898	180426	31433	234034		166809	267214
2586	3b-hydroxy-5-cholenoic acid	Lipid	Secondary Bile Acid Metabolism	43507	LC/MS Neg	100004182	5205	373.275	5255-17-4	92997		HMDB00308	234232	116716	227467	49283	238639	96298		77866	77555	129377	81238	182479	68521		38714	170053	34954	63804	116729	67167	74778	230504		95973
1236	3-carboxyadipate	Lipid	Fatty Acid, Dicarboxylate	54723	LC/MS Polar	100009325	4135	189.04	923-42-2	222467			22514572	15358237	23466424	24473978	17714308	40311648	7.96729e+06	7.99632e+06	13232385	17563576	12545586	15598787	9632816	13172105	5715681	20866068	9557136	11305901	13371167	20469288	16060278	29257620	8330550	24241992
306	3-hydroxy-2-ethylpropionate	Amino Acid	Leucine, Isoleucine and Valine Metabolism	32397	LC/MS Neg	100001170	975	117.056	4374-62-3	188979		HMDB00396	232419	291769	244778	128264	338904	358804	442120	637397	664392	1012935	608700	220831	358663	749909	1267967	408547	731387	376953	434800	452955	473224	221873	591497	483991
2336	3-hydroxy-3-methylglutarate	Lipid	Mevalonate Metabolism	531	LC/MS Polar	112	2700	161.046	503-49-1	1662	C03761	HMDB00355	20990000	23885948	27422728	16274416	20632328	29119606	43321408	47308008	25286454	27242610	30998648	24838444	22203442	55303468	26757306	35486096	21530858	52376188	40553792	30853872	19640768	29015044	83266392	18519420
240	3-hydroxyanthranilate	Amino Acid	Tryptophan Metabolism	32353	LC/MS Pos Early	243	2407	154.05	548-93-6	86	C00632	HMDB01476	27504720	14458823	16919908	14517495	19219412	19736122	8438487	10009518	9906537	18430244	9377037	11817922	8007982	11265738	6059369	9002668	256824	19896872	7252067	32342672	6.45585e+06	25468848	7.37605e+06	12506950
3478	3-hydroxybenzoate	Xenobiotics	Benzoate Metabolism	15673	LC/MS Neg	100000013	1141	137.024	99-06-9	7420	C00587	HMDB02466	44690428	11833282	4197203	10298973	32849658	3.69137e+06	3792388	9844003	41539984	92618320	1495053	38484752	31880748	28429132	10443873	1.57174e+06	374795	47614144	10612458	14311404	46049244	2380623	8650512	1339682
1389	3-hydroxybutyrate (BHBA)	Lipid	Ketone Bodies	542	LC/MS Polar	254	1443.3	103.04	625-72-9	441	C01089	HMDB00357	3.62775e+06	3.6823e+06	2980490	2671319	2609869	2500695	3232638	4617533	4471242	1696678	3.69151e+06	1145056	3313282	5711633	2943791	5022903	1499146	16550489	2025427	1756052	2585139	2680933	4440707	1465836
1335	3-hydroxybutyrylcarnitine (1)	Lipid	Fatty Acid Metabolism(Acyl Carnitine)	43264	LC/MS Pos Early	100003926	2400	248.149		53481617		HMDB13127		406363	133897			466720	889561	227937		600651		509524	428704	628036	415344	281272	390916	478273	432031				399056	580148
1336	3-hydroxybutyrylcarnitine (2)	Lipid	Fatty Acid Metabolism(Acyl Carnitine)	52984	LC/MS Pos Early	100009271	2340	248.149				HMDB13127		1547552	662032			1.31735e+06	2823239		516298	1.77383e+06		842014	1.10564e+06	2139649	589442	1.35539e+06		2.5115e+06		540311	330069		511872	881338
1402	3-hydroxyhexanoate	Lipid	Fatty Acid, Monohydroxy	53230	LC/MS Neg	100006367	1725	131.071	10191-24-9	151492			314284	269512	234080	113095	203145	279747	437194	369403	284041	253986	376738	211666	182486	428792	1392551	319429	215341	445712	377095	180918	104262	540485	342058	304726
3655	3-hydroxyindolin-2-one	Xenobiotics	Food Component/Plant	42561	LC/MS Pos Early	100003823	2035	132.044	61-71-2	6097	C11130		188470		114572	79315		294562	372256	262546	556198	205510	335458	163115	503303	350361	391517	737088	96648	359615	236885	162644	159984	145173	211415	229575
1403	3-hydroxyoctanoate	Lipid	Fatty Acid, Monohydroxy	22001	LC/MS Neg	100000773	3446	159.103	88930-08-9	26613		HMDB01954	97576	91138	73215	40081	85812		274065	757318	132101	112130	287441	64151	144287	302709	968646	224329	184225	197959	532365	124640	94448	163264	276944	173486
119	3-hydroxyphenylacetate	Amino Acid	Phenylalanine and Tyrosine Metabolism	1413	LC/MS Polar	114	1220	151.04	621-37-4	12122	C05593	HMDB00440	4055692	2833977	3819403	4.10846e+06	2720458	3696752	1122231	442124	1170452	3282145	1.04034e+06	1.97104e+06	1100464	1351827	270400	1641362	289203	2723887	465653	2688800	1867317	2377453	311923	2475184
1405	3-hydroxysebacate	Lipid	Fatty Acid, Monohydroxy	31943	LC/MS Neg	100001145	1282	217.108	73141-46-5	3017884		HMDB00350	134322	156763	224551	66205		145215	601059	1184015	548363	361349	540901	426808	204342	685048	3064858	421556	1120384	427530	883537	140184	110304	261647	832585	249642
1401	3-hydroxysuberate	Lipid	Fatty Acid, Monohydroxy	31936	LC/MS Pos Early	100001143	1892	191.091	73141-47-6	22328017		HMDB00325	227602	363595	333307	251527	289243	164706	709557	1460128	575715	634796	983406	1266079	459604	1065810	3424446	492989	804934	454208	907021	269943	275898	619768	1862779	485372
2222	3-ketosphinganine	Lipid	Sphingolipid Metabolism	34381	LC/MS Pos Late	100001436	1400	300.29	18944-28-0	631	C02934	HMDB01480	516616	310378	264119	481432	292126	298007	211824	304439	446684	362303	322235	396912	245601	305916	333331	603017	254381	506898	275704	315058	299975	437048	358343	368916
318	3-methyl-2-oxobutyrate	Amino Acid	Leucine, Isoleucine and Valine Metabolism	44526	LC/MS Polar	100000936	911	115.04	3715-29-5	49	C00141	HMDB00019	22770270	10986787	14230486	17002100	18145312	18074088	6455017	2736110	10614916	2240375	2578046	5004961	3921965	4065563	4988123	10131821	6.2951e+06	17677568	14125478	103152640	82552088	38113688	6649751	32453052
298	3-methyl-2-oxovalerate	Amino Acid	Leucine, Isoleucine and Valine Metabolism	15676	LC/MS Neg	100000036	2064.2	129.056	1460-34-0;51829-07-3	47	C00671	HMDB03736	18648370	7976761	14105594	12155149	13584738	12300746	4852309	1390281	10971991	2511670	2.46246e+06	5115338	2676519	3220071	5632855	7074796	5216932	13958647	16386912	73684216	67670232	35531860	7790553	30232316
1238	3-methyladipate	Lipid	Fatty Acid, Dicarboxylate	36749	LC/MS Polar	100001765	2865	159.066	3058-01-03	12292		HMDB00555	145782720	122923384	159381312	173055152	116025016	156540672	44557136	461992	851108	121053832	1.34248e+06	112324312	54816836	104655688	573180	7.77584e+06	43057100	151979680	59885620	114782216	7.98891e+06	111637192	28941622	122617192
282	3-methylglutaconate	Amino Acid	Leucine, Isoleucine and Valine Metabolism	38667	LC/MS Polar	100002458	2579.6	143.035	5746-90-7	1551553		HMDB00522	275991	642501	312160	80033	228193	181632	551975	532662	396580	501445	933580	271254	301726	945981	1668843	264720	767812	227906	1.27794e+06	689824	402556	919306	2226347	960691
1232	3-methylglutarate/2-methylglutarate	Lipid	Fatty Acid, Dicarboxylate	54676	LC/MS Polar	100010834	2832	145.051				HMDB00752	9401939	5723966	10111549	7477507	5995456	18782612	2352260	2459529	3922038	4689541	6896501	4730939	3020696	6202732	3323318	9688809	4240212	11039512	1.97079e+06	4863045	7626341	8392096	2689079	11013961
286	3-methylglutarylcarnitine (2)	Amino Acid	Leucine, Isoleucine and Valine Metabolism	46548	LC/MS Pos Early	100005850	2675	290.16		128145		HMDB00552		221705				267543			292302		288763	349729	165770	295317		373764			406127	53894		286235	130885
63	3-methylhistidine	Amino Acid	Histidine Metabolism	15677	LC/MS Neg	100000042	906.3	168.078	368-16-1	64969	C01152	HMDB00479	608851	492885	788033	342048	596422	441810	783934	3266623	759213	754667	2374904	353513	311043	1676628	2600890	1149191	577130	529036	514068	568351	321843	718250	2063548	564069
187	3-phenylpropionate (hydrocinnamate)	Amino Acid	Phenylalanine and Tyrosine Metabolism	15749	LC/MS Neg	100000010	2860	149.061	501-52-0	107	C05629	HMDB00764	116145200	155368032	156791312	21219936	81289168	41654712	110360120	109011744	96347432	156069760	96184264	94927712	74430840	99147144	172613968	93516560	58241580	94260344	129424952	96047128	47038368	66221872	55410136	71441856
895	3-phosphoglycerate	Carbohydrate	Glycolysis, Gluconeogenesis, and Pyruvate Metabolism	1414	LC/MS Neg	132	583	184.986	80731-10-8	724	C00597	HMDB00807	564892	360486	215665	1297384	559440	1022589	194303	234772	136269	97027	182051	94038	298456	248498	142421	184435	633391	387062	56755	49151	94051	80796		64067
364	3-sulfo-L-alanine	Amino Acid	Methionine, Cysteine, SAM and Taurine Metabolism	47089	LC/MS Pos Early	382	570	170.012	498-40-8	72886	C00506	HMDB02757	4558843	4194662	4177419	4554389	3063424	4013976	4813129	3968132	5381301	5203464	3420411	3678938	3102178	5801474	5299897	4566958	4482249	4863455	3770469	2967407	3515583	3292935	3445800	4267578
3302	3-ureidoisobutyrate	Nucleotide	Pyrimidine Metabolism, Uracil containing	57549	LC/MS Pos Early	100001531	1207	147.076	2905-86-4	160663	C05100	HMDB02031	3972640	2259371	2897494	1545344	2865540	1025846	2.62877e+06	1.97466e+06	1052071	15811546	913666	7214376	3500533	1.44244e+06	3141070	3.08974e+06	752198	1139492	5282728	4057155	4186475	2453776	2252910	2396567
3303	3-ureidopropionate	Nucleotide	Pyrimidine Metabolism, Uracil containing	3155	LC/MS Pos Early	1053	875	133.061	462-88-4	111	C02642	HMDB00026	3759787	5.53168e+06	3221206	4486648	5562469	4749285	2855774	2140394	7234421	1445114	2656656	5279133	7827617	3230086	3893074	11051328	2710432	4638662	4911787	11510273	1676076	8475983	2778097	8752473
4471	4-acetamidobenzoate	Xenobiotics	Chemical	57585	LC/MS Neg	100009413	1403	178.051	556-08-1	19266	D03836		2896792	2747258	2238997	2.05817e+06	3.68051e+06	2688186	1828945	598941	1290550	1751267	892451	1657550	1880178	1065836	707242	1059263	213905	1399971	1004015	6880412	1.83048e+06	3938631	526216	3338399
418	4-acetamidobutanoate	Amino Acid	Polyamine Metabolism	1558	LC/MS Pos Early	1113	1350	146.081	3025-96-5	18189	C02946	HMDB03681	6870229	12827035	13308346	1832555	4225102	3.61867e+06	4803330	19553998	2396629	66491156	4793466	32969004	11842143	5553485	49554548	4835281	2373463	3.30153e+06	34808644	4283274	7068340	7344542	38324888	2383321
2371	4-cholesten-3-one	Lipid	Sterol	38125	LC/MS Pos Late	100002227	2520	385.346	601-57-0	91477	C00599	HMDB00921	18568254	8483072	7071624	10471644	6124119	6335598	7171198	9844964	10454108	10961063	7224256	8144678	4634558	7529217	10803577	14021923	12170152	8688632	18261858	4227626	8289133	10093688	10436248	8206808
3500	4-ethylphenylsulfate	Xenobiotics	Benzoate Metabolism	36099	LC/MS Neg	100001756	3580	201.023	123-07-9		C13637		270470	1887073	700617	38359	218296	228045	959364	3.36546e+06	130358	406145	2174583	948152	347284	166895	814630	133621	109419	1207910	227774	477235	357265	553888	315272	340805
421	4-guanidinobutanoate	Amino Acid	Guanidino and Acetamido Metabolism	15681	LC/MS Pos Early	100000096	2320	146.092	463-003;463-00-3	500	C01035	HMDB03464	13690119	11491704	12957053	24011364	13514735	9321909	18279112	24062442	16135326	5658834	14625300	17864148	13261165	8501681	12168162	9432865	64447768	15740135	56527516	21247972	34005112	13361429	23938946	10415772
1234	4-hydroxy-2-oxoglutaric acid	Lipid	Fatty Acid, Dicarboxylate	40062	LC/MS Polar	100002537	3073	161.009	1187-99-1	599	C01127	HMDB02070	299133	286055	429817		298476	535257	858518	770857	805138	324261	571772	354565	721263	530936	801148	521809	653858	419197	506543	149290	145474	140124	522220	189925
3477	4-hydroxybenzoate	Xenobiotics	Benzoate Metabolism	21133	LC/MS Polar	100000862	1305	137.024	99-96-7	135	C00156	HMDB00500	1395411	1430919	1263825	1162313	1624564	784777	3878712	10355257	1489724	2702325	2565130	3873050	1605679	3.59514e+06	1727074	1293726	1313505	2969996	4.03775e+06	1995354	3144663	1596240	6131046	1288675
1392	4-hydroxybutyrate (GHB)	Lipid	Fatty Acid, Monohydroxy	34585	LC/MS Pos Early	100001507	1148	87.0441	502-85-2	10413	C00989	HMDB00710		2040617	572468				1653193	2894833			1761394			3431559	1210315	915581		1237862	5631501	1417913		1694999	7.46559e+06	1751409
126	4-hydroxycinnamate	Amino Acid	Phenylalanine and Tyrosine Metabolism	36770	LC/MS Neg	100001675	1457	163.04	501-98-4	637542	C00811	HMDB02035		331315	202540			51145	171998	593892		144350	475622	114995		390582	202788		217439	263831	592758	76828	115462		575303	231896
45	4-hydroxyglutamate	Amino Acid	Glutamate Metabolism	40499	LC/MS Pos Early	100002544	1141	164.055	2485-33-8	439902	C03079	HMDB01344	758082	238269	668573	770299	380409	817385	581482	762703	312185	584441	573662	199697	409813	297956	763276	606446	1250118	468101	857430	489815	503290	760576	765092
3461	4-hydroxyhippurate	Xenobiotics	Benzoate Metabolism	35527	LC/MS Neg	100001423	1475	194.046	2482-25-9	151012		HMDB13678	123865		181119	136284	167038	131794	73253			154660	64146	128597	53639	132986	85082		81387	96977		64352		91020		135250
3465	4-hydroxymandelate	Xenobiotics	Benzoate Metabolism	1568	LC/MS Neg	1115	772.7	167.035	7198-10-9;184901-84-6	328	C03198	HMDB00822	653082	362637	730550	323691	517688	495643	742248	1471788	565420	869355	1366316	661010	1070625	810533	2896645	468363	1699150	672943	1332831	260819	194471	755287	1111215	453076
118	4-hydroxyphenylacetate	Amino Acid	Phenylalanine and Tyrosine Metabolism	541	LC/MS Neg	144	1361.1	151.04	156-38-7	127	C00642	HMDB00020	54128740	16098238	35110988	23747136	63834544	12434308	26629226	48371708	24795908	64680264	25318328	62153824	20205868	23358330	53713088	17597002	80472056	10679971	99944552	16722831	38984724	12767399	56490672	16586777
130	4-hydroxyphenylpyruvate	Amino Acid	Phenylalanine and Tyrosine Metabolism	1669	LC/MS Neg	1141	1690.1	179.035	156-39-8	979	C01179	HMDB00707	2202100	753566	1345350	869973	3105795	2179888	535800	50432	756230		216428	375324	300778	261951	172667	772377	91322	1341674	490440	8109432	4875865	3022768	239381	1798955
77	4-imidazoleacetate	Amino Acid	Histidine Metabolism	32349	LC/MS Pos Early	100001207	2055	127.05	645-65-8	96215	C02835	HMDB02024	1.70861e+06	1952738	2493396	1839648	1324651	1317615	8876869	13265442	1.43422e+06	1247718	5235607	2095233	1570124	3424666	33820184	2630062	31158378	1695123	5437979	3988228	4934461	4757003	5801065	2939248
264	4-methyl-2-oxopentanoate	Amino Acid	Leucine, Isoleucine and Valine Metabolism	22116	LC/MS Neg	100000551	2170	129.056	816-66-0	70	C00233	HMDB00695	26096702	12158503	18152588	19655980	23670940	22265766	10180129	2143269	18641452	3416202	3919790	6902609	4851998	6510934	9121527	13341984	8855943	27212540	22313448	120512288	100110016	51469980	11135241	44532668
333	4-methylthio-2-oxobutanoate	Amino Acid	Methionine, Cysteine, SAM and Taurine Metabolism	40732	LC/MS Neg	100003712	1635	147.012	583-92-6	473	C01180	HMDB01553	379449	140450	287865	307221	410347	337654	106231		197149	28512	33536	109344	64464	63278	56624	112104	69832	218321	361397	2175866	2119377	1411994	206969	1260469
3301	4-ureidobutyrate	Nucleotide	Pyrimidine Metabolism, Uracil containing	22118	LC/MS Pos Early	100000718	1095	147.076	2609-10-01	1571307			2526597	3665787	3414264	2982439	2404775	2844952	2688394	6380857	1824684	12193376	2437700	7.12711e+06	4357488	2615983	9721566	2235862	2402885	2525669	4830212	10732273	23710848	4094263	5168516	9087545
3248	guanosine 5'- monophosphate (5'-GMP)	Nucleotide	Purine Metabolism, Guanine containing	2849	LC/MS Pos Early	347	800	364.065	5550-12-09	6804	C00144	HMDB01397	79225		64169	246129						134113		90098	1035168		98875		149103	274472	71068
3437	5-(2-Hydroxyethyl)-4-methylthiazole	Cofactors and Vitamins	Thiamine Metabolism	27673	LC/MS Pos Early	100000098	2310	144.048	137-00-8	1136	C04294		81510			113505					193564				92194	643461				122660	577385	991020	1733252	761425	376019	824988
3333	5,6-dihydrothymine	Nucleotide	Pyrimidine Metabolism, Thymine containing	1418	LC/MS Pos Early	158	1280	129.066	696-04-8	93556	C00906	HMDB00079	87782.9	147333	165166	8396.8	170246	87744	387396	671513	263575	256026	269499	160925	362873	342199	117475	795515	130033	182767	231804	44895.4	16384	145484	300031	89869.4
107	5-aminovalerate	Amino Acid	Lysine Metabolism	18319	LC/MS Pos Early	100000454	2220	118.086	660-88-8	138	C00431	HMDB03355	284447968	306888224	239524544	192192304	223960768	222525504	369947424	633595200	292088256	127601632	450606336	246535136	196289312	417447680	154906464	333681472	139603200	258196112	186214528	243656080	359447456	171756176	254002160	215566560
1103	5-dodecenoate (12:1n7)	Lipid	Medium Chain Fatty Acid	33968	LC/MS Neg	100001232	5224	197.155	2430-94-6	5312378		HMDB00529	57694.9	83090	90007.7	214222	238154	154408	165520	83830	210075	59616.8	258758		123543	151081	123013	121247	179880	150548	213148	107062	453257	275841	345923	101829
1412	5-hydroxyhexanoate	Lipid	Fatty Acid, Monohydroxy	31938	LC/MS Neg	100001148	1267	131.071	44843-89-2	170748		HMDB00525	929902	505376	1173529	451153	1010557	697363	347322	412415	718397	1.63891e+06	347050	1325254	497869	674552	1603245	549493	747971	812098	1036101	913170	588912	428949	552502	603658
249	5-hydroxyindoleacetate	Amino Acid	Tryptophan Metabolism	437	LC/MS Pos Early	71	1893	192.066	54-16-0	1826	C05635	HMDB00763	106925	674881	481857	225840	379395		3126555	1422141	3087521	5723710	3110148	2049153	3482598	4531037	4141856	1923083		4751334	658855	5755638	1230490	411101	924261
91	5-hydroxylysine	Amino Acid	Lysine Metabolism	15685	LC/MS Pos Early	100000054	2790	163.108	13204-98-3	1029	C16741	HMDB00450	9613679	3828003	5235529	4718034	3997652	5372740	2545916	6814916	2214443	5218655	2771807	2283820	2187263	4475204	6489205	2776947	1035113	3733624	2183181	8114699	5854171	11687998	2464970	8011306
3325	5-methyl-2'-deoxycytidine	Nucleotide	Pyrimidine Metabolism, Cytidine containing	38159	LC/MS Pos Early	100002300	2303	242.114	838-07-3	440055	C03592	HMDB02224	2468446	5563460	3163270	1475898	4772044	3866061	6057892	3709700	6701998	4199325	4965321	3882478	6320968	5406051	6375783	4964413	2301793	5865303	4443234	4487244	3873555	2281870	4449393	3108021
413	5-methylthioadenosine (MTA)	Amino Acid	Polyamine Metabolism	1419	LC/MS Pos Early	212	2752	298.097	2457-80-9	439176	C00170	HMDB01173		85926		76268		191517		104214			233234			406776	557431	875631	217671	2584511
3289	5-methyluridine (ribothymidine)	Nucleotide	Pyrimidine Metabolism, Uracil containing	35136	LC/MS Neg	100001446	1778.1	257.078	1463-10-1	445408		HMDB00884	531497	364671	508698	571368	933708	789736	737311	195439	711782	251999	649642	511425	798363	550813	866732	884164	326810	684513	214142	753557	988944	1648818	403467	669805
432	5-oxoproline	Amino Acid	Glutathione Metabolism	1494	LC/MS Neg	1021	738.5	128.035	98-79-3	7405	C01879	HMDB00267	16232434	13801632	11023996	21027328	15266295	15298394	8647260	6074206	9646063	6628645	6937075	6.79272e+06	8799193	11121016	8965749	9241896	11314202	13607079	7181484	84345600	218368032	26532212	11804221	76986312
3668	6-hydroxydaidzein	Xenobiotics	Food Component/Plant	37113	LC/MS Pos Early	100001825	2990	271.06	17817-31-1	5284649	C14314	HMDB31715	133971	520891	1140317			954455	3230765	21020732	503363		3219201			4362341	569659	4852005	192375	952909	354044	854521	1338068	1835220	4.08483e+06	618170
3358	6-hydroxynicotinate	Cofactors and Vitamins	Nicotinate and Nicotinamide Metabolism	27680	LC/MS Polar	100000809	2000	138.02	5006-66-6	72924	C01020	HMDB02658	688078	508091		374984	377443	606785	309989		172928	223980	252129	193631	405736	421051		545976	188094	433104	560589	1647177	2301677	5160633	1081063	5515467
2570	6-oxolithocholate	Lipid	Secondary Bile Acid Metabolism	46336	LC/MS Neg	100001068	5033	389.27	2393-61-5	164960			326489	173648	384594	168070	633650	167480	83069	135974		118540	237506	295505	268405	56040	119822	282934		161059	194755	165140	331019	215178	90782	287750
104	6-oxopiperidine-2-carboxylate	Amino Acid	Lysine Metabolism	43231	LC/MS Neg	100004499	964.5	142.051	34622-39-4	3014237		HMDB61705	3150407	1969557	2546071	1972453	2475589	2208487	1460408	1733155	2068590	6109854	1393268	2221262	2276848	2070913	3414952	1533950	1729748	2602455	1835734	2401493	2944879	2108070	1467636	2872258
2571	7-ketolithocholate	Lipid	Secondary Bile Acid Metabolism	43830	LC/MS Neg	100001069	5082	389.27	4651-67-6	444262		HMDB00467	315918	4198358	520772		200835		219847	406594	149296	133488	2.69664e+06		71778	55189	1.47359e+06	233610	81429		414427	57431	1653593	341084	228302	123805
3256	7-methylguanine	Nucleotide	Purine Metabolism, Guanine containing	35114	LC/MS Neg	100001456	1729.7	164.058	578-76-7	11361	C02242	HMDB00897	425076	98204	177335	212652	90799	92722	111074	290772	114167	234015	128032	216946	220904	78834	524311	82285	47664	165454	452640	1.02368e+06	903750	359153	410765	608038
3526	7-methylurate	Xenobiotics	Xanthine Metabolism	39598	LC/MS Neg	100002241	1138	181.037	612-37-3	69160	C16355	HMDB11107			287801				1577348	1870822			311387	1.51709e+06		497024	2151928		190537	45953	214623	40423	330077		887952
3266	8-hydroxyguanine	Nucleotide	Purine Metabolism, Guanine containing	38672	LC/MS Pos Early	100002744	951	168.052	5614-64-2	65154	C20155	HMDB02032	567492	442374	247906	982118	405505		232075	334416	536902		152006	325738	465339	394107	990649	1527214	659047		408827	571550	2367055	164373	714715	331510
1417	8-hydroxyoctanoate	Lipid	Fatty Acid, Monohydroxy	21239	LC/MS Neg	100000956	2300.4	159.103	764-89-6	69820		HMDB61914	244604	290462	263136	246472	406541	299580	415597	342423	380727	555161	361150	377420	211956	297872	534567	375015	212233	270481	829138	297027	298377	332175	263435	484439
1442	9,10-DiHOME	Lipid	Fatty Acid, Dihydroxy	38399	LC/MS Neg	179	5180	313.238	263399-34-4	9966640	C14828	HMDB04704	5320586	4280502	6663307	606368	2326690	3936766	1894128	2.98231e+06	3318949	1636626	4961191	732156	2730256	2145404	5116334	4845310	692998	2932220	2523384	2269283	7225871	2375122	1958928	5.96007e+06
1334	acetylcarnitine (C2)	Lipid	Fatty Acid Metabolism(Acyl Carnitine)	32198	LC/MS Pos Early	100000802	2282	204.123	5080-50-2	1	C02571	HMDB00201	13317756	15769347	12181572	33562916	20851328	21860232	29257906	11737881	16516517	11090487	10229164	17166060	19855180	14194729	11738972	12121156	4714874	13017189	10299773	18741052	14669318	14571471	10105260	13659739
1091	acetylphosphate	Energy	Oxidative Phosphorylation	15488	LC/MS Polar	1211	4013.9	138.98	94249-01-1	186	C00227	HMDB01494	3.41647e+06	4322219	2398143	1603625	3296690	4782445	10498766	5022936	4430782		7.13615e+06		3124045	7.48395e+06	1445462	6.67762e+06	726738	4789303	5630608	5214586	2625590	12436894	8899514	14884571
409	acisoga	Amino Acid	Polyamine Metabolism	43258	LC/MS Pos Early	100004541	1813	185.128	106692-36-8	129397			204459	98607	226928		137619	74149	71968		129523	471916		168811		113753	364418		85807		123279	203763	71877	181929	322100	109230
3221	adenine	Nucleotide	Purine Metabolism, Adenine containing	554	LC/MS Pos Early	880	2221	136.062	73-24-5	190	C00147	HMDB00034	160878752	176499824	163060448	234815152	108264064	38879760	97443200	74631232	99650192	305146048	38024632	217262448	225281184	35931280	78613592	39390604	414961184	56377296	99082880	79157792	52841920	32093628	74619368	35317248
3220	adenosine	Nucleotide	Purine Metabolism, Adenine containing	555	LC/MS Pos Early	798	2169	268.104	58-61-7	60961	C00212	HMDB00050	18161620	12054990	9395530	24508774	13671175	8.37601e+06	47336756	48043268	20462134	8605332	26844984	22311834	38940504	22082300	66088012	13249625	82341568	29271186	7525957	4954017	7089384	2885704	7788358	4282073
1235	adipate	Lipid	Fatty Acid, Dicarboxylate	21134	LC/MS Polar	100000863	3000	145.051	124-04-9	196	C06104	HMDB00448	23411684	13978091	15080240	22393264	17631756	9647309	6595132	3484326	7510909	20777100	6199924	15286665	8073714	8140513	7532568	6.05732e+06	5954504	13621459	8168855	18186788	13547594	10091244	7439633	11952239
1357	adipoylcarnitine (C6-DC)	Lipid	Fatty Acid Metabolism(Acyl Carnitine)	52988	LC/MS Pos Early	100006614	2558	290.16		71296139		HMDB61677		346836	420549	387601	204793	257678	164948	142666	242022	230508	247884	463430	294883	460812	266597	223076	140865	223612	265818		155523	268967	231498	112030
1157	adrenate (22:4n6)	Lipid	Polyunsaturated Fatty Acid (n3 and n6)	32980	LC/MS Neg	100001193	5678	331.264	2091-25-0	5497181	C16527	HMDB02226	24676434	20249472		9186635	22632246		4446521	7434972	34762416	20072506	17934330	17998668	28906640	5273131	16825972	8595875	37858816	4982024	16443823		17489756	14818775	3.82051e+06
404	agmatine	Amino Acid	Polyamine Metabolism	15496	LC/MS Pos Early	100000103	3057	131.129	2482-00-0	199	C00179	HMDB01432	483152	232369	349085	1305633	295964	462848	722073	291647	356536	153337	1102174	143528	356665	533604	2312426	358804	8351857	873704	143539	262138	1081179	100792	110397	144348
28	alanine	Amino Acid	Alanine and Aspartate Metabolism	1126	LC/MS Pos Early	811	1700	90.055	56-41-7	5950	C00041	HMDB00161	340575392	467726816	285520992	338794880	426244736	369449280	518233664	431891520	433193152	199188960	335332896	260732320	440894752	322671072	276850720	494577856	282910912	400455040	469821120	992555328	1083155456	535018272	568119936	575427968
471	alanylleucine	Peptide	Dipeptide	37093	LC/MS Pos Early	100001890	3055	203.139	1638-60-4	259583		HMDB28691	1.03172e+06	1061371	1419692	1088214	998098	821935	5913608	11941811	1896379	1839091	5906008	1264981	1134744	3356474	2500525	4630159	3526292	3983416	1949073	581070	468948	1779053	5556761	853995
18	allo-threonine	Amino Acid	Glycine, Serine and Threonine Metabolism	15142	LC/MS Polar	100000272	2511.1	118.051	28954-12-3	99289	C05519	HMDB04041	251693	230336	87833	413983	205149	337031	183378	266402	198006	159533	318090	90082	97198	235296	352798	389987	124506	329581	248801	1259024	3122799	215268	361773	460255
3398	alpha-CEHC	Cofactors and Vitamins	Tocopherol Metabolism	48188	LC/MS Neg	100002206	4045	277.145	4072-32-6	9943542		HMDB01518	304216	121151	350006		131743	142471		228613	45460	148123	107230			70035	71788	105235			131932	243340	40024			94729
267	alpha-hydroxyisocaproate	Amino Acid	Leucine, Isoleucine and Valine Metabolism	22132	LC/MS Neg	100000706	1840	131.071	10303-64-7	83697	C03264	HMDB00746	1563363	1437747	1811233	1061389	2262834	1068547	1.22366e+06	4.70497e+06	458628	175557	913289	271237	554035	496519	161173	771025	195534	582511	6541206	4616449	7716453	1797266	4170700	2587070
299	alpha-hydroxyisovalerate	Amino Acid	Leucine, Isoleucine and Valine Metabolism	46537	LC/MS Polar	100001300	1052	117.056	600-37-3	99823		HMDB00407	3970411	5.10227e+06	3363447	3794922	4301987	7183095	11916494	36081732	5906975	6358711	19351512	2996926	3500125	12751417	8695260	7.63578e+06	6373732	6858268	67837960	11391328	30568634	12065972	86345264	12578292
342	alpha-ketobutyrate	Amino Acid	Methionine, Cysteine, SAM and Taurine Metabolism	4968	LC/MS Polar	796	940	101.024	600-18-0	58	C00109	HMDB00005	677349	270003	224824	701519	333868	206514		263423	271880			144474	126716				1194885	169578	329005	2.01048e+06	3488117	284814	125468	258157
1074	alpha-ketoglutarate	Energy	TCA Cycle	528	LC/MS Polar	93	2700	145.014	305-72-6;328-50-7;22202-68-2	51	C00026	HMDB00208	314903968	93565200	184996192	401201696	210645648	245759296	47914588	9454584	123402480	22657780	25522564	75228120	41074696	66475688	42484324	96694040	254952176	271534368	47285732	395876512	328158944	159985520	21955008	150577808
3386	alpha-tocopherol	Cofactors and Vitamins	Tocopherol Metabolism	1561	LC/MS Pos Late	1105	2522	430.378	59-02-9;10191-41-0	14985	C02477	HMDB01893	51346192	57788152	65636564	70735520	58874388	51970360	39848536	47757436	52831248	46999436	60710748	57947744	44713708	70748744	47277120	56302780	46444440	65103004	59304596	55719480	57967424	62740108	57816020	56890612
3387	alpha-tocopherol acetate	Cofactors and Vitamins	Tocopherol Metabolism	38288	LC/MS Pos Late	100002328	2702	490.425	7695-31-2	2117	C13202	HMDB34227	28616608	25669222	21766258	23796868	21753256	27700472	21153696	19786626	16827508	19718208	26124732	14863797	15384131	27467156	21356120	31620068	14141209	25582936	17840508	20700844	18726402	23752026	18687616	29030920
3392	alpha-tocotrienol	Cofactors and Vitamins	Tocopherol Metabolism	37502	LC/MS Pos Late	100001979	1986	424.334	58864-81-6	5282347	C14153	HMDB06327	1109588	1204274	1097032	1247743	1143925	1180571	945572	1128998	998921	940775	1620282	979130	706438	1113396	1422183	1122862	1004935	1926158	974592	804425	1333966	1177806	1312650	1165307
3213	adenosine 5'-monophosphate (AMP)	Nucleotide	Purine Metabolism, Adenine containing	32342	LC/MS Pos Early	209	1013	348.07	149022-20-8	6083	C00020	HMDB00045	1003750	887557	918882	2280884	679232	498041	543379	592408	792853	1026516	709132	1081622	3762571	636135	2059919	400239	3076477	2138381	447446	250859	464098		422028	321282
460	anserine	Peptide	Dipeptide Derivative	15747	LC/MS Pos Early	100000044	2924	241.13	10030-52-1	112072	C01262	HMDB00194	3006043	3.80027e+06	4616173	1879867	2533817	2445618	5824344	13949203	2784849	3611421	8410435	2465420	3126992	3504678	5700400	2815110	2603108	2.92681e+06	2035146	2917057	1.46277e+06	1916686	8550903	1725550
238	anthranilate	Amino Acid	Tryptophan Metabolism	4970	LC/MS Pos Early	1258	2606	138.055	118-92-3	227	C00108	HMDB01123	1325797	662685	613213		539289	283673	850216	1261808	658810	1451514	602841	1002528	959299	552385	1512411	592045	332188	348088	681666	518040		276409	352760
923	arabinose	Carbohydrate	Pentose Metabolism	575	LC/MS Polar	828	1804.5	195.051	28697-53-2	66308	C00216	HMDB00646	1582863	3990120	3529444	613121	1.33571e+06	1.55673e+06	3102796	16507500	2.01869e+06	695489	9049983	881956	629759	4.75695e+06	3914758	1.50528e+06	378245	5756002	5377196	6291097	31971254	8214336	14134342	15516889
938	arabitol/xylitol	Carbohydrate	Pentose Metabolism	48885	LC/MS Polar	100006430	1932.4	151.061		6912	C01904		565588	164551			171935	391224	1512811	436382	146293	150322	270370	143180	411436	307788	158235	149627	110014	205769	208298	105019	431129	68028	630662	254754
940	arabonate/xylonate	Carbohydrate	Pentose Metabolism	48255	LC/MS Polar	100006115	2664.6	165.04					764349	1148242	912307	500281	402070	533068	2537524	6334318	883403	1184876	1655410	939984	1.68064e+06	2.77895e+06	1521307	1135225	1297494	1004729	2310190	635974	1534846	521270	4143837	800378
1126	arachidate (20:0)	Lipid	Long Chain Fatty Acid	1118	LC/MS Neg	893	6295	311.296	506-30-9	10467	C06425	HMDB02212	75554624	51172424	14801713	41105260	74375096	10655216	18707762	9798217	53717788	76737408	27843136	53712176	40663444	20288096	33705404	21040936	80016712	11160941	51851528	17584624	23864636	28642160	7714607	25198458
1156	arachidonate (20:4n6)	Lipid	Polyunsaturated Fatty Acid (n3 and n6)	1110	LC/MS Neg	229	5535	303.233	506-32-1	444899	C00219	HMDB01043	17916912	51670308	1087252	15530328	69560424	8701011	16377389	5396888	49375856	3297248	6829487	12808815	130198328	8935986	8290129	17051862	35681728	9931157	9787974	51384192	89942848	18238484	1227507	13905456
1547	arachidoyl ethanolamide (20:0)*	Lipid	Endocannabinoid	57532	LC/MS Pos Late	100015853	1941	356.352		3787294			229293	213896	209953	319946	246837	268557	191400	88205	158378	494893	51491	420190	115300	96088	126155	169561	193147	97964	128969	201483	283859	156640		141880
1362	arachidoylcarnitine (C20)*	Lipid	Fatty Acid Metabolism(Acyl Carnitine)	57513	LC/MS Pos Late	100015833	1512	456.405				HMDB06460		68964		312493	133477	272729	170028		242080	75643		69841	527794			277532	66113			602500	1050413
396	argininate*	Amino Acid	Urea cycle; Arginine and Proline Metabolism	57461	LC/MS Pos Early	100002769	2150	176.103	157-07-3	160437		HMDB03148	5275577	5149779	6.58552e+06	8.04506e+06	5278300	8864599	5727856	55717444	6096785	2856528	6003471	5376001	4340305	13672151	6330302	9354217	2342145	11499038	8599002	7347345	11449675	5307659	44028220	8494896
366	arginine	Amino Acid	Urea cycle; Arginine and Proline Metabolism	1638	LC/MS Pos Early	231	2825	175.119	1119-34-2	232	C00062	HMDB00517	224875984	428265760	132590976	591976064	445425632	182104240	1033771648	272181056	439218400	51836528	319631680	108319352	398837984	319397920	497470624	374227744	503345856	662279936	288223488	495512576	662078208	141964272	348742464	119630696
367	argininosuccinate	Amino Acid	Urea cycle; Arginine and Proline Metabolism	15497	LC/MS Pos Early	232	2745	291.13	156637-58-0	828	C03406	HMDB00052	856473	596097	436282	1606353	648331	745216	1946915	3392146	828990		1589733		753813	1090416	3997614	1160279	5621836	1477074	1950464	1.19121e+06	3230903	706047	2956206	311552
38	asparagine	Amino Acid	Alanine and Aspartate Metabolism	512	LC/MS Pos Early	917	1225	133.061	70-47-3	6267	C00152	HMDB00168	83264272	144193664	86072936	72105936	140831536	156641040	181050496	111584720	104899056	70399464	131627128	27385244	82117104	159293552	95177648	210093584	92488168	137149024	118499312	182362272	193734144	192147888	93500640	112837056
34	aspartate	Amino Acid	Alanine and Aspartate Metabolism	443	LC/MS Pos Early	234	1165	134.045	56-84-8	5960	C00049	HMDB00191	539701760	496328064	532166656	523793888	435714272	463633248	535441472	476108992	532200032	342258656	477745664	359978688	481156832	515628000	515514656	589083648	858844160	502558624	407003424	618569920	906935808	420553312	387356896	525075872
1246	azelate (nonanedioate)	Lipid	Fatty Acid, Dicarboxylate	18362	LC/MS Neg	2029	1276	187.098	123-99-9	2266	C08261	HMDB00784	54067220	63164576	82938272	118628960	74306240	37666112	42835516	21646566	47065460	112633816	27780184	79642360	34468648	54833352	43352004	28621578	35493160	51996652	89429848	58934704	31517872	42048844	43749216	52252408
1548	behenoyl ethanolamide (22:0)*	Lipid	Endocannabinoid	57534	LC/MS Pos Late	100015854	2164	384.384		3023585			164934	79183	88169	186318	111978	137233				353391		209368	123752	115309	204868	121449	103660	142831		103246	151664	84897		81190
2239	behenoyl sphingomyelin (d18:1/22:0)*	Lipid	Sphingolipid Metabolism	48492	LC/MS Pos Late	100006294	3083	787.669				HMDB12103	200249	1453914	118242	151571	953583	655319	3145787	331302	583803	156120		348795	2173170	587173	597934	709939	432446	219549	178602	2155585	771874	399054	139550	299890
3467	benzoate	Xenobiotics	Benzoate Metabolism	15778	LC/MS Neg	100000008	1750	121.029	65-85-0	243	C00180	HMDB01870	16879700	11641710	20413656	4092617	9781516	3.94671e+06	8350290	15634519	5782626	25316876	4434406	20052140	6371309	7667056	29922326	4721953	9756883	4367363	8.062e+06	9078541	6851817	7387188	4840553	3728080
3304	beta-alanine	Nucleotide	Pyrimidine Metabolism, Uracil containing	55	LC/MS Pos Early	244	1905	90.055	56-41-7;107-95-9	239	C00099	HMDB00056	18683076	27360678	13951752	13778102	21327878	43787320	40132280	83488104	26568320	11360994	41401156	17650022	31607452	30308200	21047848	29213558	23309500	27672500	22925808	36554388	35901400	31629206	26908706	28273908
3683	beta-cryptoxanthin	Xenobiotics	Food Component/Plant	57591	LC/MS Pos Late	100001977	2560	552.433	472-70-8	6384256			27595408	21091044	26366960	25227464	21730812	27684992	19920444	22839796	22892424	23630640	23864796	19379506	11702796	25774274	24411932	26692620	22385152	34874816	21042760	18554252	25252478	19862724	17101736	28572572
3688	beta-guanidinopropanoate	Xenobiotics	Food Component/Plant	35101	LC/MS Pos Early	100001411	2145	132.077	353-09-3	67701	C03065	HMDB13222	2178538	2957391	2770058	1554919	2466154	3.84128e+06	5457632	7.3794e+06	2250484	5017290	3.6383e+06	4333619	3032092	3211615	6272199	3330137	3018949	2255470	8.20747e+06	3666157	2474144	3.8964e+06	3783188	2212481
279	beta-hydroxyisovalerate	Amino Acid	Leucine, Isoleucine and Valine Metabolism	12129	LC/MS Polar	1442	1149.8	117.056	625-08-1	69362		HMDB00754	787664	1.00397e+06	1124196	536584	907462	852300	1.91327e+06	2.05565e+06	1052681	3271643	1.33578e+06	2138063	1938129	1.29957e+06	4772549	1183120	3107332	1237148	4312912	1.01659e+06	1.0552e+06	1.07019e+06	4.04476e+06	1.21802e+06
6	betaine	Amino Acid	Glycine, Serine and Threonine Metabolism	3141	LC/MS Pos Early	799	1064	118.086	107-43-7	247	C00719	HMDB00043	77173640	175264352	87340352	56226164	148575808	96306784	241580304	118972048	63275048	221531040	76342096	139950624	179128624	79820832	122077656	70455800	19528926	69274392	116069176	181940688	166560816	89629848	51672452	73655456
2372	beta-sitosterol	Lipid	Sterol	27414	LC/MS Pos Late	100001033	3054	397.383	83-46-5	222284	C01753	HMDB00852	18583196	17043336	11076620	8802518	6562561	5.5734e+06	14443598	20041396	9544313	7687711	13843544	8185881	4366491	8398583	14787528	15862227	10088119	9627868	16924524	4477791	6764560	7127463	12975974	9600193
3423	bilirubin (Z,Z)	Cofactors and Vitamins	Hemoglobin and Porphyrin Metabolism	43807	LC/MS Pos Late	1090	1840	585.271	635-65-4	5280352	C00486	HMDB00054	2257437	2142062	2191654	909579	914673	426495	2452807	12042716	1276153	985322	4502036	1534018	450984	4036212	1069070	3191824	87248	2513128	3609914	1258287	1190423	3991496	3929896	2125239
3425	bilirubin (E,Z or Z,E)*	Cofactors and Vitamins	Hemoglobin and Porphyrin Metabolism	47886	LC/MS Pos Late	100001951	1270	585.271		5799469		HMDB00488	65242		195946				317078	1091972		101403	543472	108173		282310	164448	142953		167936	361011	54604		153045	440917	91874
3426	biliverdin	Cofactors and Vitamins	Hemoglobin and Porphyrin Metabolism	2137	LC/MS Pos Late	250	1016	583.255	55482-27-4;55482-27-4	5353439	C00500	HMDB01008	3552690	2567836	3319303	2505743	2485823	2243544	2724902	5467024	1.68514e+06	3.35372e+06	3.73334e+06	2178370	1146632	3386865	2998127	3.5338e+06	886148	3095995	2916769	1871681	2456647	3042938	2429044	3.69783e+06
1316	butyrylcarnitine (C4)	Lipid	Fatty Acid Metabolism (also BCAA Metabolism)	32412	LC/MS Pos Early	100001054	2860	232.154	25576-40-3	439829	C02862	HMDB02013	682079	1235265	516134	1119864		1944029	12768637	290209		493217	121059	464653	1236505	1479403	519570		210394	432788	475403	181224				684994
1317	butyrylglycine	Lipid	Fatty Acid Metabolism (also BCAA Metabolism)	31850	LC/MS Neg	100001151	1470	144.067	20208-73-5	88412		HMDB00808	76071	319311		45681	176125	73735	182670	199303	164187			52965	244060			139712		160044	73064	1189987	2105930	151566	310736	685151
105	cadaverine	Amino Acid	Lysine Metabolism	15308	LC/MS Pos Early	100000110	3036	103.123	462-94-2;1476-39-7	273	C01672	HMDB02322	36119740	7256248	17002396	413481	6286981	12156808	7666776	19735892	8228735	63675780	1.86692e+06	13540628	37011932	2148927	17591792	2625744	228471	17107826	34529428	2017436	56776276	779092	50494060	21506304
2374	campesterol	Lipid	Sterol	33997	LC/MS Pos Late	100001269	2873	383.367	474-62-4	173183	C01789	HMDB02869	5493435	5229131	3959263	2392524	2162431	1637122	4.1057e+06	7.57455e+06	3.55778e+06	2593977	3.7039e+06	2613014	1483303	2784923	4777513	5573120	3315717	3483430	5914215	1241635	2216432	2444886	5630510	3090172
1099	caprate (10:0)	Lipid	Medium Chain Fatty Acid	1642	LC/MS Neg	888	5090.7	171.139	112-37-8	2969	C01571	HMDB00511	6.46183e+06	4837637	6536711	6021170	6133512	2338308	3263301	9247927	3425524	8081347	3985415	5307717	4314440	4290138	2977183	3094570	27350084	3959572	11661203	3260450	5088871	1955442	2959074	3741997
1095	caproate (6:0)	Lipid	Medium Chain Fatty Acid	32489	LC/MS Neg	926	2713.7	115.076	142-62-1	8892	C01585	HMDB00535	5088298	4247243	5857197	3.73147e+06	4.08414e+06	2818003	2129788	1894089	2577632	5690604	1576951	6270068	1.83803e+06	3299728	4628314	2.00249e+06	4351139	5127308	4754135	3602924	3052998	3070639	2206027	3562233
1097	caprylate (8:0)	Lipid	Medium Chain Fatty Acid	32492	LC/MS Neg	932	4362	143.108	124-07-2	379	C06423	HMDB00482	1237094	991194	2290846	940796	781985		4347009	1717789		1610991		1785269	1187695	624096	531885	1196431	6589368	1108395	1766510		634078
53	carboxyethyl-GABA	Amino Acid	Glutamate Metabolism	40007	LC/MS Pos Early	100003260	2085	176.092	4386-03-02	2572		HMDB02201	23547360	30134992	21243776	10875865	21795832	24147248	80446104	127606848	125237008	46170160	199555456	32604556	43477252	85848752	201209792	64737348	133510728	68842720	87769424	17796060	16679410	36272400	133084752	31426916
1384	carnitine	Lipid	Carnitine Metabolism	15500	LC/MS Pos Early	100000007	1978	162.112	461-05-2	10917	C00318	HMDB00062	81510136	42708632	68388488	63936592	41855856	55105648	55848476	57359532	60837476	79418224	27486518	73668128	42086668	54091052	29515332	53291160	19874246	61772100	45142824	46120040	27668024	46664748	19409292	62922796
73	carnosine	Amino Acid	Histidine Metabolism	1768	LC/MS Pos Early	249	2942	227.114	305-84-0	439224	C00386	HMDB00033	4372844	3.58575e+06	952754	3.83427e+06	1325419	3882932	29014434	10494247	549212		3157538	1.85941e+06	4602316	5.4541e+06	17946056	1.9016e+06	3.73642e+06	1.96742e+06	771164	3485720	1.21754e+06	1809625	1.32365e+06	1466008
3485	catechol sulfate	Xenobiotics	Benzoate Metabolism	35320	LC/MS Neg	100001605	1906	188.986	4918-96-1	3083879	C00090	HMDB59724		395453	208730				474771	1673217			774309	138166	77208	51253	70675	52199		224159	1160847	56325		125279	503920	41205
2616	ceramide (d18:1/14:0, d16:1/16:0)*	Lipid	Ceramides	57432	LC/MS Pos Late	100015735	2477	510.488					849940	1980468	492386	1887695	1825394	1438630	1790204	248944	920768	359861	290434	849040	1493651	698343	603675	555916	850061	1115225	1154916	2629207	2328368	1388057	401374	1120109
2618	ceramide (d18:1/20:0, d16:1/22:0, d20:1/18:0)*	Lipid	Ceramides	57440	LC/MS Pos Late	100015755	3920	594.582					466412	1072290	292933	763147	1.01953e+06	890908	2118941	638329	409657	558597	323691	943639	1410095	640712	405056	739280	966330	399296	1232872	919325	758080	1293898	394951	781184
2537	chenodeoxycholate	Lipid	Primary Bile Acid Metabolism	1563	LC/MS Neg	1123	5264	391.285	474-24-9;474-25-9	10133	C02528	HMDB00518	6705930	32636892	10239669	2046678	7808679	4842726	6424760	20414454	4355911	5238654	36929104	5429060	5241664	3096246	11713163	6812001	1201588	4506251	13605646	4540681	39422164	9438823	9254196	8956303
1559	chiro-inositol	Lipid	Inositol Metabolism	37112	LC/MS Polar	100001859	3191.2	225.062	643-12-9		C19891	HMDB34220	1.7955e+06	1108200	1546668	562019	253952	726304	8582411	16174493	1961068	554705	9052648	704955	1295155	11080224	5309178	3.43761e+06	1429028	5532150	2439313	917354	1184150	320846	10305585	1397343
2534	cholate	Lipid	Primary Bile Acid Metabolism	22842	LC/MS Neg	136	5165	407.28	81-25-4	221493	C00695	HMDB00619	3792944	2326230	8.21039e+06	882499	4518388	1131723	2744478	7648164	1043140	2202773	8140443	3489869	2710422	926218	2805965	3100429	376780	2112282	5176533	1613858	5352779	5395403	6686534	4570772
2349	cholesterol	Lipid	Sterol	63	LC/MS Pos Late	266	2707	369.352	57-88-5	11025495	C00187	HMDB00067	11393353	25222784	6999466	10621140	18669544	20874684	31315520	15968749	21388584	7605567	10628047	10076498	24974822	13405585	23073590	22748322	13908558	11850530	21970146	33506116	24858086	12076263	12453382	12401624
1586	choline	Lipid	Phospholipid Metabolism	15506	LC/MS Pos Early	1256	1961	104.107	67-48-1	305	C00114	HMDB00097	252316880	581493184	147196720	393495424	583940480	613849280	470172960	149339808	409498240	148040944	153998208	285659392	693319680	266763904	243827360	348737120	302077024	347022688	147323456	783156416	849794432	502463136	83260408	367009824
69	cis-urocanate	Amino Acid	Histidine Metabolism	40410	LC/MS Pos Early	100003425	2406	139.05	7699-35-6	1549103		HMDB34174	924201	1826930	1176797	1858185	1.49448e+06	1340680	2265992	709057	1704842	450099	1423968	845396	1097725	1.70009e+06	613706	3.31523e+06	818939	1405630	1220582	7.5984e+06	4136491	3770976	1477733	2033599
1088	citraconate/glutaconate	Energy	TCA Cycle	47076	LC/MS Polar	100006438	2600	129.019					3.80912e+06	6380904	3.73144e+06	2690080	2750958	3042908	43794336	15359196	52736012	5566174	8558676	20855366	230844112	12318778	22456746	3279174	14421252	13993526	9678191	2363397	2484118	2315642	7.62987e+06	2086453
1068	citrate	Energy	TCA Cycle	1564	LC/MS Neg	1124	582	191.02	77-92-9	311	C00158	HMDB00094	10123421	7459905	6791505	15869532	11506795	13838358	4771276	5012781	6757262	3021940	4.06593e+06	4085473	12699109	7516017	6387808	4453234	16075906	13360834	1343662	6012794	7.41512e+06	3352652	12280902	8244326
374	citrulline	Amino Acid	Urea cycle; Arginine and Proline Metabolism	2132	LC/MS Pos Early	391	1520	176.103	372-75-8	9750	C00327	HMDB00904	715458176	758238848	696924480	509236800	723576832	1078532352	911262016	508172032	976498944	455663200	760971456	628956416	571664768	844486016	378660832	1116340992	269760288	890146560	690900672	1754330112	1610587008	1387976960	946758720	1132886912
3310	cytidine 5'-monophosphate (5'-CMP)	Nucleotide	Pyrimidine Metabolism, Cytidine containing	2372	LC/MS Pos Early	282	835	324.059	63-37-6	6131	C00055	HMDB00095	605112	297990	440223	1273516	347996	175843	241671	160565	236638	614281	127190	856646	3579500	211832	583300		764055	1354258	264839				324186
2365	coprostanol	Lipid	Sterol	45986	LC/MS Pos Late	100005346	2850	371.367	360-68-9				4040917	2354521	4100618	4182992	3202554	4045870	2115733	2702832	6172258	8009416	3064401	4755027	3386113	4814858	4571841	5989256	6018741	5171745	4521230	3305575	4963634	3300445	2211520	4842116
398	creatine	Amino Acid	Creatine Metabolism	27718	LC/MS Pos Early	1221	1947	132.077	57-00-1	586	C00300	HMDB00064	80622424	307156000	30715102	180768592	439656800	412929504	593993152	1316997760	352108736	16999272	816809024	143977392	584708544	417382048	209812608	464794016	57831600	471348992	92199440	203061920	253938128	195175824	56989528	194131648
399	creatinine	Amino Acid	Creatine Metabolism	513	LC/MS Pos Early	275	2055	114.066	60-27-5	588	C00791	HMDB00562	1.00413e+06	4.09522e+06	681512	1727163	4416045	3495284	16000790	86584816	3.30634e+06	1128527	23141590	8885375	7.74724e+06	15499626	96512216	6513590	956423	6253224	12860685	7012420	9901876	3.80502e+06	15966241	3587312
341	cystathionine	Amino Acid	Methionine, Cysteine, SAM and Taurine Metabolism	15705	LC/MS Pos Early	310	2270	223.075	535-34-2	439258	C02291	HMDB00099	780390	6850163		946565	12588252	12081242	22031982		3.20841e+06		4058679		17160820	2.01333e+06	6695218	3198623	484287	4813207		24942676	8661258	4502989	1116417	5.77396e+06
343	cysteine	Amino Acid	Methionine, Cysteine, SAM and Taurine Metabolism	1868	LC/MS Pos Early	800	1488	122.027	52-90-4;56-89-3	5862	C00097	HMDB00574	11047704	11130044	10533702	8950346	10645244	11970695	12281088	11977974	10116624	11431015	10256674	10680986	14571905	10187396	14117689	9083094	7708742	11713962	9456540	14673635	13635550	9681060	11000018	10008433
348	cysteine s-sulfate	Amino Acid	Methionine, Cysteine, SAM and Taurine Metabolism	22176	LC/MS Polar	100000808	2273	199.969	1637-71-4	115015	C05824	HMDB00731	639458	3585525	649357	1.89117e+06	2.01936e+06	3497394	2613828	1689460	1252767	165034	998834	282782	1789270	1.96891e+06	767769	1513692	1100335	1970004	3974824	3340323	2296501	2378946	2457004	1209611
353	cysteine sulfinic acid	Amino Acid	Methionine, Cysteine, SAM and Taurine Metabolism	37443	LC/MS Pos Early	100002113	597	154.017	207121-48-0	109	C00606	HMDB00996	206757	295471	165231	338567	260150	309743	780482	609346	306434	119711	365982	110140	266025	300114	276924	291918	378492	313798	436691	173716	224514	243253	364717	175599
430	cysteinylglycine	Amino Acid	Glutathione Metabolism	35637	LC/MS Pos Early	278	2132	179.048	19246-18-5	439498	C01419	HMDB00078	553724	922018	328813	262494	861756	1340421	3419953	3890954	1498438	1.6173e+06	1.83414e+06	608085	2919849	2128963	3.33348e+06	1968870	1576861	2001361	906978	711336	574386	1163689	1308048	775938
349	cystine	Amino Acid	Methionine, Cysteine, SAM and Taurine Metabolism	56	LC/MS Pos Early	279	2000	241.031	56-89-3	67678	C00491	HMDB00192		3264815		217158	2869055	5521253	5694318	164107	507084		121058		6116072	647222		1040112		932672	348591	1385049	514863	438820	495994	117590
3313	cytidine	Nucleotide	Pyrimidine Metabolism, Cytidine containing	514	LC/MS Pos Early	827	2124	244.093	65-46-3	6175	C00475	HMDB00089	49913808	29845576	29892754	37024504	31031210	23285452	35291244	20644494	33294586	28154228	22470968	38089140	69889288	33009892	47627220	21854328	22800976	56759468	21542304	36357000	25539184	26021152	22206340	15306597
3314	cytosine	Nucleotide	Pyrimidine Metabolism, Cytidine containing	573	LC/MS Pos Early	881	2060	112.051	71-30-7	597	C00380	HMDB00630	18816660	22957444	15882791	2284454	8814677	10806855	11528752	9530658	12454170	19869440	7843757	8775927	25549476	8599584	3435497	20699564	1153052	7.45188e+06	77466744	56194440	24633312	39489908	90602152	69688080
3726	daidzein	Xenobiotics	Food Component/Plant	32453	LC/MS Neg	100001219	3566	253.051	486-66-8	5281708	C10208	HMDB03312	8350729	15823838	7844868	2457553	2843118	2060773	24264672	54353868	5570370	2926976	23099872	2720725	1443952	45670336	6.56731e+06	8.18357e+06	1497523	15633353	7.59526e+06	2153598	3573935	3353492	10869148	4344018
3910	daidzein sulfate (1)	Xenobiotics	Food Component/Plant	48727	LC/MS Neg	100006362	2843	333.007						747194					322049	1362829			516249				222434	42893	91458	1283141
3905	daidzein sulfate (2)	Xenobiotics	Food Component/Plant	48728	LC/MS Neg	100006363	3330	333.008						708109	58199				984281	697884			871810			50942	208073	104419	110317	425754
3321	2'-deoxycytidine 5'-monophosphate	Nucleotide	Pyrimidine Metabolism, Cytidine containing	533	LC/MS Pos Early	298	975	308.064	1032-65-1	13945	C00239	HMDB01202	2397154	1.71619e+06	2.06225e+06	1.90945e+06	2097203	1044781	1315495	484920	1443796	4779814	1351903	3.65532e+06	5478373	655969	2035581	469289	2939175	3041733	958722	503860	616445	549751	1395728	737508
2567	dehydrolithocholate	Lipid	Secondary Bile Acid Metabolism	31891	LC/MS Neg	100001067	5360	373.275	1553-56-6	159623		HMDB00502	164100		561408	524404	255221	106831		140544	41327	7.49162e+06	120905	1657097	513413		99579	400900	193997	147087	393396		493507	422592	76115	125457
3390	delta-tocopherol	Cofactors and Vitamins	Tocopherol Metabolism	33418	LC/MS Pos Late	100001216	2259	402.349	119-13-1	92094	C14151	HMDB02902	586809	985671	522008	689912	632377	628388	632010	454688	612235	528764	781274	587467	512039	712023	735376	700607	533012	1665428	732650	589159	1726197	1790598	1166793	578226
1383	deoxycarnitine	Lipid	Carnitine Metabolism	36747	LC/MS Pos Early	100001662	2052	146.118	6249-56-5	134	C01181	HMDB01161	456064448	338996352	356253856	424033856	311088096	329434208	267216704	264247648	459242272	316956960	146994016	341603744	258690960	369363456	300020032	410122432	239310336	399448288	263035264	430892576	261762624	409094304	215548368	316740768
2551	deoxycholate	Lipid	Secondary Bile Acid Metabolism	1114	LC/MS Neg	302	5294	391.285	83-44-3	222528	C04483	HMDB00626	9254998	2.32227e+06	19766776	1972372	27033748	5701805	4532794	4915400	513894	21739650	11261601	11216294	15965695	1903309	2.04489e+06	20514608	206871	11373914	10384805	5401894	18326600	14702160	6518146	9987685
2149	diacylglycerol (14:0/18:1, 16:0/16:1) [1]*	Lipid	Diacylglycerol	54953	LC/MS Pos Late	100010934	3057	584.525					242031	204297	133704	215067	121334	102160	258939	232320	190831	253332	164390	169953	100777	97924	254515	284840	1022597	186751	189614	71473	192060		105990	161092
2150	diacylglycerol (14:0/18:1, 16:0/16:1) [2]*	Lipid	Diacylglycerol	54954	LC/MS Pos Late	100010935	3183	584.525					113358	168908			72206	140073	273586	141494	17089		115920		214440	57597	189119	185751	111527	152745		113420	79141	152387		156373
2151	diacylglycerol (16:1/18:2 [2], 16:0/18:3 [1])*	Lipid	Diacylglycerol	54966	LC/MS Pos Late	100010940	2733	608.525						68808		95135			303285	151835			192345		312432		227836			68840
1160	dihomo-linoleate (20:2n6)	Lipid	Polyunsaturated Fatty Acid (n3 and n6)	17805	LC/MS Neg	1231	5730	307.264	2091-39-6	6439848	C16525	HMDB05060	21336686	15023872	3824767	11907235	22270746	2593098	4652716	3533690	29293588	24337612	10771096	34379352	29272692	10033446	6037331	8393951	19257160	4220925	25124230	7074508	17430552	5047458	2348227	4042439
1155	dihomo-linolenate (20:3n3 or n6)	Lipid	Polyunsaturated Fatty Acid (n3 and n6)	35718	LC/MS Neg	100001739	5596	305.249	17046-59-2	5280581	C03242	HMDB02925	6953279	11561070	682637	4.74766e+06	12810246	748934	3059660	2168012	20251232	5642675	5354163	13436780	30511748	3319566	3.23654e+06	3609490	31631568	1.936e+06	7.24535e+06	8135824	17036716	3244841	564872	2045081
3731	dihydroferulic acid	Xenobiotics	Food Component/Plant	40481	LC/MS Neg	100003432	1928	195.066	1135-23-5	14340			251845	264275	321797	109090	145331	214519	939741	5981035	233978	270392	931767	269942	138798	2286746	345867	316281	260087	1449339	3620752	222881	844665	612654	3300000	1478936
3273	dihydroorotate	Nucleotide	Pyrimidine Metabolism, Orotate containing	601	LC/MS Polar	923	1910	157.025	155-54-4	648	C00337	HMDB03349	99855	194393	150952	70187	85953	162296	287352	386116	168191	137598	229439	92445	129406	267883	791203	320647	446250	191978	409955	1305018	348268	1429797	903393	901962
890	dihydroxyacetone phosphate (DHAP)	Carbohydrate	Glycolysis, Gluconeogenesis, and Pyruvate Metabolism	15522	LC/MS Neg	309	603	168.991	102783-56-2	668	C00111	HMDB01473	1603701	891553	933679	858980	1140522	2027303	831848	1.02295e+06	704286	936981	1023384	668517	673496	1040824	439617	660788		1341313	626058	532355	934074	1451951		1251795
4399	dimethyl sulfone	Xenobiotics	Chemical	43424	LC/MS Pos Early	100004284	832	95.0161	67-71-0	6213	C11142	HMDB04983	191730	371641	285605	304508	238054	337417	417078	1525699	257396	1075771	491506	921106	469146	646882	1596205	459207	419104	270333	4219685	289791	1454488	959477	1546223	341267
380	dimethylarginine (SDMA + ADMA)	Amino Acid	Urea cycle; Arginine and Proline Metabolism	36808	LC/MS Pos Early	100001810	2850	203.15	102783-24-4	123831	C03626	HMDB01539	9165570	17670892	8615995	9232368	22245412	17745028	25874200	30596730	28128120	9942850	15949030	11830121	26899670	18020922	39990776	25995468	24089492	15103555	17327088	80282312	74607416	24193364	23838742	22757034
5	dimethylglycine	Amino Acid	Glycine, Serine and Threonine Metabolism	5086	LC/MS Pos Early	806	1104	104.071	1118-68-9	673	C01026	HMDB00092	33778092	33825944	34988096	21851668	60657332	29411556	28303992	20707292	25878024	39967900	23767880	31671760	34680340	22445260	28775060	23843796	57080824	24631428	44574524	30258804	72036776	44118752	43460020	41883808
1228	dimethylmalonic acid	Lipid	Fatty Acid, Dicarboxylate	42978	LC/MS Polar	100004251	2702	131.035	595-46-0	11686		HMDB02001	1147705	610172	824963	715296	772891	872073	399016	201995	491835	1231415	294422	742231	516151	352181	594855	389718	167127	681317	220324	625822	433902	616665		714966
3639	dipicolinate	Xenobiotics	Food Component/Plant	15135	LC/MS Pos Early	100000146	1695	168.029	499-83-2	10367			30211380	99028216	90642264	8.08924e+06	16208438	25334068	249142416	635217088	15331354	286207328	54355576	116284560	90265360	10349434	120089704	32149970	67394464	11673397	225332384	6218750	15491939	52528200	29116254	10555172
1159	docosadienoate (22:2n6)	Lipid	Polyunsaturated Fatty Acid (n3 and n6)	32415	LC/MS Neg	100001182	6034	335.296	7370-49-2	5282807	C16533	HMDB61714	4464609	2907663	679504	2621195	4207652	337947	535018	206761	5273603	6563664	1073039	4211639	2785839	1616342	652009	1470217	2066862	896865	4467644	763932	1209752	1369661	396728	1575011
1147	docosahexaenoate (DHA; 22:6n3)	Lipid	Polyunsaturated Fatty Acid (n3 and n6)	44675	LC/MS Neg	100000665	5525	327.233	6217-54-5	445580	C06429	HMDB02183	113293	189975		92342	422922		80829	76005	363014		83218	137713	398935	80874	81911	91538	433428		347662	442440	217643
1146	docosapentaenoate (n3 DPA; 22:5n3)	Lipid	Polyunsaturated Fatty Acid (n3 and n6)	32504	LC/MS Neg	100001181	5571	329.249	2234-74-4	6441454	C16513	HMDB06528	229591	301714			477909				413763	225804	356135	308083	499182		228964		630926		330528	189915	388949
1158	docosapentaenoate (n6 DPA; 22:5n6)	Lipid	Polyunsaturated Fatty Acid (n3 and n6)	37478	LC/MS Neg	100001580	5624.5	329.249	25182-74-5	6441454	C16513	HMDB01976	820615	1138520			1.71743e+06		238248	181203	2262929	706815	647991	1008784	2424543	245820	573024		4452754		1100555	873231	1879387	373294		126239
1148	docosatrienoate (22:3n3)	Lipid	Polyunsaturated Fatty Acid (n3 and n6)	32417	LC/MS Neg	100001195	5823	333.28	59708-86-0	5312556	C16534	HMDB02823	2795263	1105857		1.28773e+06	2196193		433181	205112	5399706	6.02691e+06	787168	3010785	2.06191e+06	1252738	548710	853264	2829073	828502	3740995	488088	1035885			720850
1250	dodecanedioate	Lipid	Fatty Acid, Dicarboxylate	32388	LC/MS Neg	100001102	2990	229.145	693-23-2	12736	C02678	HMDB00623	12731305	24628030	21308110	31073790	25739640	8820736	9426448	812046	16088361	39882160	950378	40870416	16882602	11651540	4685643	11567318	7526073	20390130	21209724	24536244	16276804	5482031	5557933	11705186
197	dopamine 3-O-sulfate	Amino Acid	Phenylalanine and Tyrosine Metabolism	48407	LC/MS Neg	100006361	1556.2	232.028		122136	C13690	HMDB06275	38464		52911	17432	27605	27570	10066	26252		60065	14185			20269	28654		19530		95794	25588		48861		52998
3428	D-urobilin	Cofactors and Vitamins	Hemoglobin and Porphyrin Metabolism	40084	LC/MS Pos Late	100002569	935	589.302	3947-38-4	6276321	C05795	HMDB04161	2840229	1.82348e+06	2496301	1314421	1380442	1525285	926963	5952585	2290774	1255552	2478572	965471	472180	1356539	1293283	1949920	988625	1207203	3020783	1378466	1799954	2402409	3240643	1.98288e+06
4401	ectoine	Xenobiotics	Chemical	35651	LC/MS Pos Early	100001635	1980	143.082	96702-03-3	126041	C06231		51699120	89126680	290243040	8104764	78097040	68388920	207376768	580369152	61636088	40763560	111392384	55350016	95074328	11745212	507815296	7183268	5841326	44737000	514999040	55456256	4652361	387955936	346234016	6742087
2625	eicosanoylsphingosine (d20:1)*	Lipid	Ceramides	57597	LC/MS Pos Late	100015870	1443	328.321					6954712	10406546	6676714	21907620	12973978	14147978	12736431	5847315	9174689	2181643	5804687	8553053	15929687	11096901	6698501	14613133	5998656	7423541	5662092	16891770	17257712	12878474	4263921	8349482
1145	eicosapentaenoate (EPA; 20:5n3)	Lipid	Polyunsaturated Fatty Acid (n3 and n6)	18467	LC/MS Neg	2050	5450	301.217	10-2005-9;10417-94-4	446284	C06428	HMDB01999	1465618	3844213	439267	1640024	6400687	2013394	2440169	834282	4.13344e+06	392129	626459	1074419	7.88234e+06	895012	740496	2486744	2224671	1541971	818950	9394206	8218209	2750544	248310	1.70828e+06
1129	eicosenoate (20:1)	Lipid	Long Chain Fatty Acid	33587	LC/MS Neg	100001335	5950	309.28		5282768	C16526	HMDB02231	54336644	41962656	11069162	39299408	57902008	6954859	8680811	4877008	55424100	65627968	17622180	65924728	35667984	18606414	12160549	16828332	34073836	8277966	66702452	13008446	31085564	17429648	4749708	15389977
3882	enterodiol	Xenobiotics	Food Component/Plant	39630	LC/MS Neg	100003072	4327	301.145	80226-00-2	123725			439391	710179	831312	153694	244392	236352	4396661	5081444	1363269	1535357	2796408	627956	969626	3200330	4013203	1428144	577018	995877	4272705	341809	331171	1664755	3824113	940078
3735	enterolactone	Xenobiotics	Food Component/Plant	39626	LC/MS Neg	100003070	4515	297.113	78473-71-9	10685477			57765800	82167560	79412472	17208772	72858744	39148860	21919324	21247736	25654900	47662160	25389036	46337840	21711984	27133226	17099374	40753212	1949324	32938030	17840064	63663596	21993644	42205996	12415628	47121096
3737	equol	Xenobiotics	Food Component/Plant	36774	LC/MS Neg	100001725	4565	241.087	531-95-3;94105-90-5	91469	C14131	HMDB02209	178185968	222433328	267034080	28693272	165711616	81789336	80854016	212669472	72850864	154976320	132932128	120202144	57035188	104284720	65004580	123564824	2788991	120693944	37468892	147095872	48092288	122175824	56496160	97204544
3739	equol sulfate	Xenobiotics	Food Component/Plant	40478	LC/MS Neg	100003429	3630	321.044					402846	3798584	923104	128342	334903	261457	1285794	7649456	90031	407413	2849375	983384	302210	354090	378577	205382		2158804	668162	352459	135366	613915	734919	241629
2378	ergosterol	Lipid	Sterol	27553	LC/MS Pos Late	100001020	2420	379.336	57-87-4	444679	C01694	HMDB00878	152997	110584	122419	54375			223070	233766	117768	269528	119514	182767	88659	56811	150987	120884	73387		119933				70313	127428
3740	ergothioneine	Xenobiotics	Food Component/Plant	37459	LC/MS Pos Early	100002154	850	230.096	58511-63-0	3032311	C05570	HMDB03045	1999649	5130894	3611627	2346050	3912377	3659008	5735470	1123659	5488300	3.15676e+06	1.04003e+06	2068349	5572789	2323468	1845771	2738120	550715	3094927	871687	1979057	175769	610463	668739	621933
1134	erucate (22:1n9)	Lipid	Long Chain Fatty Acid	1552	LC/MS Neg	1087	6355.6	337.311	112-86-7	5281116	C08316	HMDB02068	4825275	4.17701e+06	1010974	3576720	6306842	593312	910393	451428	5902880	5121835	1867890	5629247	4194481	1861459	1427811	1913044	3264817	973565	5367328	1157262	2137530	1853883	539688	1971573
3742	erythritol	Xenobiotics	Food Component/Plant	20699	LC/MS Polar	100000846	1491	167.056	149-32-6	222285	C00503	HMDB02994		107330	107486		82825		286053	1655343	82540		244316			349075			109878	182336	231468		236673	143869	1672991	274092
1061	erythronate*	Carbohydrate	Aminosugar Metabolism	42420	LC/MS Polar	100001320	2186	135.03	88759-55-1	2781043		HMDB00613	7726719	6219552	8.2749e+06	4554299	5563623	8490796	7718838	13025805	6097336	6841101	5779787	5379749	5640435	10080181	20699584	4.0366e+06	12912806	6560671	13767135	7304346	8.24922e+06	8.05481e+06	15399760	8909041
3589	erythrose	Xenobiotics	Food Component/Plant	27722	LC/MS Neg	100001042	780	119.035	583-50-6	94176	C01796	HMDB02649	635237	1671756	620790	181926	2421395	1751775	3598204	1284173	508181	624663	1187992	927392	1689931	901409	837084	925828	535292	875586	2494741	2.62774e+06	2249334	1828989	1553044	2277020
308	ethylmalonate	Amino Acid	Leucine, Isoleucine and Valine Metabolism	15765	LC/MS Polar	2054	2785	131.035	601-75-2	11756		HMDB00622	36257932	20295536	26381024	29294568	19078080	28289780	44095028	10940006	13994738	5378109	12535469	8246312	14102772	15883688	19012934	14061015	7396532	20619848	16776014	20614640	27420176	21617930	9488743	21583456
3367	flavin adenine dinucleotide (FAD)	Cofactors and Vitamins	Riboflavin Metabolism	2134	LC/MS Neg	327	2425	784.15	146-14-5;84366-81-4	643975	C00016	HMDB01248	589520	389247	359765	392142	427405	383597	295807	151850	317071	291649	190763	281144	518326	259940	382177	249135	201075	541523	94052	280232	243688	205257	135847	252845
3744	ferulate	Xenobiotics	Food Component/Plant	35630	LC/MS Neg	100001542	1755	193.051	537-98-4	445858	C01494	HMDB00954	220272	1015995	608017	207915	406401	224645	259002	795625	291718	273168	1453815	329274	142821	643264	811722	177519	202441	639600	634942	107835	715571	319676	718342	662697
3368	flavin mononucleotide (FMN)	Cofactors and Vitamins	Riboflavin Metabolism	15797	LC/MS Neg	100000251	2390	455.097	130-40-5	710	C00061	HMDB01520	824036	621961	1245835	962655	1193557	1560978	692320	648916	829469	690930	934891	607903	486786	1.00365e+06	831024	1374934	759951	941783	922393	1066599	1.0133e+06	1275074	684840	2138941
71	formiminoglutamate	Amino Acid	Histidine Metabolism	43493	LC/MS Pos Early	100002500	1880	175.071	816-90-0	439233	C00439		36964988	42268104	17613592	57299000	50169728	65538948	41826272	45901032	53584360	7033574	30152618	16268160	35830688	54998400	14411046	68291904	36267924	44659476	37162820	337693056	442743168	122053144	58632816	140786288
987	fructose	Carbohydrate	Fructose, Mannose and Galactose Metabolism	48195	LC/MS Polar	878	2022.2	225.062	57-48-7	5984	C00095	HMDB00660	646406	575030	521897	560224	425158	1192541	5196265	2049268	1181612	368188	1413658	315507	373485	5949804	852520	1601984	627287	1682930	6217449	5819591	6112222	11888017	14373137	15059264
934	fucose	Carbohydrate	Pentose Metabolism	15587	LC/MS Pos Early	918	750	164.092	2438-80-4	19466	C01018	HMDB00174	4917238	18999828	6924810	5418281	17257222	8847471	33196116	15904160	16086100	3300419	10192238	5102935	16758909	15948799	3572356	8179140	3793621	8874039	12795738	19638472	12136186	11595914	12833708	7288777
1078	fumarate	Energy	TCA Cycle	1643	LC/MS Polar	330	3084	115.004	100-17-8	444972	C00122	HMDB00134	12622591	6501128	7.37903e+06	11222895	5123072	7411327	9053384	5233559	7640458	2990189	4080800	4195988	6189277	4230665	6176701	8714322	15641227	6358385	7254629	10343646	10488385	7691316	4.16298e+06	8218121
1003	galactitol (dulcitol)	Carbohydrate	Fructose, Mannose and Galactose Metabolism	1117	LC/MS Polar	1003	2309.7	181.072	608-66-2	11850	C01697	HMDB00107	378647	457158	459632	316597	291518	373623	645372	854465	464304	355647	506226	559470	378876	833598	375269	511556	429696	744678	274041	344937	446329	350007	536728	576230
1011	galactonate	Carbohydrate	Fructose, Mannose and Galactose Metabolism	27719	LC/MS Polar	100001026	3085	195.051	299-28-5	128869	C00880	HMDB00565	1832369	2079025	2067995	1562532	2233736	2351466	6906007	3581138	2544849	1999462	3140678	1277732	3835826	10315686	2824126	2.97107e+06	5.83926e+06	4497744	3.34636e+06	2309395	4547039	2390643	23207310	7323429
3753	galacturonate	Xenobiotics	Food Component/Plant	20758	LC/MS Polar	100000873	3527.2	193.035	91510-62-2	84740	C08348	HMDB02545		1981074	4.00501e+06				212256	475691		239961						1200904	231733				16314816	10522420	9548900	19808938
52	gamma-aminobutyrate (GABA)	Amino Acid	Glutamate Metabolism	1416	LC/MS Pos Early	141	2048	104.071	56-12-2	119	C00334	HMDB00112	9002382	20407148	10087600	4241935	6590518	7.74189e+06	32780726	44042596	15393540	8001666	12023250	10733810	19077660	14882822	6064401	31167194	8.30503e+06	10838996	37945992	15199518	23899882	32728680	82934440	116270040
3394	gamma-CEHC	Cofactors and Vitamins	Tocopherol Metabolism	44876	LC/MS Neg	100002094	3843	263.129	178167-75-4	133098		HMDB01931	4562928	2353544	5384698	906659	2893765	1533084	801108	2993762	586080	2517978	870482	2.05732e+06	725877	558902	1280487	706984	14245	751752	2288730	3079383	771810	1191864	320310	1694920
440	gamma-glutamylalanine	Peptide	Gamma-glutamyl Amino Acid	37063	LC/MS Pos Early	100001843	1986	219.098	5875-41-2	440103		HMDB29142	825990	629021	1061948	534492	666031	892633	763244	700251	991224	965417	1.0387e+06	1148803	774672	1192865	1085770	1066394	872281	933340	1198725	407054	449563	632315	1070760	628860
448	gamma-glutamyl-alpha-lysine	Peptide	Gamma-glutamyl Amino Acid	55015	LC/MS Pos Early	100010901	2784	276.155		65254			1552978	1594210	1186150	2148565	1970125	1641368	2071064	973976	1264570	1673762	1004181	1537634	1921018	705634	1302971	1249622	1376644	1633724	1474537	1594277	3136340	814176	1.54821e+06	777764
449	gamma-glutamyl-epsilon-lysine	Peptide	Gamma-glutamyl Amino Acid	33934	LC/MS Pos Early	100001262	2717	276.155	17105-15-6	7015685		HMDB03869	1611681	1419519	1275859	1102640	1479942	1189906	2016168	2827670	1120521	2843151	1096650	1325797	1473005	976254	1029295	1193286	798054	1248285	1700113	1254330	1593346	613318	2124531	1003147
442	gamma-glutamylglutamate	Peptide	Gamma-glutamyl Amino Acid	36738	LC/MS Pos Early	331	1775	277.103	1116-22-9	92865	C05282	HMDB11737	6923467	4931631	5076269	12289476	5.95e+06	10871455	3639010	2.54814e+06	3543994	1958754	5033373	3299295	4541676	5988899	4645813	5478999	7838725	9070589	837760	2549949	5380165	2799590	1.86503e+06	3468002
443	gamma-glutamylglutamine	Peptide	Gamma-glutamyl Amino Acid	2730	LC/MS Pos Early	1140	1430	276.119	10148-81-9	150914	C05283	HMDB11738	497081	1371545	237314	1398918	2543757	5723692	2424651	135461	561237	230365	207889	423059	2759465	759711	172997	321736	839700	1118721	503474	1093220	1128037	155860	312345	145827
444	gamma-glutamylglycine	Peptide	Gamma-glutamyl Amino Acid	33949	LC/MS Pos Early	100001294	1535	205.082	1948-29-4	165527		HMDB11667	439662	1761448		1819959	2643422	2784740	2446043	1360582	1031827		1200852	211968	3.09103e+06	955209	1075126	903332	1405592	1.64315e+06	275238	1199152	2939212		1.02073e+06	552127
445	gamma-glutamylhistidine	Peptide	Gamma-glutamyl Amino Acid	18245	LC/MS Pos Early	1235	2740	285.119	37460-15-4	7017195			189578	381049	112266	257645	484197	869698	451745	119288	95692				416403	179120		162962	137003	291598		458349	257962	291064	89879	147894
446	gamma-glutamylisoleucine*	Peptide	Gamma-glutamyl Amino Acid	34456	LC/MS Pos Early	100001485	2940	261.144		14253342		HMDB11170	582832	1227654	606891	607258	664113	362775	340636	157148	489730	115989		489668	2064854	237671	119763	708941	236742		179062	1964873	4541179	299049	1509362	1307372
447	gamma-glutamylleucine	Peptide	Gamma-glutamyl Amino Acid	18369	LC/MS Neg	1268	1685	259.13	2566-39-4	151023		HMDB11171		269386		290091	456982	497722	362858						348772							484516	1110410
450	gamma-glutamylmethionine	Peptide	Gamma-glutamyl Amino Acid	44872	LC/MS Pos Early	100001313	2640	279.101	17663-87-5	7009567		HMDB29155	355134	1071024	181263	973132	1749265	2770686	2696804	211798	441480	234526	106970	242108	2055989	293976	215242	280784	592415	751857	334631	1026288	2296672	317991		207369
451	gamma-glutamylphenylalanine	Peptide	Gamma-glutamyl Amino Acid	33422	LC/MS Pos Early	100000491	2992	295.129	7432-24-8	111299		HMDB00594	583980	651397	450142	611595	890547	1060444	714303	435768	352105	338054	349826	337216	724195	188223		417856	360966	305241	482332	814143	892818	538469		422753
452	gamma-glutamylthreonine	Peptide	Gamma-glutamyl Amino Acid	33364	LC/MS Pos Early	100001314	1750	249.108	5652-48-2	76078708		HMDB29159	524946	1003540	677578	766492	1130026	804863	889463	443068	450246	162578	335258	417543	590708	386588	178550	425986	483887	532351	582693	1411347	1767680	600659	344843	615650
454	gamma-glutamyltyrosine	Peptide	Gamma-glutamyl Amino Acid	2734	LC/MS Pos Early	1102	2508	311.124	7432-23-7	94340		HMDB11741	322510	740782	341631	867787	983207	1275237	1121432	543550	471125	349007	398930	358793	1122716	535938	452127	416652	507807	605969	256233	947511	1.00076e+06	272409	447776	320498
455	gamma-glutamylvaline	Peptide	Gamma-glutamyl Amino Acid	43829	LC/MS Pos Early	100001126	2700	247.129	2746-34-1	7015683		HMDB11172	442408	787990	225489	725981	1275065	739477	570820	395083	547248	230850	211859	365512	931611	379273	272336	394741	499418	537820	416477	2082901	4427535	492608	900825	883991
3400	gamma-tocopherol/beta-tocopherol	Cofactors and Vitamins	Tocopherol Metabolism	52473	LC/MS Pos Late	100008998	2384	416.364					12591890	17963304	15594859	16333633	13624547	12444857	11677292	13426851	12244685	12061300	16672379	13697214	11207241	17199230	14058815	13451214	10298801	23623680	15634066	13326327	19927284	21473184	19582984	12716804
3393	gamma-tocotrienol	Cofactors and Vitamins	Tocopherol Metabolism	37501	LC/MS Pos Late	100001981	1918	410.318	14101-61-2	5282349	C14155	HMDB12958	693353	872261	551603	776182	744834	872258	793112	450985	618816	649354	939027	576486	643946	718254	870896	830548	595451	1197241	616780	606167	993403	842492	712783	601568
3598	genistein	Xenobiotics	Food Component/Plant	32448	LC/MS Neg	100001221	3754	269.046	446-72-0	5280961	C06563	HMDB03217	2125444	15955353	2670899	800767	1572588	1102413	6920635	11805542	1336293	1342242	10320409	1404439	778273	7.98551e+06	5269117	8435079	656509	7857129	3327204	1293915	2108066	2188100	8342132	2093017
177	gentisate	Amino Acid	Phenylalanine and Tyrosine Metabolism	18280	LC/MS Polar	100000447	905	153.019	490-79-9	3469	C00628	HMDB00152	9196089	7677770	7485858	6607819	7050027	9346270	23025644	30628724	45018728	10054984	15597271	5934328	5710039	43382432	44216000	13606692	3749458	21718610	15064219	7223310	4017815	11234287	30470972	9847846
3666	gluconate	Xenobiotics	Food Component/Plant	587	LC/MS Polar	338	2922	195.051	527-07-1	10690	C00257	HMDB00625	5.93827e+06	9866535	2498899	1634598	7.28974e+06	27561534	6836096	5020220	2188354	1324800	2209409		2077952	4567347	2242724	3124642	482095	2471505	6869148	13060907	4713809	13346867	23600112	33714040
881	glucose	Carbohydrate	Glycolysis, Gluconeogenesis, and Pyruvate Metabolism	20488	LC/MS Polar	572	2342	179.056	50-99-7	79025	C00031	HMDB00122	60246312	85220072	70397704	29066628	63938228	70553792	177328720	168666688	93546160	55773184	178109424	36671040	53110912	156586032	66407656	90416728	34992160	94937256	258967584	131606880	130572960	307068480	508533344	335276288
882	glucose 6-phosphate	Carbohydrate	Glycolysis, Gluconeogenesis, and Pyruvate Metabolism	31260	LC/MS Polar	291	4537	259.022	103192-55-8	5958	C00668	HMDB01401	2296709	2157982	1296426	384104	2030453	7576926	4702280	4040725	1420368	734618	5733930	305416	1415764	2851585	360361	3938440	190561	1578122	3963520	2443302	821604	20878636	4642829	10518992
1038	glucuronate	Carbohydrate	Aminosugar Metabolism	15443	LC/MS Polar	100000257	3233.3	193.035	207300-70-7	444791	C00191	HMDB00127	1627134	4056257	2462427	1246912	1592514	2571992	4972176	11746827	2627320	1001313	6758314	951533	2044253	4910714	2335870	4490696	1357968	4312322	7025346	4307624	8703266	4210130	6762123	4911304
40	glutamate	Amino Acid	Glutamate Metabolism	57	LC/MS Pos Early	561	1500	148.06	56-86-0	611	C00025	HMDB00148	3596103680	2819396864	2979422720	4305219072	3073269248	3805658112	2555741184	1225230848	2924613888	1905960960	2173410816	2273697536	2695149568	3462359040	2271739136	3391297536	3272347904	4665857536	1484294528	4080611584	4579099648	3292869632	1675399296	3595467776
48	glutamate, gamma-methyl ester	Amino Acid	Glutamate Metabolism	33487	LC/MS Pos Early	100001103	2170	162.076	1499-55-4	68662		HMDB61715	17815628	16594471	12007721	9916752	16451569	29046784	14351333	5901181	19236336	8126459	15611017	7.82398e+06	14235763	21409264	9412188	43345996	8503590	26004052	5670350	14122555	20525268	18793364	7687202	26202306
41	glutamine	Amino Acid	Glutamate Metabolism	53	LC/MS Pos Early	563	1291	147.076	56-85-9	5961	C00064	HMDB00641	219083312	357993632	215562704	212759632	362385056	486996000	519813184	208497568	351662656	116229144	258945680	179513504	398199104	359777728	188237200	353080512	209472944	454825088	258093584	599933056	485032160	292289760	137906128	178977296
575	glutaminylleucine	Peptide	Dipeptide	42994	LC/MS Pos Early	100003160	3009	260.16		18218208		HMDB29153	2392266	914263	4118503	2.0694e+06	616726	871314	3458864	4689405	2054647	1470223	7346112	1517634	692779	2915676	1751506	5058804	4149798	6737447	4249897	741769	771754	2067966	6988838	848802
3996	glutamyl-meso-diaminopimelate	Xenobiotics	Bacterial/Fungal	53163	LC/MS Pos Early	100008986	2555	320.145					720299	518108	388377	677319	424626	695200	1110911	1316179	866753	613646	923653	536598	1226758	416168	777415	540275	393146	629487	1053909	1222422	1373607	1312869	1456820	1.77224e+06
98	glutarate (pentanedioate)	Amino Acid	Lysine Metabolism	396	LC/MS Polar	339	2900	131.035	110-94-1	743	C00489	HMDB00661	68615368	116944144	41639708	10064831	15337499	89339544	87196880	59878600	154151792	83037848	94285744	158954688	140363296	156714144	131810856	97746960	129378944	203284592	83412496	146736672	138803728	74382280	100847360	86926656
99	glutarylcarnitine (C5-DC)	Amino Acid	Lysine Metabolism	44664	LC/MS Pos Early	100001593	2393	276.144	102636-82-8	71464488		HMDB13130	3137858	402187	1.99408e+06	3001821	1825051	284417	942267	489565	1523337	1701466	843285	681347	351083	1669707	295252	356070		3.85168e+06	549168	1060875	393924	1468264	149789
901	glycerate	Carbohydrate	Glycolysis, Gluconeogenesis, and Pyruvate Metabolism	1572	LC/MS Polar	1052	2070.4	105.019	600-19-1	752	C00258	HMDB00139	11806081	6015176	7417845	16207086	4998491	8636321	6705330	9218942	6680431	4676540	4250307	4434861	3849359	15045765	7955626	6541548	20957152	18965742	14499060	8288832	33422958	5574409	9527412	8.30193e+06
2103	glycerol	Lipid	Glycerolipid Metabolism	15122	LC/MS Pos Early	1254	717	93.0546	56-81-5	753	C00116	HMDB00131	2027082	2885718	2213530	2069404	3140531	2446668	2952635	3.76177e+06	2253270	2068269	5147937	1768360	3809779	2219538	3564835	2738345	1936669	2272328	2574717	5566000	13813234	4559177	2990003	6036603
2104	glycerol 3-phosphate	Lipid	Glycerolipid Metabolism	43847	LC/MS Polar	100000258	3938.7	171.006	29849-82-9	754	C00093	HMDB00126	1400701	1145237	854593	1046997	2178145	2197785	1740702	902018	1305691	555628	418239	897074	1104797	624117	1237021	318697	1263857	1078191	745125	444292	1183362	339210	151820	1105356
1595	glycerophosphoethanolamine	Lipid	Phospholipid Metabolism	37455	LC/MS Polar	100001620	3075	214.049	33049-08-0	123874	C01233	HMDB00114	330866	1715395	227550	627443	2077236	1308520	2.594e+06	372341	698432	350596	583096	504869	2132485	366935	756158	1.4653e+06	621793	627105	1206440	1090801	944746	621070	543254	533616
2109	glycerophosphoglycerol	Lipid	Glycerolipid Metabolism	48857	LC/MS Polar	100001619	2430	245.043		439964	C03274		1911412	6868461	2565116	1442013	4405965	5324864	18977222	8700473	3436463	3979596	7448845	2161296	5581490	4074108	3743360	8800201	4238687	2819362	39158464	3868114	4143064	4871748	31715656	15383514
1598	glycerophosphoinositol*	Lipid	Phospholipid Metabolism	47155	LC/MS Polar	100001621	3850	333.059	16824-65-0	167572			430721	644770	268497	942561	896955	656288	993337	356652	554529	134764	302999	495048	788082	164486	379737	591418	329925	606070	284584	296548	1050106	267777	405956	231334
1589	glycerophosphorylcholine (GPC)	Lipid	Phospholipid Metabolism	15990	LC/MS Pos Early	100000269	672	258.11	28319-77-9	71920	C00670	HMDB00086	8887707	33696776	2403530	19206696	54900344	32879360	58175576	15835422	22982266	2534940	12391586	13875276	54909616	8940909	21980252	33883716	9444799	19972006	5011171	33159274	36984024	11006748	5644883	13437754
1596	glycerophosphoserine*	Lipid	Phospholipid Metabolism	57404	LC/MS Pos Early	100015666	577	260.053		3081457			267995	454025	140403	361392	688210	345609	647020	159644	493209	62156	172375	324069	684324	162897	312762	469485	530777	326565	492595	668536	1.42097e+06	181483	174645	231764
1	glycine	Amino Acid	Glycine, Serine and Threonine Metabolism	58	LC/MS Pos Early	340	1375	76.0393	56-40-6	750	C00037	HMDB00123	53399628	97761992	42948564	63467920	99002520	96873904	83560304	19333580	60897880	26957948	36098636	35799676	103990400	41501012	46998700	62025888	37440360	66648156	53446624	245516832	268213552	97362832	38068160	103568144
3759	glycitein	Xenobiotics	Food Component/Plant	34024	LC/MS Pos Late	100001222	700	285.076	40957-83-3	5317750	C14536	HMDB05781	502598	8.3866e+06	568910	416149	227063	113480	11903280	22274212	555614	116832	9779790	241124	300987	12463173	2008273	2840478	642322	3536119	4034343	115508	761577	368021	30399760	657179
2538	glycochenodeoxycholate	Lipid	Primary Bile Acid Metabolism	32346	LC/MS Neg	1628	5236.1	448.307	16564-43-5	12544	C05466	HMDB00637		56905					144692	203859	59857		143214		44397	118260	139341		27005	152046			105705
2270	glycosyl-N-palmitoyl-sphingosine (d18:1/16:0)	Lipid	Sphingolipid Metabolism	53013	LC/MS Pos Late	100009272	2623	700.572					1896950	9081332	2571409	2819214	6.70998e+06	7042586	10479711	5192887	6.46291e+06	2.08097e+06	8.03508e+06	4.08775e+06	9716910	4441922	7.38352e+06	10568307	4200879	3963173	4.14243e+06	11161918	9084731	5148291	5816349	3135458
2278	glycosyl-N-stearoyl-sphinganine (d18:0/18:0)*	Lipid	Sphingolipid Metabolism	57418	LC/MS Pos Late	100015694	3134	730.619		6321364			7452072	2229222	4147072	3832172	3238208	8153137	3804577	1418594	6247791		1895494	625932	283448	3060630	9452169	2833383	7075451	18171232	523325	4525394		4.05583e+06	4489197
2271	glycosyl-N-stearoyl-sphingosine (d18:1/18:0)	Lipid	Sphingolipid Metabolism	52234	LC/MS Pos Late	100001882	3053	728.604					293623	878321	84606	328077	890124	1.01775e+06	1369910	333108	368968		232425	335787	1.60548e+06	370169	406328	797329	273733	363149	204003	1.57553e+06	1215295	585953	175981	407340
596	glycylisoleucine	Peptide	Dipeptide	36659	LC/MS Pos Early	100001790	3002	189.123	19461-38-2	88079		HMDB28844	548390	283486	318231	348756	597221	351453	2335937	542902	249388		1724105		131758			790024	1230717	336756	1669049	826785	1111376	2128229	571455	852880
597	glycylleucine	Peptide	Dipeptide	34398	LC/MS Pos Early	100001258	3059	189.123	869-19-2	92843	C02155	HMDB00759	1922806	3550758	1789006	2443085	2723326	1919212	12143075	6875625	3.81273e+06	2470821	8.18753e+06	1055270	2379359	3.77415e+06	2397204	4798933	6184244	3187842	7804551	3470331	3804916	5554707	8.15712e+06	2643283
607	glycylvaline	Peptide	Dipeptide	18357	LC/MS Pos Early	100000487	2734	175.108	1963-21-9	97417		HMDB28854	3532808	4057580	3153075	3491580	3366082	2669131	7995924	4.16083e+06	4862222	3132083	5387369	1951320	3652090	3273292	3381956	4105319	3907716	4591391	8423567	5950458	6268443	8602259	8111736	4564277
397	guanidinoacetate	Amino Acid	Creatine Metabolism	43802	LC/MS Pos Early	344	1937	118.061	352-97-6	763	C00581	HMDB00128	1991802	5856907	5983737	4.1233e+06	1777766	6345706	3655337	21495988	3609636	3097394	8.1365e+06	3803740	3910534	3612071	5074772	3267506	1048365	2.05098e+06	8193116	5563700	17750882	3.95497e+06	4221701	1811267
422	guanidinosuccinate	Amino Acid	Guanidino and Acetamido Metabolism	32446	LC/MS Pos Early	100001212	1892	176.067	6133-30-8	97856	C03139	HMDB03157	61317					213884	105561	67833	164221				144698	158352	387120	155054	59691	111518			1145878	132757	132116	378622
3254	guanine	Nucleotide	Purine Metabolism, Guanine containing	32352	LC/MS Pos Early	172	2032	152.057	73-40-5	764	C00242	HMDB00132	88639976	45267224	46957212	58977888	34932980	15077967	55839836	31978120	35880296	66131892	26886980	68997216	103591336	30254720	43000216	16271377	32349970	58391364	106935968	18400890	23272376	12452954	73343432	13452473
3253	guanosine	Nucleotide	Purine Metabolism, Guanine containing	1573	LC/MS Pos Early	1099	1728	284.099	118-00-3	6802	C00387	HMDB00133	4308851	1411702	1757621	4491652	3221923	2029356	16602136	13479812	3.6352e+06	1.96396e+06	10469841	4130914	12940154	11266423	28080312	1424270	8.20234e+06	19813176	2027370	812642	525710	1375704	2739935	816935
3385	gulonate*	Cofactors and Vitamins	Ascorbate and Aldarate Metabolism	46957	LC/MS Polar	100001586	2750	195.051	20246-53-1	9794176	C00257	HMDB03290	1291045	3768755	847935	692819	3.33666e+06	7650146	10146361	2733658	971904	266754	894742	204653	1779098	2239225	1194569	971807	711185	1501498	1963427	3.88613e+06	2198266	2860831
3422	heme	Cofactors and Vitamins	Hemoglobin and Porphyrin Metabolism	41754	LC/MS Neg	100001386	5325	632.172	14875-96-8	26945	C00032	HMDB03178	141326	108050		113186	118538		287283	110809	131565			49041	131090	126477	235910	38127	146985		76043	73373	91825	61708		104691
1096	heptanoate (7:0)	Lipid	Medium Chain Fatty Acid	1644	LC/MS Neg	925	3670	129.092	111-14-8	8094	C17714	HMDB00666	1478144	843290	1494745	1191164	989412		720060	509111	633515	1367664	665178	1978953	1315041	779883	1164425	615935	1991107	1167745	1369357	776861	923449	600132		908111
74	histamine	Amino Acid	Histidine Metabolism	1574	LC/MS Pos Early	354	3035	112.087	51-45-6	774	C00388	HMDB00870	948847	2023335	3739810	291017	444038	444024	5836186	22494190	1658506	1709301	1892658	29588360	894969	2405794	22166738	4760297	4389084	2339703	20468498	7942612	5868586	28016728	38138280	43513088
61	histidine	Amino Acid	Histidine Metabolism	59	LC/MS Neg	355	755.9	154.062	5934-29-2	6274	C00135	HMDB00177	7863256	10036231	6861067	7991585	12353170	11855508	11108943	4788663	10049990	4.08835e+06	5940159	3801452	8.22735e+06	7015094	7224690	10315872	5184991	10210066	5714250	19581228	17987952	12975794	7990514	7350714
375	homoarginine	Amino Acid	Urea cycle; Arginine and Proline Metabolism	22137	LC/MS Pos Early	100000961	2882	189.135	156-86-5	9085	C01924	HMDB00670	954855	645983	550154	506482	557993	1.02134e+06	1.15632e+06	1.61396e+06	1715416	898524	979160	465667	997266	1.08726e+06	2.10689e+06	1.67133e+06	1.58924e+06	741831	930394	1.21399e+06	1.94231e+06	1.24984e+06	915076	638234
376	homocitrulline	Amino Acid	Urea cycle; Arginine and Proline Metabolism	22138	LC/MS Pos Early	100000963	1908	190.119	1190-49-4	65072	C02427	HMDB00679	4201913	2772275	3080907	7.53012e+06	2856704	3171121	2503223	1651677	11662224	676323	2743704	2768483	1913738	5866337	3.65463e+06	7928185	7257267	6741312	1.03935e+06	5385759	5248319	2781145	1921008	3432987
21	homoserine	Amino Acid	Glycine, Serine and Threonine Metabolism	18351	LC/MS Polar	100000458	2875.8	118.051	672-15-1	12647	C00263	HMDB00719	1102751	1970397	820054	702116	1581436	1680120	3325380	3215147	2.03329e+06	742581	3223977	1041118	1598878	2607341	2118926	2627832	2.0629e+06	1560617	2351624	1282585	3251855	2243412	4244401	1718837
67	hydantoin-5-propionic acid	Amino Acid	Histidine Metabolism	40473	LC/MS Pos Early	100002514	1045	173.056	5624-26-0	782	C05565	HMDB01212	323253	263548	450590	190456	162032	245265	722232	1576259	488137	826758	763087	706803	245248	512733	1538196	437257	754447	372581	1669693	219466	202230	319889	978934	153000
388	trans-4-hydroxyproline	Amino Acid	Urea cycle; Arginine and Proline Metabolism	32306	LC/MS Pos Early	1001	1064	132.066	51-35-4	5810	C01157	HMDB00725	108689984	91753656	91945208	85251136	89336576	63369652	58199516	37184204	74229048	62994112	50691256	56226212	69245632	70902296	71035912	59362720	56385932	85698736	40270668	131844344	123651312	48587128	34579772	99662208
2572	hyocholate	Lipid	Secondary Bile Acid Metabolism	34093	LC/MS Neg	100001279	5046	407.28	547-75-1	92805	C17649	HMDB00760	495304	522667	399382	373018	505654	548014	389373	545669	227825		283320	295912	219322	293378	353337	360853	194616	359351	839144	324329	87269	191782	224436	583844
354	hypotaurine	Amino Acid	Methionine, Cysteine, SAM and Taurine Metabolism	590	LC/MS Pos Early	358	724	110.027	300-84-5	107812	C00519	HMDB00965	1289292	2721838	829576	1128301	1833668	3.85677e+06	2386530	2025136	969980	351629	1318962	657710	3230430	1496695	1018477	2098129	754547	1763314	784277	7848976	4658103	3218248	881226	1.89913e+06
3198	hypoxanthine	Nucleotide	Purine Metabolism, (Hypo)Xanthine/Inosine containing	3127	LC/MS Pos Early	171	1295	137.046	68-94-0	790	C00262	HMDB00157	869831936	926927488	810655680	762417536	917770560	1051256640	912394752	497079744	907520640	451746240	682797440	630428672	789393216	814256448	604228800	935340736	315892448	824413952	573066496	1058858496	583370304	755791104	661021312	811140352
72	imidazole lactate	Amino Acid	Histidine Metabolism	15716	LC/MS Pos Early	100000263	2040	157.061	14403-45-3	440129	C05568	HMDB02320	1680526	1168415	1238051	1939110	1196276	2.85627e+06	1183362	4422863	762186	1344914	882771	945961	1286099	2023609	1240991	893001	923422	3900053	1695793	1154403	3.95784e+06	1302340	2423414	2965289
70	imidazole propionate	Amino Acid	Histidine Metabolism	40730	LC/MS Pos Early	100003434	2263	141.066	1074-59-5	70630		HMDB02271	890165	1.9808e+06		1.01172e+06	898609	1626179	21184632	63817452	3850933	373899	12252390	339982	1075066	28477124	518961	77684872	337036	15148728	50588640	11567873	27413856	14775723	45216708	14934393
222	indole-3-carboxylic acid	Amino Acid	Tryptophan Metabolism	38116	LC/MS Neg	100002185	1708.8	160.04	771-50-6	69867	C19837	HMDB03320	28158822	13450610	22887560	21711476	21207580	30394130	1.45923e+06	1.29976e+06	2216319	10048919	6623545	13728763	2763616	2604880	1998862	6907060	542267	2490033	9696623	17376972	20347018	20472454	8605426	25653472
233	indoleacetate	Amino Acid	Tryptophan Metabolism	27513	LC/MS Neg	100001034	2200	174.056	6505-45-9	802	C00954	HMDB00197	2887892	2703731	4996049	1674860	1804461	1610066	11642523	16777884	34587180	30510464	16842328	11109511	26039200	25884000	37543008	22442852	38581936	54977560	14789759	23229040	21617644	2092398	9919458	3558315
3769	indoleacrylate	Xenobiotics	Food Component/Plant	22114	LC/MS Neg	100000800	2511	186.056	1204-06-4	15030923		HMDB00734	97577	56398	98069	39171	56177	33245	32731	261009	27039	125857	27354	127567	40809	57235	504021	12375		26901	100875	73294	68892	28350	32997	31342
232	indolelactate	Amino Acid	Tryptophan Metabolism	18349	LC/MS Neg	100000463	2286	204.067	832-97-3	92904	C02043	HMDB00671	361878	378401	319524	223702	261108	579932	279013	1329092	273365	76076	601713		219527	382047	221002	203518	64270	498374	1540027	1414453	2885392	554319	3.92095e+06	1290358
217	indolepropionate	Amino Acid	Tryptophan Metabolism	32405	LC/MS Pos Early	100001083	3205	190.086	830-96-6	3744		HMDB02302	19748532	26799616	30142228	11814434	20162652	31234424	9567359	8695806	15132437	38112464	10957073	25817856	23688022	17208498	16527012	11231475	4272416	42059392	24453104	16667398	23959072	11110012	14020008	33089068
3770	indolin-2-one	Xenobiotics	Food Component/Plant	43374	LC/MS Pos Early	100004318	2575	134.06	59-48-3	321710	C12312		8651261	11161335	8928050	7714752	14656721	2331426	3772610	3405164	6080635	23899766	4853280	26562400	6303907	2081517	4183127	4541704	693827	3142790	9173810	6.10394e+06	5275677	1960261	1514748	2.01417e+06
3197	inosine	Nucleotide	Purine Metabolism, (Hypo)Xanthine/Inosine containing	1123	LC/MS Pos Early	361	1269	269.088	58-63-9	6021	C00294	HMDB00195	9138257	6061590	6071207	13014054	18359328	29563804	70278752	48049220	24819424	2454357	53813596	9310748	23951040	65886088	95070344	23187564	67019908	79696944	2177141	4106202	2551382	9282781	2685310	1837840
322	isobutyrylglycine	Amino Acid	Leucine, Isoleucine and Valine Metabolism	35437	LC/MS Neg	100001590	1420	144.067	15926-18-8	10855600		HMDB00730	125419	83745	202903	130979	91014	152066	61497	57204	115442	177964	91841	125378	76542	92297	118897	85442	85348	143940	124184	130015	151746	126018	90524	184180
1210	isocaproate	Lipid	Fatty Acid, Branched	22273	LC/MS Neg	100000806	2570	115.076	646-07-1	12587		HMDB00689	969290	1556351	964024	947464		1268472				3536073		1099227		1136747	1474048		837065	1821041	2581495		955484		663274	2739398
295	isoleucine	Amino Acid	Leucine, Isoleucine and Valine Metabolism	1125	LC/MS Pos Early	376	2800	132.102	73-32-5	6306	C00407	HMDB00172	377501952	505614304	350090464	389886112	438578432	352442688	555697664	245852080	428630912	201444480	355017472	234132976	404932224	262729344	278938656	438545888	288758560	465546848	571666816	1318234880	1699395328	846865024	612829568	799416960
631	isoleucylglycine	Peptide	Dipeptide	40008	LC/MS Neg	100003169	1992	187.109	868-28-0	342532		HMDB28907	1406283	599285	1391181	778767	467532	621610	1421866	1162583	1618205	1147072	1788282	1034083	447322	909833	631177	1963705	1354458	1352928	1780547	574967	867615	2410209	1.93997e+06	1266029
2564	isoursodeoxycholate	Lipid	Secondary Bile Acid Metabolism	57577	LC/MS Neg	100002488	4809	391.285	78919-26-3	127601	C17662	HMDB00686	107785	159375	419331	53421	192799	157318	67588	185823	17446	142329	113193	147155	54777	19851	137817	194536	25795	109425	139100	135797	75567	67088		111992
270	isovalerate	Amino Acid	Leucine, Isoleucine and Valine Metabolism	44656	LC/MS Neg	100000708	1564	101.061	503-74-2	10430	C08262	HMDB00718	12866910	10814798	15034851	37702104	14349582	6020295	6209936	4948718	14070574	27751090	5442051	41141772	15465345	5412186	19629278	7036793	47180928	15202900	18462092	7406288	16671037	3867865	2897168	7620392
272	isovalerylcarnitine (C5)	Amino Acid	Leucine, Isoleucine and Valine Metabolism	34407	LC/MS Pos Early	100001393	3085	246.17	31023-24-2	6426851		HMDB00688	836822	620453	974171	1.1536e+06	776796	330079	1.08617e+06	80283.8	297986	1184301	371761	1.46271e+06	463373	284046	1.39318e+06			694569	603232	413572		1.14876e+06	862020	731356
271	isovalerylglycine	Amino Acid	Leucine, Isoleucine and Valine Metabolism	35107	LC/MS Neg	100001452	1950	158.082	16284-60-9	546304		HMDB00678	195553	216961	243842	230339	116780	289019	134319	100165	232948	371378	193942	251819	240228	247052	244888	213592	182078	305528	189842	202066	326002	190632	147252	231686
1083	itaconate	Energy	TCA Cycle	18373	LC/MS Polar	100000455	2969	129.019	97-65-4	811	C00490	HMDB02092	1533179	1378059	2177838	1.34874e+06	3520858	1149690	14608945	2663477	5093302	1639541	3520038	6473035	29003672	4.98223e+06	23533186	2002284	17016980	6041668	1821158	1295350	2.83101e+06	1070908	1498153	1097024
3427	I-urobilinogen	Cofactors and Vitamins	Hemoglobin and Porphyrin Metabolism	32426	LC/MS Neg	100001226	4190	591.319	14684-37-8	26818	C05790	HMDB04157	533078	364037	589713	91328	290939	411981	263443	2431007	437280	117503	1294745	217042	85601	317403	582287	492758	49126	181816	379612	140229	106493	290530	350019	224684
236	kynurenate	Amino Acid	Tryptophan Metabolism	1417	LC/MS Neg	98	2224	188.035	492-27-3	3845	C01717	HMDB00715	902258	365269	762531	184437	513106	71543	455004	980335	180640	1718920	936949	2.09582e+06	496850	268876	1780796	186506	3795796	385403	1964385	406105	405581	380363	1245840	668315
235	kynurenine	Amino Acid	Tryptophan Metabolism	15140	LC/MS Pos Early	100000265	2739	209.092	2922-83-0	161166	C00328	HMDB00684	416805	643193	419570	274186	413194	300277	910606	1737303	488921	926419	970067	638076	819861	624697	1751777	938939	1388668	697590	1213856	789164	740617	753174	1194291	680157
898	lactate	Carbohydrate	Glycolysis, Gluconeogenesis, and Pyruvate Metabolism	527	LC/MS Polar	482	1468.8	89.0244	79-33-4	612	C00186	HMDB00190	31567186	24923772	10233529	5017738	26191880	32322020	57156628	455247072	4324870	2162288	36807512	5865971	19732740	16950812	3697650	6371923	7871116	3.90877e+06	457010592	16302253	12938715	4421365	667428544	3108399
2280	lactosyl-N-palmitoyl-sphingosine (d18:1/16:0)	Lipid	Sphingolipid Metabolism	53010	LC/MS Pos Late	100009030	2527	862.625	4201-62-1				84420	250348	218733			80483	243191	491159	141856		317554	187399		174688	415828	531451	151294	217801	510509		125471	198069	419766	101066
2346	lanosterol	Lipid	Sterol	1128	LC/MS Pos Late	395	2687	409.383	79-63-0	246983	C01724	HMDB01251	1993314	1388231	1977882	1816994	1076586	1205217	1266882	1676115	1652028	1740707	1163122	1380335	731813	1231112	1394355	1729377	1167978	1224198	1455325	571056	1342757	1301207	1060234	2010614
261	leucine	Amino Acid	Leucine, Isoleucine and Valine Metabolism	60	LC/MS Pos Early	397	2864	132.102	61-90-5	6106	C00123	HMDB00687	415034624	688543104	400682624	469287488	626442624	483418208	860676416	336203776	664790528	243288928	501170496	303640128	612272896	404155296	409378240	733929088	395443840	635139712	644442944	1534808064	1664770304	978345152	655672576	812335360
644	leucylalanine	Peptide	Dipeptide	40010	LC/MS Pos Early	100003179	2801	203.139	7298-84-2	259321		HMDB28922	1221051	480906	1084466	1043916	296199	433418	1886572	4668313	1060347	889561	2863336	694298	379863	1494411	1011357	2167236	2034062	2049414	1.64295e+06	149307		1519045	4438851	455267
814	leucylglutamine*	Peptide	Dipeptide	48189	LC/MS Pos Early	100003183	2620	260.161		4305457		HMDB28927	300644	243796	620151	341640	120831	391428	1336326	3527315	1234855	707500	2509049	387303	425743	1115189	903040	2360046	1604629	1893849	1343686			818564	1530658	229964
649	leucylglycine	Peptide	Dipeptide	40045	LC/MS Pos Early	100003185	2778	189.123	686-50-0	79070		HMDB28929	1070396	394340	1327129	500615	257467	491321	1855462	2129656	1418287	1449029	2526260	783201	582295	1019057	841682	2288120	894631	1541179	1586876	219840	180714	1613711	2445164	585644
1551	lignoceroyl ethanolamide (24:0)*	Lipid	Endocannabinoid	57535	LC/MS Pos Late	100015855	2445	412.415					205498		96822	204799	178873	118336			180870	336799	52835	198548	112970	68034	175013	174779	156089	204748	79474	134413	175049	107106		118926
1151	linoleate (18:2n6)	Lipid	Polyunsaturated Fatty Acid (n3 and n6)	1105	LC/MS Neg	180	5535	279.233	60-33-3	5280450	C01595	HMDB00673	142137024	429884160	139440240	196264768	453107328	34976624	92167904	213717216	284683872	86104472	904306240	139605040	520887296	62526424	386798976	67975168	156534752	142901488	157633840	228859824	2095295616	136254448	53964772	138615568
1153	linolenate [alpha or gamma; (18:3n3 or 6)]	Lipid	Polyunsaturated Fatty Acid (n3 and n6)	34035	LC/MS Neg	100001337	5450	277.217		5280934	C06426	HMDB03073	5314667	15582262	8.00908e+06	11033560	15152339	2898113	5297834	20183228	8669972	3841093	48353832	7546611	10507514	2845315	10915756	3608264	4991639	20040388	6143869	10591978	64412572	7493332	4698327	6947983
1546	linoleoyl ethanolamide	Lipid	Endocannabinoid	52608	LC/MS Neg	100006726	6150	322.275	68171-52-8	5283446		HMDB12252	643633	603508	102275	78272	249647		92890	155850	618659	273940	533767	156430	280142	86308	167537	66836	71172	91562	604536	99339	481086	384206	209983	364468
2165	linoleoyl-linolenoyl-glycerol (18:2/18:3) [2]*	Lipid	Diacylglycerol	54964	LC/MS Pos Late	100010927	2478	632.525				HMDB07250				732087			846799	5072234			3002121	333176		165560	988673	449193	2392588	3236873		213182	926767	269551
2162	linoleoyl-linoleoyl-glycerol (18:2/18:2) [1]*	Lipid	Diacylglycerol	54968	LC/MS Pos Late	100010941	2689	634.541				HMDB07248	276139	2924711	1478832	2926298	1461753	964055	1.54626e+06	10008736	659578	648659	12796215	585646	1262357	344929	7380375	581516	1270997	3719621	1982880	392388	11232504	231051	1023576	1237473
2163	linoleoyl-linoleoyl-glycerol (18:2/18:2) [2]*	Lipid	Diacylglycerol	54969	LC/MS Pos Late	100010942	2760	634.541				HMDB07248		565592	157220	265107			432027	3.99312e+06			3643441		123075		1210927			1663378	361419		2243414			316787
2556	lithocholate	Lipid	Secondary Bile Acid Metabolism	1483	LC/MS Neg	405	5372	375.29	434-13-9	9903	C03990	HMDB00761	446428	155880	3.28815e+06	559591	3.52158e+06	385641	561591	4067290	406821	54667584	2.51424e+06	7.94599e+06	5.31229e+06	387004	102495	3.60294e+06	33583.1	365726	40968300	353467	5.38505e+06	10188137	1.28933e+06	3060115
3429	L-urobilin	Cofactors and Vitamins	Hemoglobin and Porphyrin Metabolism	40173	LC/MS Pos Late	100002568	901	595.349	34217-90-8	5280818	C05793	HMDB04159	154589424	108946400	131919920	109023344	105366640	56232228	111461744	7196990	89104664	325317216	53122064	108852584	79717408	84783856	35746860	107628128	3050952	155422416	47881076	73849728	21800372	129245704	19416088	198959568
83	lysine	Amino Acid	Lysine Metabolism	1301	LC/MS Pos Early	407	2850	147.113	56-87-1	5962	C00047	HMDB00182	411855904	533401376	354976672	460271648	470938816	468043936	761167296	315624160	574144256	272006464	417821504	314176544	511525856	483871168	489744416	619396224	387042464	707109376	466005792	1118874752	1125853440	744271872	588070848	607266368
668	lysylleucine	Peptide	Dipeptide	40020	LC/MS Pos Early	100003196	3370	260.197	7369-79-1	4682588		HMDB28955	3.4693e+06	3118527	4418458	5087788	2141794	1825407	11060944	9169833	7648504	2662146	9521988	2672924	2616431	6251229	7554127	10012087	7306888	8074851	6091313	1516056	2147836	3249773	6431785	2404991
1079	malate	Energy	TCA Cycle	1303	LC/MS Neg	409	615.6	133.014	6915-15-7	525	C00149	HMDB00156	215758960	138355152	134078136	56681056	107846864	190707264	173911936	55961040	135192544	60592936	65491912	68290032	172562336	96775304	120433400	138487984	22959884	124205264	111592488	279491584	263254544	201372848	79676976	213184128
1240	maleate	Lipid	Fatty Acid, Dicarboxylate	20676	LC/MS Polar	100000707	2510	115.004	110-16-7	444266	C01384	HMDB00176	807463	675380	675997	639214	419863	1066586	1413647	1770942	1.00355e+06	969071	1082743	1366499	990890	1138880	2597062	759862	2534729	930493	2503114	574945	670733	473041	1260026	555435
1303	malonate	Lipid	Fatty Acid Synthesis	15872	LC/MS Polar	818	3447	103.004	141-82-2;26522-22-85-0	867	C00383	HMDB00691	31487762	31346956	23982562	53961592	22590244	16585639	193641264	455508608	121698720	23877212	300240416	31967560	30334858	300615136	91351040	195059408	41868240	156459248	163315744	21885472	62880212	38210992	329807136	38369260
1302	malonylcarnitine	Lipid	Fatty Acid Synthesis	37059	LC/MS Pos Early	100001526	2086	248.113	853728-01-5	22833583		HMDB02095	1414067	595202	1441852	1402067	840123	1228476	1074433	438266	1265908	1173397	770233	1386365	647087	937318	570844	795778	205634	1748803	481771	1127935	506590	735737	373413	314152
3547	maltol	Xenobiotics	Food Component/Plant	38299	LC/MS Pos Early	100002362	1896	127.039	118-71-8	8369	C11918	HMDB30776	3983660	7923497	4174169	6102779	3.9012e+06	2721773	20025550	38583800	5770899	2773577	13628067	2698806	4995806	20174504	5476891	4118302	10994538	13496039	11941750	3338174	9680026	1914392	21949740	2487727
950	maltose	Carbohydrate	Glycogen Metabolism	15586	LC/MS Polar	913	3329.4	387.114	6363-53-7	10991489	C00208	HMDB00163	2569698	3499203	2436055	2679419	1558559	1935711	9220507	8550760	4742960	2841738	7.93475e+06	1531346	3207732	10188675	6611608	2002922	14714193	11318930	3.63646e+06	2214644	2883439	7320819	22473536	10765972
947	maltotriose	Carbohydrate	Glycogen Metabolism	44688	LC/MS Neg	100000276	812	503.162	1109-28-0	439586	C01835	HMDB01262	613955	428427	337571		456987	533981	999902	953471	630496	1244188	888780	433602	202695	1010902	701039	325471	2593339	1.53129e+06	1268972	459860	213946	690884	2545963	1279784
992	mannitol/sorbitol	Carbohydrate	Fructose, Mannose and Galactose Metabolism	46142	LC/MS Polar	100001740	2260	181.072		5780	C00794	HMDB00247	322213	769396	337794	269150	262156	759862	1002106	652310	463394	221809	335497	185333	350337	1002886	252328	479865	328152	531253	1157898	1.48711e+06	2644543	1.98361e+06	6.52034e+06	5.9418e+06
993	mannose	Carbohydrate	Fructose, Mannose and Galactose Metabolism	584	LC/MS Polar	803	2200	179.056	3458-28-4	18950	C00159	HMDB00169	673233	492929	402461	203753	810969	1052255	2911684	2.62518e+06	1263816	316674	769175	286724	748666	2.69061e+06		1.33157e+06	214535	1.34633e+06	5006695	3323920	2.8232e+06	7339713	5379687	7598488
1112	margarate (17:0)	Lipid	Long Chain Fatty Acid	1121	LC/MS Neg	891	5731	269.249	506-12-7	10465		HMDB02259	93535104	44287216	13446090	72891064	92402760	18678358	10372850	6.02536e+06	91449736	64605416	19513442	63005784	42863360	33038540	10511501	28848908	98908936	21565120	40121968	23143022	44574960	38793196	5062760	22920052
1162	mead acid (20:3n9)	Lipid	Polyunsaturated Fatty Acid (n3 and n6)	35174	LC/MS Neg	100001472	5650	305.249	20590-32-3	5312531		HMDB10378	2.57845e+06	5212732	25096.7	1.68558e+06	8728274	491765	2485795	619747	17077780	2579428	1128619	2.25525e+06	21754758	1.52324e+06	2436351	1206691	14983822	1138012	1.82321e+06	2984848	10135799	1511850	312269	1209855
326	methionine	Amino Acid	Methionine, Cysteine, SAM and Taurine Metabolism	1302	LC/MS Pos Early	415	2526	150.058	63-68-3	6137	C00073	HMDB00696	308177856	436584640	286744544	323450848	423267296	314035712	589091584	227376496	427057024	186686192	346890304	213739264	379141696	283161696	288344352	439130080	250564608	468271232	399158560	1035014464	1119981952	641779584	564069632	492429536
331	methionine sulfoxide	Amino Acid	Methionine, Cysteine, SAM and Taurine Metabolism	18374	LC/MS Pos Early	100000039	1272	166.053	3226-65-1	158980	C02989	HMDB02005	16385918	19726282	18196972	17895668	16476598	16324682	28000848	20543464	23672922	11463486	26297556	13454847	16480191	18842062	17631772	31453716	45018540	25406568	33138290	49056052	61456808	40420828	42290768	37392504
3875	methyl glucopyranoside (alpha + beta)	Xenobiotics	Food Component/Plant	46144	LC/MS Neg	100005864	1070	193.072					157057	81645	115291	40118	74226	109224	171143	208019	118231	74889	212043		42025	128588	97332	171913	74143	201585	109414	53734	61985	181814	347873	354617
3792	methyl indole-3-acetate	Xenobiotics	Food Component/Plant	1584	LC/MS Pos Early	1104	3339	190.086	1912-33-0	74706		HMDB29738	677723	449573	691354	1131782	395149	325427	563732	753638	1590669	781189	544746	678698	794191	963923	1693532	898925	1204748	1704358	920474	2.0304e+06	2606174	601285	1039532	960745
1217	15-methylpalmitate	Lipid	Fatty Acid, Branched	38768	LC/MS Neg	100002945	5695	269.249		17903417			10213859	6380283	1.50027e+06	6.51476e+06	9689736	1027641	1883254	1129379	13833049	10208229	2492419	9452525	13595878	2400487	2128226	1737555	15713644	1493518	7502726	3.06467e+06	5874158	3008545	1150717	2779828
3336	methylphosphate	Nucleotide	Purine and Pyrimidine Metabolism	37070	LC/MS Pos Early	100001805	544	113	7023-27-0	13130		HMDB61711	1439283	1413878	1055984	835523	1096234	1909656	2.03103e+06	1.99741e+06	1586456	1122959	1.67417e+06	791328	1401558	2163258	1189161	2658101	879201	2181130	1.64986e+06	1316065	1238709	2098485	2567490	2747641
309	methylsuccinate	Amino Acid	Leucine, Isoleucine and Valine Metabolism	15745	LC/MS Polar	2051	2800	131.035	498-21-5	10349		HMDB01844	264299984	322242272	330257888	341519424	468906944	342158656	506191552	266814272	507904704	380934624	325678848	756618112	733483584	557987584	1191443840	442011680	1965631872	840198656	815730816	584039360	561896832	349600800	970887488	313459520
2337	mevalonate	Lipid	Mevalonate Metabolism	39583	LC/MS Polar	30	1462	147.066	96949-03-0	439230	C02104	HMDB00227	1431722	2305427	1942135	1347959	1095665	2780774	6962495	14166994	3989738	4134671	7098537	1231367	4064316	10018320	9956113	5475770	9868096	7486304	9582849	3225864	1849120	2902377	20505734	4144314
2342	mevalonolactone	Lipid	Mevalonate Metabolism	48118	LC/MS Pos Early	100000772	1375	131.07	674-26-0	10428		HMDB06024		977776	1089682				732544	3398555			848404	776546				638885		709611	1620761	1409576		1467564	10347523	1046571
1558	myo-inositol	Lipid	Inositol Metabolism	1124	LC/MS Polar	363	3506.3	225.062	87-89-8	892	C00137	HMDB00211	1304247	3380491	1128154	991053	1828267	2127600	9867555	1905955	1800998	949365	1481152	1382078	3634151	7390024	2165874	2272962	1524248	2712935	1659099	7203557	7486654	2349575	4140777	2998831
1106	myristoleate (14:1n5)	Lipid	Long Chain Fatty Acid	32418	LC/MS Neg	100001198	5346.9	225.186	544-64-9	5281119	C08322	HMDB02000	1342557	1868212	857506	1.41752e+06	2136550	999118	2050919	667101	1163488	609253	1697829	1185878	1368428	1.62383e+06	2348866	1312022	2990546	1131122	1743337	2836147	4448136	1374357	1219351	1.6629e+06
411	N(1)-acetylspermine	Amino Acid	Polyamine Metabolism	32360	LC/MS Pos Early	1200	3356	245.234	77928-70-2	916	C02567	HMDB01186	394557	891601	469569	707080	569906	416163	967124	1177480	1537129	223835	527131	769535	1285928	1081593	1052393	1487076	962127	1165764	1904016	5432918	3039891	824187	987131	1236645
412	N1,N12-diacetylspermine	Amino Acid	Polyamine Metabolism	52987	LC/MS Pos Early	100002132	3105	287.244	61345-83-3	132680	C03413	HMDB02172	1174965	1435851	1489617	1385417	933327	679895	2159982	7.95265e+06	1879764	1112011	2073111	2.0588e+06	2375606	1844095	1290472	2568473	2280752	2.08687e+06	2950670	1802560	2716522	1078946	1.92116e+06	2243544
87	N2,N6-diacetyllysine	Amino Acid	Lysine Metabolism	48455	LC/MS Neg	100006124	1604	229.119	499-86-5	91827			854359	517320	890841	434634	794827	699222	1071590	606191	911613	1632550	455362	1415071	1160862	264264	722867	295553	157894	197444	782200	332269	173773	421351	392130	183599
84	N2-acetyllysine	Amino Acid	Lysine Metabolism	36751	LC/MS Polar	100001721	3372.6	187.109	1946-82-3	92907	C12989	HMDB00446	1469512	1308005	1150006	2.03536e+06	1298034	992036	865595	535694	1.53651e+06	1075130	786973	1411036	874413	938166	1328597	969497	882649	1413053	1351623	1730190	2069264	934263	548606	1341192
90	N6,N6,N6-trimethyllysine	Amino Acid	Lysine Metabolism	1498	LC/MS Pos Early	189	2825	189.16	23284-33-5	440120	C03793	HMDB01325	11418674	11297862	9030013	11773281	11615561	11865614	31957988	45915460	16526529	11646542	30356490	13201010	11294256	33609588	23065140	23361066	40010660	20336292	19980746	32380314	52770416	13530088	53002888	16342047
85	N6-acetyllysine	Amino Acid	Lysine Metabolism	36752	LC/MS Polar	100001734	2612.6	187.109	692-04-6	92832	C02727	HMDB00206	829471	1205574	772226	1491700	976956	800076	1061091	590625	1404227	369918	769395	915570	897944	918092	953970	1455588	557313	1177105	482488	1730171	1918915	1022448	452926	799925
1064	N6-carboxymethyllysine	Carbohydrate	Advanced Glycation End-product	36713	LC/MS Pos Early	100001768	2500	205.118	5746-04-03	123800			3150791	2779081	2756923	2878128	2158362	4.03292e+06	3071094	4.07215e+06	3018406	2961222	2737325	2627371	2730750	3399013	4079411	3280578	4244431	3.5926e+06	3099819	2492898	3382846	3272330	4.08596e+06	3060210
88	N6-formyllysine	Amino Acid	Lysine Metabolism	17895	LC/MS Pos Early	100000486	1992	175.108	1190-48-3	70923			1.89669e+06	3059026	3033612	3.82464e+06	1986691	2102374	3.18033e+06	2369416	2961216	1223939	3112854	2362758	1654003	2999451	4.03921e+06	3.08128e+06	4042747	2871741	3.10722e+06	3611378	3.40631e+06	2459465	3286894	2820816
66	N-acetyl-1-methylhistidine*	Amino Acid	Histidine Metabolism	43255	LC/MS Pos Early	100004299	2100	212.103		193270			2768583	1066204	1930385	2880505	1014294	1803007	789733	7338083	593838	937553	1993037	3464223	422298	926129	1.45532e+06	632540	1144521	1.12805e+06	1.80949e+06	1958379	966232	1555571	1.58261e+06	293524
65	N-acetyl-3-methylhistidine*	Amino Acid	Histidine Metabolism	43256	LC/MS Pos Early	100002204	2056	212.103	37841-04-6	193270			6169723	9124743	8274140	3545487	4730270	4925093	12995350	25409940	14248323	7321993	26059916	5842787	5.0082e+06	18766794	28355006	21005590	3280583	9750671	12429665	6210920	2974508	8513510	35238040	5.17686e+06
30	N-acetylalanine	Amino Acid	Alanine and Aspartate Metabolism	1585	LC/MS Polar	1110	1564.8	130.051	97-69-8	88064	C02847	HMDB00766	3.37333e+06	4075777	3893783	1552106	4.03676e+06	3207819	7185057	7636373	5285195	6897311	6.61937e+06	5874222	3720952	4409527	13318372	4337463	6513614	8578043	7.43446e+06	13954889	15157672	7.37956e+06	8595731	5261508
381	N-acetylarginine	Amino Acid	Urea cycle; Arginine and Proline Metabolism	33953	LC/MS Pos Early	100001266	2245	217.13	155-84-0	67427	C02562	HMDB04620	17592036	12232666	12427422	28585132	16099028	12085883	10802775	7.3951e+06	20622818	10498368	10612347	16774828	12677994	11319763	10269115	20295540	14379263	13045930	12027387	21346932	32144878	10590425	4852926	8506897
39	N-acetylasparagine	Amino Acid	Alanine and Aspartate Metabolism	33942	LC/MS Pos Early	100001257	785	175.071	4033-40-3	99715		HMDB06028	26031094	31097486	23356204	17324588	12478078	11931036	13102655	11873281	18474120	17446196	8420915	13880797	15562408	10369433	10169275	13078587	14210621	12769187	18211944	13795700	19872054	9745178	16386902	28328010
35	N-acetylaspartate (NAA)	Amino Acid	Alanine and Aspartate Metabolism	22185	LC/MS Polar	100000787	3143	174.041	997-55-7;997-55-7	65065	C01042	HMDB00812	276976128	285950496	256206832	336594656	304316640	201610096	114081592	94319248	196886432	183651872	156106112	196623376	236572032	172891296	155077088	229743520	203122976	280128896	143904976	254935584	173741024	109890808	122036624	175167440
3305	N-acetyl-beta-alanine	Nucleotide	Pyrimidine Metabolism, Uracil containing	37432	LC/MS Polar	100002102	1762.4	130.051	3025-95-4	76406	C01073		532940	644105	550034		159707	168614	644674	3040143	320335	575165	1342825	1501675	595845	641638	13545010	488768	5.38752e+06	467508	3.33579e+06	994975	470071	1273608	3.05883e+06	320802
1051	N-acetyl-beta-glucosaminylamine	Carbohydrate	Aminosugar Metabolism	35469	LC/MS Neg	1216	759	219.099	4229-38-3	439454	C01239	HMDB01104	586918	266593	586614	486253	323909	295512	734602	581472	567774	300767	717839	430924	266872	464326	378880	608695	412288	630205	1261389	529307	951369	985438	657245	561274
106	N-acetyl-cadaverine	Amino Acid	Lysine Metabolism	43530	LC/MS Pos Early	100002249	2385	145.134	32343-73-0	189087		HMDB02284	382612320	164525264	256594240	5947620	146026864	196765568	113742688	423944576	172222640	392433280	187512512	252480272	779155904	28625904	758828288	108823000	567735680	333110080	404622624	21948084	1547483776	17904708	950850688	768464640
382	N-acetylcitrulline	Amino Acid	Urea cycle; Arginine and Proline Metabolism	48434	LC/MS Neg	100001577	940	216.099	33965-42-3	656979	C15532	HMDB00856	4864833	3446875	5387530	2089038	1.72446e+06	988336	1068081	863438	2475855	3.70676e+06	661950	2119694	1710982	375839	438008	1107822	797980	652537	3.7769e+06	2354510	4233050	923121	817910	6784298
1043	N-acetyl-glucosamine 1-phosphate	Carbohydrate	Aminosugar Metabolism	15741	LC/MS Polar	1212	4052	300.049	31281-59-1	440364	C04256	HMDB01367	59840	116236	44494	71124	121591		184426	918594	100291				285191	1.03738e+06	80457	734439	2431469	234375
1042	N-acetylglucosamine 6-phosphate	Carbohydrate	Aminosugar Metabolism	15107	LC/MS Polar	1213	4114	300.049	102029-88-9	439219	C00357	HMDB02817	123484	283941		271289	301173	381711	296379	372435	214636		210029		471420	502368	202971	284756	350645	343595
1044	N-acetylglucosamine 6-sulfate	Carbohydrate	Aminosugar Metabolism	21365	LC/MS Neg	100000700	699.3	300.039	10357-00-3	193456	C04132	HMDB00841	1206800	3.41135e+06	664989	2313871	2918231	3.56395e+06	12873778	6652082	6910471	742660	4596037	732657	5855768	4959903	529866	3732270	576002	2751560	708716	1808926	1123215	1856553	4398264	1832015
1063	N-acetylglucosamine/N-acetylgalactosamine	Carbohydrate	Aminosugar Metabolism	46539	LC/MS Pos Early	100006435	715	222.097		24139		HMDB00215	70968888	178536512	61065808	71498080	193058192	169569168	328261536	144662672	215746240	57462932	158311728	93833128	188372576	115946328	74068224	136845440	54226696	125753528	184681792	226672928	207879040	153479376	174551616	175007536
1060	N-acetylglucosaminylasparagine	Carbohydrate	Aminosugar Metabolism	48149	LC/MS Pos Early	1215	1212	336.14	2776-93-4	123826	C04540	HMDB00489	4342122	3389683	4155735	4765308	2815171	2316352	2667718	1.85495e+06	3069462	3210360	5477588	3916521	2904191	4740322	3.75127e+06	3548939	2307272	3772618	3755731	2933144	1698683	2424621	3455598	4907397
42	N-acetylglutamate	Amino Acid	Glutamate Metabolism	15720	LC/MS Pos Early	100000282	1050	190.071	5817-08-03	70914	C00624	HMDB01138	199322752	156336848	177895840	252163056	134758224	139720688	81181736	59213504	169335808	109382800	101214152	118235936	108348880	154226416	86718568	155363264	140529824	184010464	97659792	118910776	147854432	89890648	83792520	147291360
43	N-acetylglutamine	Amino Acid	Glutamate Metabolism	33943	LC/MS Pos Early	100001253	845	189.087	2490-97-3	182230	C02716	HMDB06029	40290392	36261688	32319164	35854344	23319260	23451586	30247064	23470306	30860062	27991562	21013314	30001206	29127066	26545414	25600700	29545400	28723288	33448166	28063588	29274210	27993090	23450524	24770888	17672644
2	N-acetylglycine	Amino Acid	Glycine, Serine and Threonine Metabolism	27710	LC/MS Pos Early	100001006	826	118.05	543-24-8	10972		HMDB00532	5796620	9821600	5568399	6171179	6428053	3811950	7159726	13312828	5416050	4548253	4.17145e+06	5550593	9894902	3.58319e+06	6.35135e+06	4450272	6706495	4966674	13560277	13553279	20782304	3848963	14692438	8528945
81	N-acetylhistamine	Amino Acid	Histidine Metabolism	48679	LC/MS Pos Early	100006123	2287	154.097	673-49-4	69602	C05135	HMDB13253	357045	13380567	17071624	859989	2064388	1058617	10071825	74812136	3946757	769959	4677602	128690416	2604685	3414182	24679908	6894854	242042192	4289035	60896100	14180247	35083852	5881867	58272308	13023277
64	N-acetylhistidine	Amino Acid	Histidine Metabolism	33946	LC/MS Pos Early	100001293	2065	198.087	39145-52-3	75619	C02997	HMDB32055	30428406	25798118	22486920	51850356	21201820	20768824	13799257	8020486	24572794	8533244	11156946	17922016	13248596	18462084	9697200	24339584	19192412	25044702	15945091	34733776	29285528	16555082	11947569	24713216
297	N-acetylisoleucine	Amino Acid	Leucine, Isoleucine and Valine Metabolism	33967	LC/MS Neg	100001276	2325	172.098	3077-46-1	2802421		HMDB61684	350096	348906	248003	264269	442194	288077	342980	485313	345559	644795	210979	405979	378742	312381	250207	388946	117996	417665	421814	2396313	5257087	397601	294860	866932
262	N-acetylleucine	Amino Acid	Leucine, Isoleucine and Valine Metabolism	1587	LC/MS Neg	1082	2400	172.098	1188-21-2	70912	C02710	HMDB11756	344955	586590	198382	298944	850652	254712	561922	849283	543635	718779	287459	374318	731176	277724	337002	763604	183145	444508	454090	3084093	6257676	502255	224768	1156324
327	N-acetylmethionine	Amino Acid	Methionine, Cysteine, SAM and Taurine Metabolism	1589	LC/MS Neg	1083	1787	190.054	65-82-7	448580	C02712	HMDB11745	1987115	2.50049e+06	1.39148e+06	2101450	3246177	1572800	3.58048e+06	2541626	2150192	1209386	1455984	1655488	2414214	1816899	2297344	2604936	2308175	2290205	3860376	5193425	4925460	5305429	3520298	4770899
332	N-acetylmethionine sulfoxide	Amino Acid	Methionine, Cysteine, SAM and Taurine Metabolism	45428	LC/MS Pos Early	100005463	880	208.064	108646-71-5	193368			8895417	6.04325e+06	13877448	10484955	9455069	7207565	10292214	9954930	11508901	10631705	10833015	19213012	13999242	13507637	21806478	13072905	39881484	19065932	3503536	2255748	1989635	3184130	3296068	2363956
1052	N-acetylmuramate	Carbohydrate	Aminosugar Metabolism	18354	LC/MS Neg	100000283	860	292.104	10597-89-4	5462244	C02713	HMDB60493	4935133	5038461	5315679	4042336	3715493	4340381	2402808	2689944	3646722	4397297	2897962	4697026	3074109	1684648	3761218	4672358	2094196	3625860	10264988	7.64733e+06	13501604	8368640	9984806	18296390
1049	N-acetylneuraminate	Carbohydrate	Aminosugar Metabolism	32377	LC/MS Pos Early	1162	660	310.113	131-48-6	439197	C00270	HMDB00230	4617365	8134241	3602881	4123151	9076335	5529211	11567659	9045392	8254852	4217665	11528381	3862599	11830316	15303516	6329965	8312036	3212718	11760026	10447669	11715579	12899478	6853612	13506105	6147278
109	N-acetylphenylalanine	Amino Acid	Phenylalanine and Tyrosine Metabolism	33950	LC/MS Neg	100001256	2597	206.082	2018-61-3	74839	C03519	HMDB00512	302043	401029	155379	232285	482517	177420	514860	1474922	473776	414812	883927	301566	1114948	438577	1168747	1097003	755164	1619543	824766	3805609	6704532	630033	461396	1380330
383	N-acetylproline	Amino Acid	Urea cycle; Arginine and Proline Metabolism	34387	LC/MS Pos Early	100001334	1695	158.081	1074-79-9	322640			10133690	7393338	10099160	6350122	5418790	6.44718e+06	10775540	19533598	7092647	12919260	17293484	14283281	5.7403e+06	12145248	12901075	7483402	6.80207e+06	13203005	35996976	4913434	8523800	8769557	34245136	6.83311e+06
414	N-acetylputrescine	Amino Acid	Polyamine Metabolism	37496	LC/MS Pos Early	192	2230	131.118	18233-70-0	122356	C02714	HMDB02064	15435107	39136100	38167900	8362389	12000138	9274278	32500480	228820992	19075744	17532890	63399592	174412976	21781532	23082518	58467528	45336416	10196280	29682124	428897568	16744190	214347360	13515330	330897312	40196928
10	N-acetylserine	Amino Acid	Glycine, Serine and Threonine Metabolism	37076	LC/MS Polar	100001851	2000	146.046	97-14-3	65249		HMDB02931	53347944	71957928	74914744	35914272	35483876	25652930	43754988	28602318	45623632	44324792	18687850	35317680	72982032	20257724	13617529	23899324	26754176	27003404	59533172	43132596	32438794	21153740	57449448	103638552
251	N-acetylserotonin	Amino Acid	Tryptophan Metabolism	1500	LC/MS Pos Early	193	1975	219.113	1210-83-9	903	C00978	HMDB01238	1786781	848097	2.00418e+06	1.01514e+06	1546719	590211	770435	1051360	1187839	2990628	1165644	1821353	1142354	788720	2.02771e+06	823532	309027	626953	952303	926623	1160988	590731	859470	635540
2261	N-acetylsphingosine	Lipid	Sphingolipid Metabolism	17772	LC/MS Pos Late	1302	1578	342.3	3102-57-6	5497136	C00195	HMDB04950	246579	287893	298942	264656	261965	133922	126737	168315	83560	54821	153706	138012	70632	169932	152866	271611	64766	95859	466325	188016	251058	348006	375481	158602
356	N-acetyltaurine	Amino Acid	Methionine, Cysteine, SAM and Taurine Metabolism	48187	LC/MS Neg	100005466	800	166.018		159864			1.95926e+06	2534574	594556	694182	1459892	1029073	3475004	4971019	2684926	341577	2374774	1388381	3.52895e+06	2817648	2215941	5109797	1399017	1.0349e+06	2600559	5754576	2354663	1209233	670325	2508765
17	N-acetylthreonine	Amino Acid	Glycine, Serine and Threonine Metabolism	33939	LC/MS Neg	100001274	821.6	160.062	17093-74-2	152204			6729299	6214200	7558503	2534234	2747814	1802255	3824844	3.97072e+06	3665579	4590629	1387572	4793331	4239241	2229056	2811562	2647914	3966780	2970838	8130002	3125945	8745663	1.99492e+06	10440310	12804783
122	N-acetyltyrosine	Amino Acid	Phenylalanine and Tyrosine Metabolism	32390	LC/MS Neg	100001104	1680	222.077	537-55-3	68310		HMDB00866	895358	538397	684566	1396197	398798	542428	191893	517512	379926	110122	160426	448580	326557	330778	403952	579537	1439929	603853	357950	2155055	2655889	448727		515954
316	N-acetylvaline	Amino Acid	Leucine, Isoleucine and Valine Metabolism	1591	LC/MS Neg	1084	1704	158.082	96-81-1	66789		HMDB11757	383333	455027	258958	209438	448377	373932	617393	849379	554024	1134305	355734	1186110	571074	429474	489357	613662	210839	524455	625627	2135371	4992969	453834	641574	657031
385	N-alpha-acetylornithine	Amino Acid	Urea cycle; Arginine and Proline Metabolism	32984	LC/MS Pos Early	100000285	2000	175.108	6205-08-09	439232	C00437	HMDB03357	13040629	19741148	15450432	6631916	10503633	7812473	13904314	14327292	21739186	11021081	9131569	11947724	18164664	13277351	6051534	24600644	11133994	9700523	18180956	10603007	11011647	9670187	10960053	19271524
3796	naringenin	Xenobiotics	Food Component/Plant	44663	LC/MS Neg	100000920	3437	271.061	67604-48-2	932	C00509	HMDB02670	254874	314273	329586	67033	217244	151914	466440	662008	162558	430128	367773	291032	122134	549087	219650	300909	44288	230801	252687	147961	102666	256464	421488	168219
3272	N-carbamoylaspartate	Nucleotide	Pyrimidine Metabolism, Orotate containing	1594	LC/MS Polar	1108	3800	175.036	923-37-5	93072	C00438	HMDB00828	6752017	7770947	5072127	5332971	4947554	6562285	4103902	5503754	4857850	2867932	5.73033e+06	3229590	4549788	4199082	8763001	5.91691e+06	12742051	6.35022e+06	4522525	20696912	19820280	7896591	2140993	8.17227e+06
402	N-carbamoylsarcosine	Amino Acid	Creatine Metabolism	38696	LC/MS Pos Early	100002606	920	133.061	30565-25-4	439375	C01043	HMDB12265	3.26677e+06	3.7476e+06	4592820	1506243	3718502	3080616	3.13143e+06	2884279	2400299	8.38251e+06	4063652	8018436	3210130	2184149	5219109	4489819	517693	2422131	3411526	2913657	2147346	2863067	2489226	1973960
384	N-delta-acetylornithine	Amino Acid	Urea cycle; Arginine and Proline Metabolism	43249	LC/MS Pos Early	100004523	1877	175.108		9920500			38130396	54985780	39748072	44295616	34071460	39500776	30188020	24413346	43688096	20393936	28802508	28584968	16800796	44769104	31379528	70165744	54161992	45558832	34574684	41992352	40350752	38427592	54054024	56796336
237	N-formylanthranilic acid	Amino Acid	Tryptophan Metabolism	43549	LC/MS Polar	100004561	900	164.035	3342-77-6	101399	C05653	HMDB04089	1111280	2123394	1724063	1291762	1351240	645813	580426	713264	830882	1550434	850014	1273585	993067	1167646	1575576	524864	770384	593913	1257805	834876	520725	970971	1.01107e+06	496167
328	N-formylmethionine	Amino Acid	Methionine, Cysteine, SAM and Taurine Metabolism	2829	LC/MS Neg	194	1543.8	176.039	4289-98-9	439750	C03145	HMDB01015	937778	622053	1055650	718449	691805	446149	1.00083e+06	1145943	777933	691003	1030070	735793	485169	811994	1271523	431201	985055	1132402	1830743	339414	797793	1.03681e+06	1.82264e+06	784310
200	N-formylphenylalanine	Amino Acid	Phenylalanine and Tyrosine Metabolism	48433	LC/MS Neg	100006056	2360	192.067	13200-85-6	759256			89818	97106	69751	48199	77166		133883	172051	156643	154509	184233	60114	149817	137001	228156	245456	247560	285394	350738	95293	191668	117857	140192	117613
3343	nicotinamide	Cofactors and Vitamins	Nicotinate and Nicotinamide Metabolism	594	LC/MS Pos Early	432	1942	123.055	98-92-0	936	C00153	HMDB01406	18049238	13806342	18057536	15371831	9808969	11464213	29641030	121316480	12234415	9837358	37136688	10792209	13222469	91575272	147662480	15249237	32442056	27032274	12132807	8436084	12505968	9307362	12953292	17202220
3345	nicotinamide ribonucleotide (NMN)	Cofactors and Vitamins	Nicotinate and Nicotinamide Metabolism	22152	LC/MS Pos Early	1312	766	335.064	1094-61-7	14180	C00455	HMDB00229	166704	154047	176828	203147	171608	332963	169284	583343	150291	106624	259879	72993	154986	163135	148875	239348	2945626	431246
3346	nicotinamide riboside	Cofactors and Vitamins	Nicotinate and Nicotinamide Metabolism	33013	LC/MS Pos Early	100001310	2040	255.098	1341-23-7	439924	C03150	HMDB00855	14936981	7187585	7.64805e+06	20770940	7969476	12760950	3.78804e+06	1393632	10302769	4678906	5407918	8916253	4390393	11740573	4846111	13000002	10796802	11980856	2939871	6970660	6379516	3939796	3765646	3.6386e+06
3340	nicotinate	Cofactors and Vitamins	Nicotinate and Nicotinamide Metabolism	1504	LC/MS Pos Early	567	1673	124.039	59-67-6	938	C00253	HMDB01488	786396288	797020736	751364288	749868480	743079040	900539072	823958976	503052800	747621632	530918528	673454976	588051136	551500352	776424064	719182080	818736320	454654848	885210944	516418848	649038656	578795136	774632192	690084096	672555520
3341	nicotinate ribonucleoside	Cofactors and Vitamins	Nicotinate and Nicotinamide Metabolism	33471	LC/MS Pos Early	100001316	1536	256.082	2625-49-2	161234	C05841	HMDB06809	13318928	16223381	15120835	21833660	27117394	81291648	53409164	61388828	35568964	3352733	58720900	10801725	14258144	120397200	41687828	63527664	56404300	51185148	5403227	12201286	13372778	17913724	10831962	16473725
3342	nicotinic acid mononucleotide (NaMN)	Cofactors and Vitamins	Nicotinate and Nicotinamide Metabolism	32461	LC/MS Pos Early	100001058	648	336.048	321-02-8	5288991	C01185	HMDB01132	2846491	1569663	5210757	8.22771e+06	2726906	4605634	1358497	4801043	1341012	2802068	5517698	1597221	3306636	4202531	2430902	1770271	13947738	10586674	234050				547064
31	N-methylalanine	Amino Acid	Alanine and Aspartate Metabolism	37069	LC/MS Pos Early	100001823	1536	104.071	600-21-5	5288725;6971259	C02721	HMDB01906	8349782	12990633	11854251	3215745	8580003	7268772	15696293	6045695	3.34692e+06	21203940	14567644	7437662	19354200	4002121	3202801	4001036	15132695	16099760	16695099	6582911	10337066	7302855	15443600	9373943
54	N-methyl-GABA	Amino Acid	Glutamate Metabolism	39577	LC/MS Pos Early	100003152	2109	118.086	1119-48-8	1550042			25422276	19816656	21768718	22493880	9221610	51291528	129569624	245234944	24184872	14283774	57418000	45603976	22755154	54178068	295108384	34315624	139249392	31965344	197554096	15356625	31354118	38513840	137063776	20337316
44	N-methylglutamate	Amino Acid	Glutamate Metabolism	31532	LC/MS Pos Early	100001131	1300	162.076	35989-16-3	439377	C01046		24120716	12855851	17614942	15894376	17751740	20157736	28195464	16586527	19791780	21338838	12752047	18057142	31504256	10411352	23095328	13501034	10583573	14654314	18591272	15089685	8494127	25672166	9999193	7052719
393	N-methylproline	Amino Acid	Urea cycle; Arginine and Proline Metabolism	37431	LC/MS Pos Early	100001956	1335	130.086	475-11-6	557			19997592	17484538	26881568	9452238	15283471	13572566	70095216	101268824	37486636	129142592	43302120	63456524	103376304	26277044	275218592	29041780	170921920	48786528	35890868	16095990	15853886	52082836	54546800	17693442
395	N-monomethylarginine	Amino Acid	Urea cycle; Arginine and Proline Metabolism	43586	LC/MS Pos Early	100004488	2845	189.135	53308-83-1	132862	C03884	HMDB29416	1.77142e+06	3192056	1.33123e+06	1.80618e+06	3338622	2.5864e+06	3.51205e+06	2967181	4.06308e+06	1.75221e+06	2.81557e+06	1.61144e+06	4.93414e+06	3.02489e+06	3.9664e+06	4830308	2860912	2927808	1464766	8708845	7.99228e+06	2709344	2160130	3940024
1122	nonadecanoate (19:0)	Lipid	Long Chain Fatty Acid	1356	LC/MS Neg	892	6068	297.28	646-30-0	12591	C16535	HMDB00772	24888780	12713749	4342633	12007095	18517652	4102054	5585501	2884163	20801986	20847970	7837187	10892690	10734590	7875919	8665030	7864695	25889692	4746767	12773952	5085271	7463063	9459819	1934735	8831774
372	norvaline	Amino Acid	Urea cycle; Arginine and Proline Metabolism	37426	LC/MS Pos Early	100002082	2582	118.086	760-78-1	824	C01826	HMDB13716	9815692	14597186	6385079		7.65153e+06	5613610	16491716	16282044	15453888	13269140		7949988		8798369		16420821		12233317	11998696	13403398	15363280	13086192	19657404
2225	N-palmitoyl-sphingadienine (d18:2/16:0)*	Lipid	Sphingolipid Metabolism	57416	LC/MS Pos Late	100015609	2490	536.504					266028	1204885	275156	451223	984788	741964	883526	350474	671613	257228	457243	492349	407519	278231	644238	664122	477346	487243	660028	818375	935791	601681	491055	454445
2224	N-palmitoyl-sphinganine (d18:0/16:0)	Lipid	Sphingolipid Metabolism	52604	LC/MS Pos Late	100009028	3090	540.535	5966-29-0	5283572		HMDB11760	4061463	7268229	3197309	5103570	5663840	10410073	7.48167e+06	4061956	5.63409e+06	3.34548e+06	1607454	6453831	11489683	2546812	3598739	7708802	2.08234e+06	3751552	15045720	16761527	14299995	7100179	5088342	5275757
2264	N-palmitoyl-sphingosine (d18:1/16:0)	Lipid	Sphingolipid Metabolism	44877	LC/MS Pos Late	1518	2893	538.519	24696-26-2	5283564		HMDB04949	21508068	96989336	12443242	38748260	81319280	92492408	92157496	32120540	70455608	22584492	13251926	43145140	104523768	31224532	31137632	74061408	60323724	42950072	76897360	152961728	168579328	77155264	16932664	77540216
4419	N-propionylmethionine	Xenobiotics	Chemical	43506	LC/MS Neg	100004125	2290	204.07	52811-70-8	103692			68863	87754		25219	98832		62855	72470	72732		40517		147803	38413	96695	75487	97918	61976	111509	425514	754252	81420	53814	241020
2266	N-stearoyl-sphingosine (d18:1/18:0)*	Lipid	Sphingolipid Metabolism	54979	LC/MS Pos Late	1547	3392	566.551	104404-17-3	5283565		HMDB04950	3638811	13968645	2538631	6.04658e+06	12874727	10742867	16055586	3910271	5822968	2395096	1788290	5695510	20906914	4354716	2931539	8035655	5801180	4872654	7941231	18592610	16828304	12405713	2145052	9535075
22	O-acetylhomoserine	Amino Acid	Glycine, Serine and Threonine Metabolism	31539	LC/MS Pos Early	100001129	2092	162.076	7540-67-2	439389	C01077		1766103	4056412	2990766	1.96413e+06	2203277	2767744	13767967	16638014	4385351	2448393	10108860	3065815	3235583	10628433	4259376	5391631	1304691	7476553	8.05529e+06	2622566	2249885	6763070	28450288	2597712
1141	oleate/vaccenate (18:1)	Lipid	Long Chain Fatty Acid	52285	LC/MS Neg	100008930	5655	281.249					396694624	670319488	111135592	278789280	759624576	48868204	139958240	143556976	788191936	297814656	628481024	381551584	958351360	136211872	399206336	140511056	1180626944	113804944	330791456	243164960	1221722624	149262768	50157616	131549176
1531	oleoyl ethanolamide	Lipid	Endocannabinoid	38102	LC/MS Pos Late	1137	1661	326.305	11-58-0;111-58-0	5283454		HMDB02088	600112	834051	1239251	616770	666248	737286	539925	564126	1227858		2037490		478052	821573	658772	500368	252747	253409	514279	1493095	2717574	1367123	875480	1779016
2154	oleoyl-linoleoyl-glycerol (18:1/18:2) [1]	Lipid	Diacylglycerol	46798	LC/MS Pos Late	100002989	3115	636.556	106292-55-1			HMDB07219	205649	739368	419156	741489	292357	130362	460990	1.87658e+06	207903	140750	1974779	232171	541731	85798	1582033	190645	600520	674887	460398	134171	1484029		60999	261683
2155	oleoyl-linoleoyl-glycerol (18:1/18:2) [2]	Lipid	Diacylglycerol	46799	LC/MS Pos Late	100002990	3223	636.556	104346-53-4			HMDB07219	819600	3346102	1.27125e+06	1.37204e+06	1423274	1334024	4762447	7580994	1.02312e+06	904174	6769985	601108	2614483	1084772	4.677e+06	1348836	835512	3.79061e+06	1.41534e+06	1089450	4.49553e+06	690499	1155126	1.17296e+06
2193	oleoyl-oleoyl-glycerol (18:1/18:1) [2]*	Lipid	Diacylglycerol	54946	LC/MS Pos Late	100010919	3695	638.572				HMDB07218	242346	982289	196258	231770	488059	241890	1.28955e+06	1330132	427905	274336		228970	602361	170134	1233827	346292	459102	511244	252898	230458	550956	145720	168638	153563
370	ornithine	Amino Acid	Urea cycle; Arginine and Proline Metabolism	1493	LC/MS Pos Early	444	2800	133.097	3184-13-2	6262	C00077	HMDB03374	33285700	47932864	35784960	19014946	27950992	25772720	43061936	39548560	41505832	32261128	19676788	23608542	49549704	34074896	15213092	56121968	19788982	29696044	29728224	57048216	54045608	44339004	27181716	51260968
3274	orotate	Nucleotide	Pyrimidine Metabolism, Orotate containing	1505	LC/MS Polar	445	1638.1	155.01	50887-69-9	967	C00295	HMDB00226	3393178	9976844	3274586	964141	3345166	8758668	9235583	15544205	7623253	2212397	11175539	2042254	4390908	11051714	5165651	15552851	2588087	6428482	25439318	82323512	34487936	96893000	46779108	108971664
3276	orotidine	Nucleotide	Pyrimidine Metabolism, Orotate containing	35172	LC/MS Polar	100001416	2250	287.052	314-50-1	92751	C01103	HMDB00788	77255		111031	39424	62869	74584	122096	101722	116729	129299	131808	96078	83137	161510	121037	107352	118775	93050	93225	80124	114322		87567	100406
3384	oxalate (ethanedioate)	Cofactors and Vitamins	Ascorbate and Aldarate Metabolism	20694	LC/MS Neg	100000841	603	88.988	144-62-7	971	C00209	HMDB02329	32084486	19417538	18176742	40232160	20252658	37921296	6523641	13359806	8418964	28938264	9701663	18918660	12674991	11802465	16977874	13706558	10560961	11504153	17883636	8602761	11767808	18799684	7658959	20608598
1109	palmitate (16:0)	Lipid	Long Chain Fatty Acid	1336	LC/MS Neg	424	5618	255.233	57-10-3	985	C00249	HMDB00220	715666304	517149408	119031320	701029952	823027520	105155792	131520592	143146912	864542336	281218848	479028512	588662272	598529088	215825424	256026144	205235808	630709696	162501520	319637056	259172224	1055810112	317211104	96809312	217444016
1110	palmitoleate (16:1n7)	Lipid	Long Chain Fatty Acid	33447	LC/MS Neg	452	5475	253.217	373-49-9	445638	C08362	HMDB03229	19673884	31060748	5675301	17453828	46920136	9634853	14332018	5342012	25966952	8387178	17392590	12032773	34169608	10381466	20225032	10535647	37471880	8.25757e+06	15855937	34930256	59978980	14871301	5129328	13592541
2235	palmitoyl dihydrosphingomyelin (d18:0/16:0)*	Lipid	Sphingolipid Metabolism	52434	LC/MS Pos Late	100008954	2290	705.591		9939965			1524231	4337507	2064008	1.89835e+06	4234953	7117395	6.28983e+06	2569015	4184991	2301561	1313348	2085743	12204041	1909511	4476864	6574857	1.0454e+06	1.95986e+06	4444423	13732283	5953534	3581433	2091589	2245515
1534	palmitoyl ethanolamide	Lipid	Endocannabinoid	38165	LC/MS Pos Late	1489	1643	300.29	544-31-0	4671	C16512	HMDB02100	1121453	1672500	2245901	1226277	1715434	1744376	1143502	826884	1394892	1418632	1425327	2283256	1374165	1078079	1491529	1080468	640562	882451	1998302	3067456	4467043	1.90552e+06	1490617	1843416
2237	palmitoyl sphingomyelin (d18:1/16:0)	Lipid	Sphingolipid Metabolism	37506	LC/MS Pos Late	100002107	2168	703.575	6254-89-3	9939941			12354595	101355272	8770806	30240248	100960376	91171208	110474480	25112000	65404568	8797099	14863567	23745972	142911616	35629596	39939872	81696872	24241824	42912288	31259374	138194464	79293584	42611648	11335682	31648636
1347	palmitoylcarnitine (C16)	Lipid	Fatty Acid Metabolism(Acyl Carnitine)	44681	LC/MS Pos Late	100000776	1425	400.342	6865-14-1	461	C02990	HMDB00222	109400	259570		187220	194732	241571	265634	253413	200606		125422		282273	114504	169347	237934	152701	121048		293754	179027	186769		141254
2186	palmitoyl-linolenoyl-glycerol (16:0/18:3) [2]*	Lipid	Diacylglycerol	54965	LC/MS Pos Late	100010939	2834	608.525				HMDB07105				168118		171304	217928	866653	224763	202470	452752	68769		147659	395292	259333	123194	856496						135956
2184	palmitoyl-linoleoyl-glycerol (16:0/18:2) [1]*	Lipid	Diacylglycerol	52633	LC/MS Pos Late	100009052	3080	610.541		9543695		HMDB07103	459162	940788	405851	1003716	393467	328839	496028	1617205	323881	287297	1420341	343722	627354	310314	1301072	464228	1423386	671953	616986	330997	1060640		148710	283949
2185	palmitoyl-linoleoyl-glycerol (16:0/18:2) [2]*	Lipid	Diacylglycerol	52634	LC/MS Pos Late	100009055	3197	610.541				HMDB07103	4249634	7334949	4579191	4990185	4648975	5825984	7.20915e+06	11433506	4571008	4590922	10829616	2848882	8109336	5323343	7031375	7300926	2.75859e+06	8288854	3545260	6148062	8.24295e+06	3793370	2326672	5397176
2176	palmitoyl-myristoyl-glycerol (16:0/14:0) [2]	Lipid	Diacylglycerol	57364	LC/MS Pos Late	100015610	3180	558.509				HMDB07095	127341					118552		94881		126251	48335	64652		102247	78416	172999		187217		63542		127958	149582	115430
2178	palmitoyl-oleoyl-glycerol (16:0/18:1) [2]*	Lipid	Diacylglycerol	54942	LC/MS Pos Late	100010917	3695	612.556			C13861	HMDB07102	1253295	2473340	889646	677309	1244672	1578468	2326990	1392449	1311388	1.33702e+06	1.3258e+06	801697	2447588	937185	1367203	1884785	1428890	1147782	769794	1908789	1101413	1230200	600279	1601904
2183	palmitoyl-palmitoyl-glycerol (16:0/16:0) [2]*	Lipid	Diacylglycerol	54990	LC/MS Pos Late	100010948	3734	586.541				HMDB07098		99596		67646		34937	85367	138823	85462	180846		97587			149788	186883	102667	107995	70156			115832		97155
3376	pantetheine	Cofactors and Vitamins	Pantothenate and CoA Metabolism	57555	LC/MS Pos Early	100001495	2056	279.137	496-65-1	439322	C00831		167371	197260		117217	243973	106431	324097	133188	181626	68080	134367	271648	119197	311745		180732		151984	174793			222777	244674	141769
3369	pantothenate	Cofactors and Vitamins	Pantothenate and CoA Metabolism	1508	LC/MS Pos Early	1024	1667	220.118	137-08-6	6613	C00864	HMDB00210	129816296	145944272	108784424	124387024	100885912	150993536	81790232	34033852	112121088	43979648	34683724	76596112	46634348	109398552	34028688	88895776	32829042	79542736	100287456	203588368	240115504	245485120	119337664	172460480
140	p-cresol sulfate	Amino Acid	Phenylalanine and Tyrosine Metabolism	36103	LC/MS Neg	100001315	2890	187.007	3233-57-7	4615423	C01468	HMDB11635	91298	554995	155614	213406	97363	87487	300146	428639	145313	333522	614872	837897	779663	53817	118311	125716	17919	474034	40315	193302	207960	120239	29979	131767
1108	pentadecanoate (15:0)	Lipid	Long Chain Fatty Acid	1361	LC/MS Neg	980	5521	241.217	1002-84-2;10002-84-2	13849	C16537	HMDB00826	102986872	41577652	14002024	176289264	127790000	15889390	11217853	6933440	157639680	43713472	29133678	84201992	76179128	34652552	14874443	38611404	60048500	22845384	67558200	36740468	95523432	42210736	11792649	37209708
116	phenethylamine	Amino Acid	Phenylalanine and Tyrosine Metabolism	12142	LC/MS Pos Early	1207	3065	122.096	64-04-0	1001	C05332	HMDB02017	3171639				849915	877355	2513305	178334	321939		1.24994e+06		856410	1397838	1134873	1373636			586852	1056912		1788977	1156782	540478
137	phenol sulfate	Amino Acid	Phenylalanine and Tyrosine Metabolism	32553	LC/MS Neg	100001510	2156	172.991	937-34-8	74426	C02180	HMDB60015		80013	55148				138573	378061		45056	141735	87060	35666	16734	31690			39298	144495			49254	63852
117	phenylacetate	Amino Acid	Phenylalanine and Tyrosine Metabolism	15958	LC/MS Neg	100000011	2150	135.045	103-82-2	999	C07086	HMDB00209	670976	550186	618107	4514006	2772171	576854	303098	523010	1856258	459857	293149	5620637	1689291	284253	211656	2186398	2463901	835389	345547	1176312	2460028	560534		692566
108	phenylalanine	Amino Acid	Phenylalanine and Tyrosine Metabolism	64	LC/MS Pos Early	460	2878	166.086	63-91-2	6140	C00079	HMDB00159	406928064	555653376	381417824	347003744	583659264	423012384	829848192	366792352	561896320	246646352	475166432	249363456	499069568	333166016	377381888	550672704	316632672	546033664	632048768	1210688256	1347885696	811013440	680051712	666964032
696	phenylalanylalanine	Peptide	Dipeptide	41374	LC/MS Pos Early	100003589	2909	237.123	3918-87-4	5488196			2377186	745995	780597	1509997	1.03838e+06	633195	2129452	1208495	552404	568064	754774	635253	516629	839863	664846	823297	2109122	776319	454707	493034	218978	459488	740944	548605
700	phenylalanylglycine	Peptide	Dipeptide	41370	LC/MS Pos Early	100003588	2898	223.108	721-90-4	98207		HMDB28995	873530	1291927	862720	1707170	1092281	1124592	3.43595e+06	1293084	1480901	698927	1730924	700166	1352394	1131246	929527	1713983	1762269	1196097	1204586	498625	693496	1241931	1780329	753054
113	phenyllactate (PLA)	Amino Acid	Phenylalanine and Tyrosine Metabolism	22130	LC/MS Neg	100000774	2208	165.056	828-01-3	3848	C05607	HMDB00779	1700038	1686641	1321658	792174	1215162	828775	2234107	3539474	1577672	661253	1.66245e+06	732234	1.98703e+06	1404572	1719312	924294	394162	1537621	3904969	2948999	11051329	1421344	8682501	4441326
112	phenylpyruvate	Amino Acid	Phenylalanine and Tyrosine Metabolism	566	LC/MS Neg	241	2517.6	163.04	156-06-9	997	C00166	HMDB00205	2077153	619268	1372100	1505511	2702580	2.06106e+06	722922	87602	856676	190127	185098	430012	314160	329228	356525	679915	415922	1393705	895682	6.60165e+06	6160882	2906853	328184	2975769
1093	phosphate	Energy	Oxidative Phosphorylation	42109	LC/MS Pos Early	461	576	98.9842	7664-38-2	1061	C00009	HMDB01429	12961903	12518496	9616424	1656269	16970514	30266672	6967659	10161075	2943734	10921595	12266108	3631568	9639564	4.85041e+06	1654736	19524800	1139039	4195050	6457303	12715608	5452809	53851824	6605147	27421920
1587	choline phosphate	Lipid	Phospholipid Metabolism	34396	LC/MS Pos Early	267	700	184.073	72556-74-2	1014	C00588	HMDB01565	662411	2256897	157257	1781041	2380922	3102834	46116532	5035874	3980266	249065	1277006	588513	18380024	2515636	25098200	1845545	8.04722e+06	7087938	504955	5459490	11762594	5794092	188097	1416433
3491	p-hydroxybenzaldehyde	Xenobiotics	Benzoate Metabolism	17665	LC/MS Neg	1276	2040	121.029	123-08-0	126	C00633	HMDB11718	3.55235e+06	2133329	2612720	4306464			554773	3137405	3128262	888846		1156435		1233160	2844198	2244020	8096945	3194579	2499247	2289730	7.77464e+06			1618394
2268	phytosphingosine	Lipid	Sphingolipid Metabolism	1510	LC/MS Pos Late	469	1367	318.3	554-62-1	122121	C12144	HMDB04610	4115948	5724650	5814042	2168000	3019145	1804019	7453703	18785124	4168752	2869776	23491696	2708543	2325975	8309327	10110832	16601096	2982176	5448602	9696304	2088358	3839055	4346893	20654754	2981842
243	picolinate	Amino Acid	Tryptophan Metabolism	1512	LC/MS Pos Early	1022	910	124.039	98-98-6	1018	C10164	HMDB02243	95394664	42474376	67092856	59835552	58832564	60160884	35711448	34152012	41955712	102853472	32351852	61612464	27335596	37987300	51801472	27564240	14285119	57387828	25521872	47985188	29011154	69040472	24763488	33764736
1241	pimelate (heptanedioate)	Lipid	Fatty Acid, Dicarboxylate	15704	LC/MS Polar	100000101	2745	159.066	111-16-0	385	C02656	HMDB00857	21524016	10466845	9377706	17995076	15851651	8.24795e+06	6136762	2.62353e+06	6073133	26880748	4622453	12946617	5949737	10400451	7473759	4053474	3.03157e+06	7916656	6.82219e+06	10554967	8919757	10964829	6930538	11923490
1560	pinitol	Lipid	Inositol Metabolism	37086	LC/MS Neg	100001860	725	193.072	10284-63-6	164619	C03844	HMDB34219	1840796	1075216	2527178	1476838	1503806	953596	9044697	47889212	1645412	1093748	9133250	475683	710225	19999612	1630652	2818507	1588569	8.06533e+06	5301509	791606	546405	1179389	20814592	2035984
103	pipecolate	Amino Acid	Lysine Metabolism	1444	LC/MS Pos Early	1025	2200	130.086	4043-87-2	849	C00408	HMDB00070	58228052	30583076	48709800	57636768	38633420	33245110	34540568	168256912	36753768	35089084	26387180	54678160	199588496	24760208	974998464	35693452	310197920	1061495296	143476416	46258416	30954080	34066720	41799536	41578368
3549	piperidine	Xenobiotics	Food Component/Plant	38183	LC/MS Pos Early	100002398	2500	86.0964	110-89-4	8082	C01746	HMDB34301	40153792	16830336	29856542	4471345	23115450	40183816	11292930	2850339	40254892	73175056	6245929	26066544	37271264	13225873	15335638	14962187	1008194	92896216	13608086	17809234	48868168	11075285	13503756	86748560
377	proline	Amino Acid	Urea cycle; Arginine and Proline Metabolism	1898	LC/MS Pos Early	480	1603	116.071	147-85-3	145742	C00148	HMDB00162	745922304	863435392	626075712	838634944	888692544	863280000	730086656	277340192	954231552	458621760	478381792	552494848	756687680	565244544	567476416	874950400	647384832	888489344	648750208	2191639552	2373244672	1031812416	434339104	1002548800
718	prolylglycine	Peptide	Dipeptide	40703	LC/MS Pos Early	100003674	2136	173.092	2578-57-6	6426709		HMDB11178	625438	676278	589801	482310	786364	615998	922275	832486	616433	1263216	610968	794748	1079306	523650	910173	617086	850013	524907	497599	454709	409172	296254	415402	281591
390	pro-hydroxy-pro	Amino Acid	Urea cycle; Arginine and Proline Metabolism	35127	LC/MS Pos Early	100001167	2128	229.118	18684-24-7	11673055		HMDB06695	1039228	1274404	1830523	1170224	1503687	1499000	1313046	1282737	955849	2666763	1.47951e+06	1446505	518696	1561664		1443272	1020498	1559708	1266232	1366746	1045535	1135221	1171803	1248941
1319	propionylcarnitine (C3)	Lipid	Fatty Acid Metabolism (also BCAA Metabolism)	32452	LC/MS Pos Early	100001162	2590	218.139	17298-37-2	107738	C03017	HMDB00824	1946044	674025	275686	2362272	1601518	1851773	3.12019e+06	197610	697964	699365	236134	2192401	3712380	1.86572e+06	450034	387350	748248	752359	259662	840021	646395	374048	453332	823432
1320	propionylglycine	Lipid	Fatty Acid Metabolism (also BCAA Metabolism)	31932	LC/MS Polar	100001150	1502.5	130.051	21709-90-0	98681		HMDB00783		290492		63367	187691	88572			103342		109974	127447	411725			80551		122881		787380	2357446			556162
3288	pseudouridine	Nucleotide	Pyrimidine Metabolism, Uracil containing	33442	LC/MS Neg	821	1100	243.062	1445-07-4	15047	C02067	HMDB00767	2622355	1951218	2.0602e+06	1555968	3839247	1811130	1883708	307295	2057672	1632176	731138	1496813	2341907	1383090	1449283	1624735	453756	1127375	3387250	9873322	6792133	8901173	2324839	7.97201e+06
3411	pterin	Cofactors and Vitamins	Pterin Metabolism	43023	LC/MS Pos Early	100004216	1805	164.057	22363-60-4	73000	C00715	HMDB00802	548303	422440	868906	602562	568227	273627	331562		621280	632063	421055	1.15622e+06	658808	204715	1448705	1119029	319102	784379		258792	255707	167774		163334
405	putrescine	Amino Acid	Polyamine Metabolism	1408	LC/MS Pos Early	49	3027	89.1073	110-60-1	1045	C00134	HMDB01414	499563	686902	744296				630552	5481440	492929	859336	482450	3505969	866484			1305905		293029	9108285	309250	5267466	400551	11699068	4840546
3452	pyridoxal	Cofactors and Vitamins	Vitamin B6 Metabolism	1651	LC/MS Pos Early	491	2343	168.066	65-22-5	1050	C00250	HMDB01545	15717908	13004625	11150174	24755844	11219577	12739991	14123439	13110533	11198338	7533993	8135396	7889953	7.89376e+06	16481995	12839143	13535993	21196834	15174669	13280962	32072942	39267908	19573640	15506759	25485828
3449	pyridoxamine	Cofactors and Vitamins	Vitamin B6 Metabolism	2150	LC/MS Pos Early	568	2975	169.097	58052-48-5	1052	C00534	HMDB01431	35521816	18640454	18176500	58359252	19373220	23999004	7059861	5.73446e+06	27869460	5987807	12593522	16418230	11069718	31508290	7430189	33615824	10490336	25539904	17782232	50421968	62415340	35281992	6510508	48102276
3450	pyridoxamine phosphate	Cofactors and Vitamins	Vitamin B6 Metabolism	3138	LC/MS Pos Early	493	1932	249.063	529-96-4	1053	C00647	HMDB01555	398213	380472	434582	583357	488435	1.00148e+06	438956	288752	523680	257419	573705	351189	525551	629961	622070	881681	199691	789985		93101		235546	173666	196190
3453	pyridoxate	Cofactors and Vitamins	Vitamin B6 Metabolism	31555	LC/MS Neg	100001121	2185	182.046	82-82-6	6723	C00847	HMDB00017	30252024	23749468	37470732	9509373	23319252	40621364	81123544	89062128	119772024	46749584	96254576	23830646	79735064	140242240	154546672	106149416	102713568	159578912	52048120	17483870	14964959	33173472	70008440	39001832
3447	pyridoxine (Vitamin B6)	Cofactors and Vitamins	Vitamin B6 Metabolism	608	LC/MS Pos Early	936	2442	170.081	58-56-0	1054	C00314	HMDB02075	19626968	12912544	10708476	13123668	10065161	15821986	26487832	23325188	23478864	12268487	22400362	8100999	10195274	36632064	41319128	24865528	27462534	37825252	15576670	20323712	7080873	13700815	36580560	24529304
49	pyroglutamine*	Amino Acid	Glutamate Metabolism	46225	LC/MS Pos Early	100001540	1900	129.066	2353-44-8	134508			4779013	2664358	4.17307e+06	3004160	2299255	3449945	5640285	4906340	4978154	4833562	3715008	4797143	4139321	3454019	5385771	4307026	5208804	2220675	7825777	2253756	3642313	3396348	4975025	3072474
3903	pyrraline	Xenobiotics	Food Component/Plant	48428	LC/MS Pos Early	100001767	2750	255.134	74509-14-1	122228		HMDB33143	6691367	8430571	9767186	7265214	8030250	7400774	9261777	7336605	3967808	13445218	6247505	8174247	8836286	10672796	8968516	5789177	8330725	10482081	8292347	7768724	5043152	6703407	9630508	8526178
897	pyruvate	Carbohydrate	Glycolysis, Gluconeogenesis, and Pyruvate Metabolism	48990	LC/MS Polar	823	1083	87.0088	127-17-3	1060	C00022	HMDB00243	5251234	4321885	2920406	6856043	5588450	5084140	5681487	3117914	2549471	1095469	1.71314e+06	1625200	1800804	1663094	1981827	1.79674e+06	4713793	2132360	5958377	19093288	14056873	3552295	3386357	2877968
3829	quinate	Xenobiotics	Food Component/Plant	18335	LC/MS Polar	100000442	2432.9	191.056	77-95-2	6508	C00296	HMDB03072	520984	447122	688345	382474	367447	497979	259937	412054	477146	443248	470430		205066	1322867	734085	322390	762139	1100378	466693	620804	746225	451622	1309252	926671
3339	quinolinate	Cofactors and Vitamins	Nicotinate and Nicotinamide Metabolism	1899	LC/MS Pos Early	182	845	168.029	89-00-9	1066	C03722	HMDB00232	56516624	16701770	25108592	14699905	16270976	50661616	12909845	17127332	13997261	30582368	23497668	24172560	20855244	12544513	15732327	12016915	5876348	81026320	15469188	10883378	6603356	20265688	9684845	21462422
981	raffinose	Carbohydrate	Disaccharides and Oligosaccharides	586	LC/MS Neg	879	978	503.162	17629-30-0	10542	C00492	HMDB03213		53210	120764	134971		75010	2067612	224750	67969	483609	91112			755573	142081	117079	210437	69933	104652
3442	retinol (Vitamin A)	Cofactors and Vitamins	Vitamin A Metabolism	1806	LC/MS Pos Late	498	1636	269.226	68-26-8	445354	C00473	HMDB00305	206265	112069	233432	265550	190720	145300	207892	399268	648931	208111	300273	421257	131605	278246	235454	347669	721911	213609	487812	174282	195063	202707	498354	236033
916	ribitol	Carbohydrate	Pentose Metabolism	15772	LC/MS Polar	100000406	1789.6	151.061	488-81-3	6912	C00474	HMDB00508	108607	72388			40537	64021	203658	308137	72159	67314		78098	36693	115391	104634	95397	84594	55571	139646	345801	612972	269620	221873	237075
3366	riboflavin (Vitamin B2)	Cofactors and Vitamins	Riboflavin Metabolism	1827	LC/MS Pos Early	500	2292	377.146	83-88-5	493570	C00255	HMDB00244	2109284	2479146	1533215	2091433	2142408	2495407	2757609	1.68662e+06	2194598	1213317	1.8052e+06	873948	2314725	2501072	1944072	2584842	1220169	2237812	6274608	3645075	4738381	2875641	2992227	4051147
917	ribonate	Carbohydrate	Pentose Metabolism	27731	LC/MS Polar	100001007	2425	165.04	5336-08-03	5460677	C01685	HMDB00867	485891	677818	555887	973868	311465	237836	1021175	7589178	434834	386591	678985	410996	311668	6826705	543549	598821	1549020	1956882	1.61915e+06	1.5471e+06	2162926	305627	5.4255e+06	843282
915	ribose	Carbohydrate	Pentose Metabolism	1471	LC/MS Polar	914	1508.2	195.051	50-69-1	5779	C00121	HMDB00283	77406552	57245240	58695296	63244408	39600784	51623820	42902240	33086776	55000988	49710236	31323716	50324092	51697648	46711336	34917136	51830424	25968040	51994408	70612968	124031792	115344416	72595216	89848288	83578128
939	ribulose/xylulose	Carbohydrate	Pentose Metabolism	48340	LC/MS Polar	100006122	1400	149.046		5289590			606620	412269	396944	531828	384711	489072	369868	608289	366863	297032	401384	261439	250317	808729	453443	424128	351793	241580	591092	920326	2042832	796209	1383726	1436273
93	saccharopine	Amino Acid	Lysine Metabolism	1495	LC/MS Pos Early	392	2530	277.139	997-68-2	160556	C00449	HMDB00279	7756830	4766050	3576714	13087407	7.76793e+06	4481023	2459849	4379151	3828778	2124414	3310968	3120808	3043246	7439675	1468834	6493790	2346133	7726309	3387139	2011651	5923262	3845692	3922018	4287401
4201	salicylate	Xenobiotics	Drug	1515	LC/MS Polar	501	802	137.024	69-72-7	338	C00805	HMDB01895	16520665	15676772	14049081	8442773	13644374	7401215	12053421	14644226	8616245	20871492	9098223	13316280	9133989	10953119	22611916	9116504	3097089	15122924	12213720	14312176	6961691	8710126	10162525	9439892
4	sarcosine	Amino Acid	Glycine, Serine and Threonine Metabolism	1516	LC/MS Pos Early	1023	1280	90.055	107-97-1	1088	C00213	HMDB00271	14820155	12506855	11771024	8205394	9168051	8450923	12868615	2434788	5732328	12700903	6915065	7196078	6824210	6.64923e+06	19336026	6988234	17092134	5501619	13528436	14672697	13696236	9365370	9976776	9141962
4204	S-carboxymethyl-L-cysteine	Xenobiotics	Drug	47897	LC/MS Pos Early	100002324	1490	180.033	638-23-3	1080	C03727	HMDB29415	147930	397664	164286	177994	423014	356001	847555	441846	227509	287913	373319	139854	549604	388860	322108	312304	398559	304785	715717	289042	202674	295434	804077	242038
1247	sebacate (decanedioate)	Lipid	Fatty Acid, Dicarboxylate	32398	LC/MS Neg	100001211	1788	201.113	111-20-6	5192	C08277	HMDB00792	28045058	23215908	28012096	40841200	31070506	14455826	11863574	5444175	21733872	45467832	8671240	33686748	17887316	17417170	10890367	14193468	16512943	16849664	33264306	26043760	22767250	11091653	16561040	26483050
941	sedoheptulose	Carbohydrate	Pentose Metabolism	53237	LC/MS Pos Early	100002619	681	228.108	3019-74-7	5459879		HMDB03219	4953908	3624742	3198358	4336469	2930843	4654704	4532870	5010547	3709269	2626443	3719620	2191840	2033339	8172404	3650367	4383192	3455408	4973924	9708213	23516100	18822860	26881434	10255027	38298420
909	sedoheptulose-7-phosphate	Carbohydrate	Pentose Phosphate Pathway	35649	LC/MS Pos Early	100001628	540	273.037	2646-35-7	616	C05382	HMDB01068	713081	1019207	492943	326344	1097142	2443015	2556490	853217	753834	258073	1160923	162399	1090413	1382851	811286	1251573	144071	1158152	713236	1457254	285021	4841899	1288901	4004608
9	serine	Amino Acid	Glycine, Serine and Threonine Metabolism	1648	LC/MS Pos Early	503	1239	106.05	56-45-1	5951	C00065	HMDB00187	82594040	147124064	73193984	87925256	173736592	226946592	242731280	42368592	123440720	45662376	79818344	49209692	184363056	102828528	70529624	136111216	58203284	164553440	121256056	298486368	233458032	192171984	107784128	135028176
250	serotonin	Amino Acid	Tryptophan Metabolism	2342	LC/MS Pos Early	504	2550	177.102	153-98-0	5202	C00780	HMDB00259	1491888	7796568	1.0382e+06	1207603	9526599	4761081	8.15596e+06	1045653	3665918	911925	1355669	1417837	7093338	3035977	1957290	4917303	1482078	2573050	540520	4723359	737868	2771539	473326	1.99438e+06
3842	sinapate	Xenobiotics	Food Component/Plant	21150	LC/MS Neg	100000869	1973	223.061	530-59-6	637775	C00482	HMDB32616	61911	217500	73545	27704	63690	64832	84782	185028	43751	77077	454391	53985	34333	139151	116116	87849		84888	251623	33886	94613	62264	116604	89566
345	S-methylcysteine	Amino Acid	Methionine, Cysteine, SAM and Taurine Metabolism	39592	LC/MS Pos Early	100002749	1955	119.016	1187-84-4	24417		HMDB02108	392627	1.9144e+06	191650	1363483	2415412	1224647	22249384	10486804	8.33939e+06	132560	3599007	715785	28834832	5280597	2520075	7.72719e+06	373642	5621957	1475433	3335250	3.68832e+06	4617158	1732321	4.11434e+06
3849	soyasaponin I	Xenobiotics	Food Component/Plant	43590	LC/MS Neg	100004481	5163	941.512	51330-27-9	122097	C08983	HMDB34649	649678	1039158	520481	478495	305397	205026	2317230	3.71843e+06	1523292	519664	2208197	244212	451943	2478518	1189670	1124100	3056819	2702981	1172435	158881	422206	138322	1077989	368290
3850	soyasaponin II	Xenobiotics	Food Component/Plant	43589	LC/MS Neg	100004482	5175	911.501	55319-36-3	171435	C12081	HMDB34650	314263	615020	210320	253155	157729	92700	1362082	2136246	890812	262202	1165626	99478	231583	1464249	663641	677175	1841177	1695630	689012	80233	246803	55337	594167	185668
3851	soyasaponin III	Xenobiotics	Food Component/Plant	54925	LC/MS Neg	100010905	5176	795.454			C19865		168343	449822	102001	149333	76138		1006880	1251985	450657	182986	526787	90162	88602	607707	318103	244895	1013756	1712917	376127	31785	102522		377607	77670
406	spermidine	Amino Acid	Polyamine Metabolism	485	LC/MS Pos Early	50	3355	146.165	124-20-9	1102	C00315	HMDB01257	48795072	39890372	46028856	130308952	31722358	33306216	56545736	55654528	71122632	43133924	34973540	56135508	46895064	82056256	177591120	56047188	180042048	80682560	73803904	56408008	82381552	20792916	55253016	33095860
2301	sphingadienine*	Lipid	Sphingolipid Metabolism	57426	LC/MS Pos Late	100015643	1350	298.274	25696-03-1	6449795			1.20142e+06	1317507	1438142	977842	1.06504e+06	1.23767e+06	1.05421e+06	3.65065e+06	1.1285e+06	565374	3.48252e+06	760632	714439	1.80103e+06	1825195	3105954	375546	1.37758e+06	1.72773e+06	1.51328e+06	1.2923e+06	2953475	2.6578e+06	1.66578e+06
2220	sphinganine	Lipid	Sphingolipid Metabolism	17769	LC/MS Pos Late	313	1413	302.305	3102-56-5	3126	C00836	HMDB00269	4760955	3826324	6554485	4390960	4574301	3794800	2274856	9038561	3841512	2345391	8628634	4418930	2668001	4731452	6143184	13216043	1796809	3463479	9704982	9687425	6601622	10782955	8966406	3428200
2238	stearoyl sphingomyelin (d18:1/18:0)	Lipid	Sphingolipid Metabolism	19503	LC/MS Pos Late	1538	2400	731.606	85187-10-6;85187-10-6	6453725	C00550	HMDB01348	3318623	14603642	1069094	6911874	16774963	12230596	16255124	3247829	10561478	925873	1707847	3175349	25788432	7366220	6023070	12600026	3030564	9420137	1896953	19255974	13077484	8887676	870709	9859240
2245	sphingomyelin (d17:1/16:0, d18:1/15:0, d16:1/17:0)*	Lipid	Sphingolipid Metabolism	52433	LC/MS Pos Late	100006314	2082	689.559	121999-58-4				211075	1496967	152171	673356	1778555	2894691	1.78945e+06	390774	911557	137322	260205	449048	4370834	524509	680780	1.70422e+06	319336	744088	396599	3596635	1868226	734932	106901	517008
2293	sphingomyelin (d18:0/18:0, d19:0/17:0)*	Lipid	Sphingolipid Metabolism	57473	LC/MS Pos Late	100009027	2362	733.622					370907	1797936	186138	638530	1346836	2155451	3075860	533994	932783	150515	95294	172227	6036648	467382	438346	1933897	103563	814036	224669	6575587	2071889	763145	142371	670853
2243	sphingomyelin (d18:1/14:0, d16:1/16:0)*	Lipid	Sphingolipid Metabolism	42463	LC/MS Pos Late	100004328	1998	675.544		11433862		HMDB12097		766044		149221	712144	752793	913725	150379	338994		85649	112469	1273191	175772	210081	562896		269689	136739	1427304	555340	281257		148723
2247	sphingomyelin (d18:1/17:0, d17:1/18:0, d19:1/16:0)	Lipid	Sphingolipid Metabolism	52615	LC/MS Pos Late	100008920	2312	717.591	121999-64-2				1548967	10732780	697692	4266228	12228220	19484584	14807359	1593785	6387170	385255	955977	1426912	30068452	3227808	2428258	13389872	1287282	6301682	946214	26293104	15211047	5883483	344239	4824701
2296	sphingomyelin (d18:1/19:0, d19:1/18:0)*	Lipid	Sphingolipid Metabolism	57475	LC/MS Pos Late	100015787	2330	745.622					152152	1107977		655098	1041010	1642757	1656399	166918	639653			73285	3370923	361803	177538	1242668	74486	645880		2680829	1513611	662048		847937
2249	sphingomyelin (d18:1/20:0, d16:1/22:0)*	Lipid	Sphingolipid Metabolism	48490	LC/MS Pos Late	100006290	2685	759.638				HMDB12102	120143	1158564	49519	188542	1323277	833614	2937865	165910	498215			216353	2655821	573032	330694	684551	299760	366100	166360	2061351	814854	494792	57953	460677
2255	sphingomyelin (d18:2/24:1, d18:1/24:2)*	Lipid	Sphingolipid Metabolism	52437	LC/MS Pos Late	100008957	2635	811.669					44393	174026			87001	59626	422352	247591			80282	187060	288006	138631	164828	141788	197229		163661	316973	144002		122504
2259	sphingosine	Lipid	Sphingolipid Metabolism	17747	LC/MS Pos Late	297	1393	300.29	123-78-4	5353955	C00319	HMDB00252	10918469	10706930	16129382	10337992	11982931	11365947	9143788	33402956	8221640	3478959	35204000	6.78455e+06	6.6244e+06	18454218	10919136	35408160	7039577	9084014	32451842	18203692	16953942	40829284	28116916	10998978
3853	stachydrine	Xenobiotics	Food Component/Plant	34384	LC/MS Pos Early	100001296	1440	144.102	4136-37-2	115244	C10172	HMDB04827	11288843	13554513	14111757	4350390	11694098	7227085	36788572	54755336	7835196	33978088	14874676	18245444	14614969	12870857	36791888	7.55751e+06	11360758	10001986	93789424	10663479	7176922	12049061	41368396	7000521
953	stachyose	Carbohydrate	Disaccharides and Oligosaccharides	15960	LC/MS Neg	934	920	665.215	10094-58-3	439531	C01613	HMDB03553				66387	38975	43035	1304895	125977		27969	54991			566787	116446	53242	374407	50263	101692		17176	26898	211447	44705
1114	stearate (18:0)	Lipid	Long Chain Fatty Acid	1358	LC/MS Neg	439	5872	283.264	57-11-4	5281	C01530	HMDB00827	1204231552	953509376	186607536	949823488	1250682624	204612512	152892384	87340384	977823680	1011130432	260343600	915927936	644198784	318906048	130601008	320301440	852267840	145876928	837474688	276152096	520241728	475084736	86353624	271462336
1535	stearoyl ethanolamide	Lipid	Endocannabinoid	38625	LC/MS Pos Late	100002254	1787	328.321	111-57-9	27902		HMDB13078	1558997	1.98767e+06	2071762	2379640	2329084	1732799	1548635	693174	1268771	2705659	1235784	4628514	1346106	1331809	2485154	1620288	1489136	890392	1914016	3147932	8164298	1525104	970650	1949097
1349	stearoylcarnitine (C18)	Lipid	Fatty Acid Metabolism(Acyl Carnitine)	34409	LC/MS Pos Late	100001391	1485	428.373	18822-91-8	6426855		HMDB00848				448135	495037	623860	845047		442051				1125778						182015	1056958	838862
2189	stearoyl-linoleoyl-glycerol (18:0/18:2) [2]*	Lipid	Diacylglycerol	54947	LC/MS Pos Late	100010921	3762	638.572					678032	2115623	837225	679155	972253	1.89986e+06	2741487	1211167	1082139	664274		373186	3179278	1740062	826484	3070583	493926	1288821	773520	3009130	902300	736728	240161	542381
2373	stigmasterol	Lipid	Sterol	21183	LC/MS Pos Late	100000923	2875	395.367	83-48-7	5280794	C05442	HMDB00937	1708935	1668571	1147957	824188	611556	617700	1267079	2061348	979368	1260949	1393926	1067498	472239	1016697	1521138	1499999	1041469	1133231	1800506	239219	893214	829789	1495386	1139089
1243	suberate (octanedioate)	Lipid	Fatty Acid, Dicarboxylate	15730	LC/MS Neg	100000016	804.3	173.082	505-48-6	10457	C08278	HMDB00893	20977112	10748731	13326156	16886932	15429494	8065865	8485445	6481557	8389217	30681164	7018794	16913872	7255265	8279680	13276030	4920996	5653943	7023580	17376212	13274890	9383637	12645176	8.16206e+06	11797023
1077	succinate	Energy	TCA Cycle	1437	LC/MS Polar	252	3149	117.019	110-15-6	1110	C00042	HMDB00254	344629504	420911648	317439744	339701760	179514080	772270528	1319571200	2015441792	632594880	83160496	775346368	202084064	278351168	1759477120	1973414784	702121472	2050125824	558421760	1443183616	431301504	666127680	1266378112	2272440320	699473088
4438	succinimide	Xenobiotics	Chemical	41888	LC/MS Polar	100003696	2155	116.035	123-56-8	11439	C07273		670533	530952	582850	718073	466513	516290	569973	597696	305478	891622	364029	644320	366913	592270	1109289	310690	1594116	399022	1815651	647779	847785	668626	940320	579479
1076	succinylcarnitine (C4-DC)	Energy	TCA Cycle	37058	LC/MS Pos Early	100001948	2291	262.129	256928-74-2	71464481		HMDB61717	5242374	1150862	2894455	4064908	2688449	1914782	1803154		1601349	2131496		3609784	863545	1999332				5088087	760347	2254170	761773	991812	290111	2422664
972	sucrose	Carbohydrate	Disaccharides and Oligosaccharides	1519	LC/MS Polar	935	3092	387.114	57-50-1	5988	C00089	HMDB00258		612901	81623	219812			1389762	387379	98077	152480	241333	71956	70260	936450	361689	188099	591097	175206	197246		49436		372705	144300
4334	sulfate*	Xenobiotics	Chemical	46960	LC/MS Neg	100002528	616	96.9601	14808-79-8	1118	C00059	HMDB01448	141075904	120421336	176241632	128905752	124093584	118805376	79534072	146058224	169380320	166761520	155824304	150260384	113866496	181927952	193897408	180792176	217798720	182979264	226739456	138298928	141944896	118767080	157231008	116642584
3857	syringic acid	Xenobiotics	Food Component/Plant	37091	LC/MS Neg	100001919	1450	197.046	530-57-4	10742	C10833	HMDB02085	479831	388272	532554	163011	191484	169215	1134072	3753203	300166	332166	1648846	361481	235889	2234421	402209	253441	296224	1371013	2283291	304424	1117187	483224	3951903	637834
355	taurine	Amino Acid	Methionine, Cysteine, SAM and Taurine Metabolism	2125	LC/MS Pos Early	512	660	126.022	107-35-7	1123	C00245	HMDB00251	93641240	317136736	26052304	118034688	279361984	335025984	320463136	62785004	135573088	11050679	67753032	40697616	252785520	113063600	99354568	238948976	12957107	143017840	31619736	391959808	243404176	130274976	29023658	93253232
2539	taurochenodeoxycholate	Lipid	Primary Bile Acid Metabolism	18494	LC/MS Neg	1629	5250	498.289	6009-98-9	387316	C05465	HMDB00951	974735	1473084	1637984	529342	927495	528128	2715644	2202724	1456763	746973	2652141	442027	548210	1252867	1703941	693383	877229	1549097	1109924	618614	1083468	754454	1.02843e+06	967019
2536	taurocholate	Lipid	Primary Bile Acid Metabolism	18497	LC/MS Neg	1648	5150	514.284	145-42-6	6675	C05122	HMDB00036	198946	93965	290675	84625	128737		303027	332337	67506	78981	387131	106909	73625	127528	108134	51800	165336	234281	132995	37847	222791	64542	117815
3434	thiamin (Vitamin B1)	Cofactors and Vitamins	Thiamine Metabolism	5341	LC/MS Pos Early	873	3050	265.112	59-43-8	1130	C00378	HMDB00235	4563722	8350917	2974770	5760731	9556571	19289560	9829837	3252069	11648798	1032196	3471272	1558172	6067324	12064813	3345512	11617613	2440471	9109147	6979275	19075124	25574570	19297372	8456454	20517448
3435	thiamin monophosphate	Cofactors and Vitamins	Thiamine Metabolism	15798	LC/MS Pos Early	523	2378	345.078	532-40-1	3382778	C01081	HMDB02666	540522	1442874	286235	2071146	1627453	1244412	909897		1131210	219341		238046	1199951	584082	460403	968876	592431	1.28022e+06	157733	181307		73986
4472	thioproline	Xenobiotics	Chemical	53231	LC/MS Pos Early	100009232	1250	134.027	34592-47-4	93176			350692	2030911	299023	360724	1879464	2.03292e+06	3710480	1194567	760149	395271	678753	310964	3410970	757813	503256	1691680	189137	1024980	1142846	1828446	1138443	1343460	975384	791962
3382	threonate	Cofactors and Vitamins	Ascorbate and Aldarate Metabolism	27738	LC/MS Polar	100001022	2384	135.03	70753-61-6	151152	C01620	HMDB00943	484623	1679391	1095366	1140921	1163196	417520	3332803	2516641	691796	551448		918372	2745783	1273660	1516245	920990	2680788	1495709	1998044	1048868	2620910	637972	2148098	1049270
16	threonine	Amino Acid	Glycine, Serine and Threonine Metabolism	1284	LC/MS Pos Early	564	1514	120.066	72-19-5	6288	C00188	HMDB00167	198505232	280396672	189938656	163789856	249209712	235441040	314032896	184831648	244621712	113560704	199784720	142793296	244073280	211507024	174497584	285226560	125497632	259473584	268751104	743590656	653210752	402240576	307193280	386888064
759	threonylphenylalanine	Peptide	Dipeptide	31530	LC/MS Pos Early	100001125	3077	267.134	16875-27-7	4099799		HMDB29068	761989	620412	969273	899584	568231	519242	2187720	2360858	1099106	1235258	1636261	937796	588768	1065031	1393612	1290543	2553403	1946870	1136590	414033	320085	663717	1575785	440056
3331	thymidine	Nucleotide	Pyrimidine Metabolism, Thymine containing	2183	LC/MS Neg	872	1963.7	241.083	50-89-5	5789	C00214	HMDB00273	12990514	15209132	14996962	4789427	27027736	15864172	15301517	7.95005e+06	13887392	15882470	9573028	13393630	11533307	10949192	10403609	11852627	5751638	10335085	25155516	26141808	27871820	23774592	17830248	33494610
3332	thymine	Nucleotide	Pyrimidine Metabolism, Thymine containing	604	LC/MS Neg	882	1654	125.036	65-71-4	1135	C00178	HMDB00262	7403809	9617483	6445279	2322694	8864438	6596629	5125569	1237115	5165492	6635882	3381229	4039208	5747842	2361836	2294691	6882867	804529	2320990	13109450	34332380	32085392	28524590	9121978	33446670
3327	thymidine 5'-monophosphate	Nucleotide	Pyrimidine Metabolism, Thymine containing	12023	LC/MS Neg	1248	883	321.049	33430-62-5	9700	C00364	HMDB01227	1871056	736260	813503	997497	1077268	501612	498435	192922	299913	1835100	341077	1876186	2533588	232423	1155908	166086	1456971	1523872	127454	107543	115343	193273	301693	94755
1124	trans-nonadecenoate (tr 19:1)*	Lipid	Long Chain Fatty Acid	57485	LC/MS Neg	100015805	5824	295.264					45775560	37042804	5.97226e+06	24862728	43952704	3478855	4039332	1333869	37485048	54969464	6.20328e+06	45440976	22108322	4.58223e+06	4.26842e+06	8.07918e+06	10445013	3040969	14372537	9247752	15062808	6.52415e+06	2.4128e+06	7.37926e+06
68	trans-urocanate	Amino Acid	Histidine Metabolism	607	LC/MS Pos Early	537	2285	139.05	104-98-3	736715	C00785	HMDB00301	31607442	42895564	28179192	56955468	43262128	45752936	43819580	23820268	50923696	17632320	47015328	28250748	43880304	41159600	28107304	65392196	23421232	47571772	35822984	148667936	188903136	90312464	45508712	62860920
973	trehalose	Carbohydrate	Disaccharides and Oligosaccharides	15573	LC/MS Polar	915	3495	387.114	6138-23-4	7427	C01083	HMDB00975	471427	932274	847952	208746	317381	216769	496492	503766	183167	2073670	104462	685403		183589	242856	385300	115892	214390	392612	209841	451399	158816	518279	333725
1084	tricarballylate	Energy	TCA Cycle	15729	LC/MS Polar	2053	4200	175.025	99-14-9	14925	C19806	HMDB31193	559663040	382234080	529358944	639610880	541234880	903584512	157859680	210093664	128863192	322510144	295803136	255011840	266373696	375409920	164060608	526450176	215606288	572522112	192230640	521340320	348390336	863470144	295418208	674164352
3360	trigonelline (N'-methylnicotinate)	Cofactors and Vitamins	Nicotinate and Nicotinamide Metabolism	32401	LC/MS Pos Early	100001092	1388	138.055	535-83-1	5570	C01004	HMDB00875	3185602	3041265	2224432	1480802	2181723	4354410	14160098	9174651	5267178	2435870	5517017	3420874	4024942	3.99945e+06	15118072	1396894	2.08342e+06	2891045	253037472	2359976	1138667	6579772	78598024	2.04317e+06
1597	trimethylamine N-oxide	Lipid	Phospholipid Metabolism	40406	LC/MS Pos Early	100003397	2100	76.0757	1184-78-7	1145	C01104	HMDB00925	3078576	3744792	1816723	2580354	1.97857e+06	2954910	3792958	11276903	3862119	2331999	6349840	1869672	3653538	5709586	14219168	5267816	4673264	5641009	19399124	4334166	4478109	3676842	13048965	3510271
231	tryptamine	Amino Acid	Tryptophan Metabolism	6104	LC/MS Pos Early	1095	3062	161.107	61-54-1	1150	C00398	HMDB00303	1357503	2153586	2344969	131912	822193	931630	470283	2988657	2225818	1717698	2179820	1100201	291085	1111423	2229336	10419912		602517	3589831	288088	108641	896564	12942523	2469434
215	tryptophan	Amino Acid	Tryptophan Metabolism	54	LC/MS Pos Early	565	2986	205.097	73-22-3	6305	C00078	HMDB00929	47663288	67435688	45411112	46312952	72741224	56977960	74246208	44545036	63676216	23181572	49962144	30979096	57223568	38447960	17662918	67404432	40213564	62483824	63836340	175910304	176080880	110086232	52292548	72732168
769	tryptophylglycine	Peptide	Dipeptide	43028	LC/MS Pos Early	100003609	2930	262.119	7360-09-0	263471		HMDB29083	185409	163152	226561	153047	134825	47141	655916	303722	430675		291623	99336	128225	232942	89947	361845	112678	223557	370202		223226	200183	367134	175549
127	tyramine	Amino Acid	Phenylalanine and Tyrosine Metabolism	1603	LC/MS Pos Early	1133	2540	138.091	60-19-5	5610	C00483	HMDB00306	7.59257e+06	20668626	11335651	1109297	8.3622e+06	16885928	11364680	27055202	25973014	8427427	8797972	10841032	12079176	11940207	26595988	82189936	2544116	8967420	41976060	15502737	14184111	63021856	64162060	80943376
121	tyrosine	Amino Acid	Phenylalanine and Tyrosine Metabolism	1299	LC/MS Pos Early	815	2430	182.081	60-18-4	6057	C00082	HMDB00158	169249136	163423040	140047232	147035520	203993792	146799328	246473600	93559208	182368800	88411240	155440192	102811944	190111424	123852464	138412832	160284512	103843704	194561808	158711632	418548160	477737792	211763744	183317264	173726096
3869	tyrosol	Xenobiotics	Food Component/Plant	41515	LC/MS Neg	100003493	2716	137.061	501-94-0	10393	C06044	HMDB04284	521673	604624	581611	661086	881653	1093035	317976	266248	629504	578662	268296	684271	981073	382440	515474	1353400	621004	644386	565723	3531944	4031249	2353372	304819	2650008
785	tyrosylglycine	Peptide	Dipeptide	41375	LC/MS Neg	100003598	1635	237.088	673-05-5	259323		HMDB29105	80751	162893	100127	245647	204909	224578	434641	174981	167912		195881	82845	229810	170194	101191	265127	284574	177343	139636	68865	70532	142618	175482	66351
3281	uridine 5'-monophosphate (UMP)	Nucleotide	Pyrimidine Metabolism, Uracil containing	2856	LC/MS Pos Early	869	590	325.043	3387-36-8	6030	C00105	HMDB00288	83321		79299	347608					45591	185122		226625	724472	31358	158845		359657	263479					70026
1248	undecanedioate	Lipid	Fatty Acid, Dicarboxylate	42395	LC/MS Neg	100001617	2440	215.129	1852-04-6	15816		HMDB00888	6491707	6167760	5627547	8.20913e+06	7.78467e+06	2733909	4533944	3416793	6379741	12573013	4705654	9595508	6250588	5087661	11436988	5029716	5993917	5067383	12396608	6677272	6.74436e+06	2570870	5014371	6025149
3287	uracil	Nucleotide	Pyrimidine Metabolism, Uracil containing	605	LC/MS Pos Early	825	827	113.035	66-22-8	1174	C00106	HMDB00300	28924734	32495834	21929420	22242004	28775600	24459096	23704624	10663264	22520824	23294086	18043532	22249014	41310528	17109230	16034948	27338352	8709611	21691806	36634200	103308136	90691168	56992652	44476952	78683048
3207	urate	Nucleotide	Purine Metabolism, (Hypo)Xanthine/Inosine containing	1604	LC/MS Neg	1134	757.1	167.021	69-93-2;120K5305	1175	C00366	HMDB00289	2504897	4.16804e+06	1129836	3074509	2146265	1578973	736619	618122	1205750	890968	517084	1269677	2536252	662436	8650855	1198273	1298116	884027	1494132	18573664	92787664	4678912	787867	9858902
3286	uridine	Nucleotide	Pyrimidine Metabolism, Uracil containing	606	LC/MS Neg	535	1457.6	243.062	58-96-8	6029	C00299	HMDB00296	10761505	5999147	7.73903e+06	16468442	11751583	12654700	14702245	13643515	10300134	5010862	10780025	11437277	18522992	17283396	19165900	8621560	19192106	20017386	4199659	8797527	9188167	10132688	5546035	5109332
2563	ursodeoxycholate	Lipid	Secondary Bile Acid Metabolism	1605	LC/MS Neg	1135	5055	391.285	128-13-2	31401	C07880	HMDB00946	4691169	1155598	5832604	2410366	11090618	904669	1070066	549047	402658	2.63337e+06	1.58966e+06	7214658	3.76502e+06	510724	303418	5386131	119717	3239832	1145591	2875733	5611732	2.32053e+06	167698	1435163
1094	valerate	Lipid	Short Chain Fatty Acid	33443	LC/MS Neg	1136	1718	101.061	109-52-4	7991	C00803	HMDB00892	61187104	53715608	72029784	32132642	39203916	22257982	27225878	34024440	48123616	92000192	24196252	87369720	37779704	28860092	76435328	26455674	61056240	40079192	80989760	34755808	39875912	23617676	22905480	30157500
315	valine	Amino Acid	Leucine, Isoleucine and Valine Metabolism	1649	LC/MS Pos Early	566	2479	118.086	72-18-4	6287	C00183	HMDB00883	269066176	404107008	242205504	291508224	340659584	287774368	421147360	362066848	344889216	143008016	246247040	187631664	324399360	224278320	234390688	351789568	221598688	359365280	407220832	1085525120	1246168192	599181696	401910656	534492448
800	valylglutamine	Peptide	Dipeptide	42079	LC/MS Pos Early	100003640	2295	246.145	42854-54-6	5253209		HMDB29125	1463274	666774	2266489	1126440	562229	600429	3693512	5481311	2841435	1341522	7426068	1152365	720551	3239725	1451920	6682678	3731598	4924005	5638939	405909	541463	2481068	6212098	1.00533e+06
801	valylglycine	Peptide	Dipeptide	40475	LC/MS Pos Early	100003641	2444	175.108	686-43-1	136487		HMDB29127	1656568	757302	1791539	606170	583663	1.02672e+06	3741188	1254532	3002202	1.84515e+06	2743060	1469860	1290988	1570553	897253	4262535	2083736	2355533	2647512		715977	3.86721e+06	3401835	1.95195e+06
804	valylleucine	Peptide	Dipeptide	39994	LC/MS Pos Early	100003210	3138	231.17	22906-55-4	352039		HMDB29131	2705067	763433	4249014	1445236	617788	762693	3.50197e+06	15322133	2373057	3884508	9957582	2041451	853410	3696003	2541376	7399104	6.93457e+06	4932387	6162849	660631	873284	3291485	9473123	1559245
3628	vanillate	Xenobiotics	Food Component/Plant	35639	LC/MS Neg	100001634	1100	167.035	121-34-6	8468	C06672	HMDB00484	409243	460860	351668	180537		272911	832818	5062548	328688	291216	1160785	258828	145394	1559909	550177	337686	369173	1013926	2022618	357155	863523	526969	4314181	820931
3199	xanthine	Nucleotide	Purine Metabolism, (Hypo)Xanthine/Inosine containing	3147	LC/MS Pos Early	1004	1032	153.041	69-89-6	1188	C00385	HMDB00292	71074960	74022968	43249652	54502500	71461240	71815288	47280896	12332218	58721964	39082364	28864854	32787158	104412704	33341582	73097208	70648720	11145670	48036456	81162704	402941088	335326976	228835424	136090880	292013184
3201	xanthosine	Nucleotide	Purine Metabolism, (Hypo)Xanthine/Inosine containing	15136	LC/MS Neg	100000299	1075	283.068	146-80-5	64959	C01762	HMDB00299	428947	425585	453246	562239	730478	1.00608e+06	675880	157850	364402	115479	464413	170413	715009	579732	890400	589746	239899	516960		169053	170574	210786
242	xanthurenate	Amino Acid	Tryptophan Metabolism	15679	LC/MS Pos Early	100000015	2236	206.045	59-007	5699	C02470	HMDB00881	302607		254878		127845	120687		489853			781222	779538			805267		2078082	65028	1096207	237771		294715	1067106	164315
921	xylose	Carbohydrate	Pentose Metabolism	15581	LC/MS Polar	826	1727	195.051	609-06-3	135191	C00181	HMDB00098	677719	262603	222695	77946.6	428328	365564	569950	1.12615e+06	272624		750015			1178705	126377	236124		651871	579708	356671	1630660	2.68239e+06	2.64307e+06	3006837

## Sheet: ScaledImpData
												SAMPLE NAME	USDA-01881	USDA-01882	USDA-01883	USDA-01884	USDA-01885	USDA-01886	USDA-01887	USDA-01888	USDA-01889	USDA-01890	USDA-01891	USDA-01892	USDA-01893	USDA-01894	USDA-01895	USDA-01896	USDA-01897	USDA-01898	USDA-01899	USDA-01900	USDA-01901	USDA-01902	USDA-01903	USDA-01904
												PARENT SAMPLE ID	3390783	3390784	3390785	3390786	3390787	3390788	3390789	3390790	3390791	3390792	3390793	3390794	3390795	3390796	3390797	3390798	3390799	3390800	3390801	3390802	3390803	3390804	3390805	3390806
												CLIENT IDENTIFIER	211a Metabolome	213a Metabolome	214a Metabolome	215a Metabolome	216a Metabolome	217a Metabolome	221a Metabolome	222a Metabolome	223a Metabolome	224a Metabolome	225a Metabolome	226a Metabolome	231a Metabolome	232a Metabolome	233a Metabolome	234a Metabolome	235a Metabolome	236a Metabolome	181	182	183	184	185	186
												ANCHOR SAMPLE ID																			3146444	3146445	3146446	3146447	3146448	3146449
												ANCHOR SAMPLE NAME																			USDA_01791	USDA_01792	USDA_01793	USDA_01794	USDA_01795	USDA_01796
												ANIMAL ID	211	213	214	215	216	217	221	222	223	224	225	226	231	232	233	234	235	236	181	182	183	184	185	186
												COMMENTS	not lyophilized	not lyophilized	not lyophilized	not lyophilized	not lyophilized	not lyophilized	not lyophilized	not lyophilized	not lyophilized	not lyophilized	not lyophilized	not lyophilized	not lyophilized	not lyophilized	not lyophilized	not lyophilized	not lyophilized	not lyophilized	anchor from USDA-01-16VW	anchor from USDA-01-16VW	anchor from USDA-01-16VW	anchor from USDA-01-16VW	anchor from USDA-01-16VW	anchor from USDA-01-16VW
												GROUP NUMBER	A_84	A_84	A_84	A_84	A_84	A_84	B_84	B_84	B_84	B_84	B_84	B_84	C_84	C_84	C_84	C_84	C_84	C_84	A_78	A_78	A_78	A_78	A_78	A_78
												SAMPLENUMBER	37	38	39	40	41	42	43	44	45	46	47	48	49	50	51	52	53	54	37	38	39	40	41	42
												SAMPLE MATRIX	intestinal content	intestinal content	intestinal content	intestinal content	intestinal content	intestinal content	intestinal content	intestinal content	intestinal content	intestinal content	intestinal content	intestinal content	intestinal content	intestinal content	intestinal content	intestinal content	intestinal content	intestinal content	intestinal content	intestinal content	intestinal content	intestinal content	intestinal content	intestinal content
												TIME POINT	84	84	84	84	84	84	84	84	84	84	84	84	84	84	84	84	84	84	78	78	78	78	78	78
												TREATMENT	A	A	A	A	A	A	B	B	B	B	B	B	C	C	C	C	C	C	A	A	A	A	A	A
PATHWAY SORTORDER	BIOCHEMICAL	SUPER PATHWAY	SUB PATHWAY	COMP ID	PLATFORM	CHEMICAL ID	RI	MASS	CAS	PUBCHEM	KEGG	Group HMDB	Control withdrawal day 84	Control withdrawal day 84	Control withdrawal day 84	Control withdrawal day 84	Control withdrawal day 84	Control withdrawal day 84	Sub Ther withdrawal day 84	Sub Ther withdrawal day 84	Sub Ther withdrawal day 84	Sub Ther withdrawal day 84	Sub Ther withdrawal day 84	Sub Ther withdrawal day 84	Therapeutic withdrawal day 84	Therapeutic withdrawal day 84	Therapeutic withdrawal day 84	Therapeutic withdrawal day 84	Therapeutic withdrawal day 84	Therapeutic withdrawal day 84	Control 78	Control 78	Control 78	Control 78	Control 78	Control 78
2102	1-(1-enyl-oleoyl)-2-linoleoyl-GPE (P-18:1/18:2)*	Lipid	Lysoplasmalogen	54999	LC/MS Pos Late	100009003	2324	726.543					0.0586	2.3475	0.0586	0.4056	2.6161	2.178	2.4127	0.5051	1.1361	0.0586	0.4977	0.2832	3.3109	0.5465	1.0591	1.3149	0.0586	0.6449	0.092	2.6238	2.385	0.9409	0.0586	0.7087
2098	1-(1-enyl-oleoyl)-GPE (P-18:1)*	Lipid	Lysoplasmalogen	44621	LC/MS Pos Late	100005372	1566	464.314					0.2503	2.283	0.1676	0.6659	1.9048	1.2137	1.7078	0.1676	2.5172	0.1676	0.375	0.5551	2.1499	0.2695	1.5604	1.2705	0.7047	1	0.6359	2.5524	6.8191	0.4076	0.1676	0.5641
2083	1-(1-enyl-palmitoyl)-2-arachidonoyl-GPC (P-16:0/20:4)*	Lipid	Plasmalogen	52689	LC/MS Pos Late	100009014	2154	766.575				HMDB11220	0.4173	0.9696	0.4173	0.4683	0.7313	2.3809	1.6452	0.4173	0.4173	0.4173	0.4173	0.4173	2.6155	1	0.4173	1.8982	0.4173	0.7477	0.4173	2.2294	1.994	1	0.4173	0.7742
2075	1-(1-enyl-palmitoyl)-2-arachidonoyl-GPE (P-16:0/20:4)*	Lipid	Plasmalogen	52673	LC/MS Pos Late	100009002	2270	724.528				HMDB11352	0.3183	2.1233	0.2893	0.8742	2.5905	2.6643	2.9044	0.5999	0.7355	0.2893	0.2893	0.5027	3.4387	2.1677	0.5876	1.8029	0.3171	1	0.4051	4.6497	2.4912	1.2813	0.2893	0.8425
2084	1-(1-enyl-palmitoyl)-2-linoleoyl-GPC (P-16:0/18:2)*	Lipid	Plasmalogen	52682	LC/MS Pos Late	100009009	2226	742.575				HMDB11211	0.2677	1.7183	0.0886	0.7878	2.4819	3.6115	3.8454	0.2483	0.876	0.0886	0.0887	0.1798	6.47	0.6051	0.2474	2.0275	0.0886	0.858	0.0886	6.6717	3.7847	1.5774	0.0886	1.124
2072	1-(1-enyl-palmitoyl)-2-linoleoyl-GPE (P-16:0/18:2)*	Lipid	Plasmalogen	52677	LC/MS Pos Late	100009069	2351	700.528				HMDB11343	0.3461	1.8945	0.2779	0.8771	2.4638	2.2081	2.4842	0.6854	1.0041	0.2779	0.2779	0.2967	2.9504	0.7831	0.8697	1.3935	0.2779	0.9762	0.2779	3.2439	2.5671	1.2171	0.3016	0.9959
2077	1-(1-enyl-palmitoyl)-2-oleoyl-GPC (P-16:0/18:1)*	Lipid	Plasmalogen	52478	LC/MS Pos Late	100009007	2443	744.59					0.2556	4.0945	0.044	0.8374	4.2403	3.8185	4.7699	0.1924	1.5488	0.044	0.2062	0.1909	6.1556	0.5922	0.4213	1.8689	0.175	1.015	0.0873	7.4654	4.6286	1.6206	0.044	0.985
2071	1-(1-enyl-palmitoyl)-2-oleoyl-GPE (P-16:0/18:1)*	Lipid	Plasmalogen	52477	LC/MS Pos Late	100009005	2600	702.543				HMDB11342	0.4033	3.2723	0.1582	0.9964	4.1195	2.4226	3.2718	0.3968	1.5242	0.2253	0.5016	0.3347	3.0982	0.7231	1.1865	1.4232	0.4286	1.0036	0.3767	3.9249	3.0519	1.1623	0.18	0.8775
2095	1-(1-enyl-palmitoyl)-GPC (P-16:0)*	Lipid	Lysoplasmalogen	52474	LC/MS Pos Late	100002875	1547	480.345		10917802		HMDB10407	0.3241	0.8544	0.3241	0.5759	0.9997	1.0003	1.0291	0.3241	1.3628	0.3241	0.3241	0.3241	1.5577	0.3241	0.4293	1.2414	0.4911	1.0486	0.3241	2.3376	4.3264	0.533	0.3241	0.4874
2096	1-(1-enyl-palmitoyl)-GPE (P-16:0)*	Lipid	Lysoplasmalogen	39270	LC/MS Pos Late	100003000	1558	438.298					0.3365	1.4641	0.2291	0.7102	1.6159	0.8926	1.3746	0.2291	1.5515	0.2291	0.2291	0.6158	1.6611	0.4014	1.1074	1.1224	0.807	1.1732	0.6375	2.361	4.5926	0.5419	0.2291	0.5122
2087	1-(1-enyl-stearoyl)-2-arachidonoyl-GPE (P-18:0/20:4)*	Lipid	Plasmalogen	52475	LC/MS Pos Late	100008999	2511	752.559		9547058		HMDB05779	0.4151	1.9058	0.1403	0.8717	2.075	3.0498	2.8693	0.5351	0.9333	0.104	0.2528	0.3754	3.6269	1.0667	0.399	2.4108	0.2215	1.1539	0.2164	4.4872	2.1787	1.6003	0.1045	1.1968
2080	1-(1-enyl-stearoyl)-2-linoleoyl-GPE (P-18:0/18:2)*	Lipid	Plasmalogen	52748	LC/MS Pos Late	100009225	2633	728.559				HMDB11376	0.3961	2.0802	0.1473	0.9456	2.2579	2.5629	2.5975	0.5731	1.1289	0.1306	0.3369	0.3332	3.4271	0.8602	0.4338	1.8454	0.1998	1.0544	0.2279	4.2289	2.2009	1.6457	0.1504	1.2344
2079	1-(1-enyl-stearoyl)-2-oleoyl-GPE (P-18:0/18:1)	Lipid	Plasmalogen	52614	LC/MS Pos Late	100008919	2950	730.575	144371-68-6			HMDB11375	0.3627	5.3626	0.1459	0.9477	4.2185	3.2387	5.4944	0.4089	2.1954	0.1865	0.4673	0.3593	4.2084	0.826	0.9271	2.1354	0.4302	1.0875	0.3425	6.5175	3.4153	1.4176	0.1415	1.0523
2100	1-(1-enyl-stearoyl)-GPE (P-18:0)*	Lipid	Lysoplasmalogen	39271	LC/MS Pos Late	100003001	1649	466.329					0.8196	1.5891	0.3373	1.1398	1.5595	1.5734	1.4892	0.5179	2.5807	0.1829	0.3745	0.9377	1.8751	0.5859	1.0045	2.0772	0.7138	1.7144	0.4897	3.7819	5.5349	0.7106	0.1571	0.9955
2674	1,2-dilinoleoyl-galactosylglycerol (18:2/18:2)*	Lipid	Glycolipid Metabolism	54899	LC/MS Pos Late	100010879	2415	796.593		6535011			0.9519	0.6078	0.3362	0.3362	0.3362	0.3362	0.3362	2.4102	0.8598	1.8455	1.7186	0.3362	0.3362	1.0481	2.4247	0.3362	0.3362	0.7	0.3362	0.3362	0.3652	0.3362	1.2948	0.3362
1693	1,2-dilinoleoyl-GPC (18:2/18:2)	Lipid	Phospholipid Metabolism	52603	LC/MS Pos Late	100008903	2006	782.569	998-06-1	5288075		HMDB08138	0.2387	2.5627	0.0755	0.8516	4.2501	3.856	6.2658	0.7313	1.2186	0.0984	0.3989	0.4785	7.9588	1	0.8716	2.6557	0.0906	0.9891	0.1795	8.0881	3.3186	1.6936	0.0755	1.17
1694	1,2-dilinoleoyl-GPE (18:2/18:2)*	Lipid	Phospholipid Metabolism	53174	LC/MS Pos Late	100009217	2083	740.522		9546812		HMDB09093	0.4456	1.6404	0.2607	0.5682	2.3849	1.6191	3.4614	1.1603	0.8594	3.1477	1.005	0.995	2.9288	0.6231	1.6092	1.1137	1.219	0.6063	0.842	3.0387	0.9722	0.5243	0.1925	0.6617
1675	1,2-dioleoyl-GPE (18:1/18:1)	Lipid	Phospholipid Metabolism	52609	LC/MS Pos Late	100008906	2485	744.554	4004-05-01	9546757			0.6668	4.4442	0.4234	0.9026	4.5106	2.592	3.2159	0.2505	1.8273	1.5103	0.4186	0.7608	1.4965	0.4957	1.481	1.1931	0.8965	1.0974	0.3565	4.1278	1.2721	0.6396	0.0448	0.7638
1599	1,2-dipalmitoyl-GPC (16:0/16:0)	Lipid	Phospholipid Metabolism	19130	LC/MS Pos Late	100000657	2365	734.569	63-89-8	452110	D03585	HMDB00564	0.683	1.9661	0.2274	0.9524	1.6563	1.205	2.2731	0.7332	0.9222	0.1902	0.5277	0.754	2.5972	5.2405	1.319	1.934	0.2695	1.0476	0.59	2.6608	1.5536	1.0801	0.2451	0.8895
1113	10-heptadecenoate (17:1n7)	Lipid	Long Chain Fatty Acid	33971	LC/MS Neg	100001278	5555	267.233	29743-97-3	5312435		HMDB60038	1.7479	2.8257	0.3677	1.0164	3.6117	0.3355	0.6884	0.3929	2.4642	0.8055	1.0244	1.4626	2.6686	0.7776	0.803	0.5761	3.8079	0.5309	1.4874	1.6626	2.6358	0.9836	0.33	0.2857
1434	10-hydroxystearate	Lipid	Fatty Acid, Monohydroxy	47123	LC/MS Neg	100005852	5370	299.259		9561835			0.8947	2.0262	1.3021	0.8804	1.716	1.1071	0.4489	0.3405	1.03	0.7277	2.0645	1.2292	0.97	0.2914	0.4703	1.1134	1.2108	0.6253	0.6995	1.3059	1.7362	0.882	0.4233	1.2722
1123	10-nonadecenoate (19:1n9)	Lipid	Long Chain Fatty Acid	33972	LC/MS Neg	100001277	5780	295.264	73033-09-7	5312513		HMDB13622	2.3106	2.3329	0.539	0.6821	2.7996	0.4182	0.6605	0.5975	2.3659	1.1103	1.1798	1.9108	2.2899	0.6412	0.9222	0.4472	3.9735	0.7799	1.7327	1.0778	1.875	0.672	0.2563	0.6452
1441	12,13-DiHOME	Lipid	Fatty Acid, Dihydroxy	38395	LC/MS Neg	62	5137	313.238	263399-35-5	10236635	C14829	HMDB04705	2.0266	1.3527	3.7633	0.1517	0.8316	1.0879	0.6123	0.8767	1.2247	0.9783	2.0532	0.3478	1.0217	0.801	1.5039	1.6785	0.2691	1.2309	0.8319	0.5813	1.4088	0.7204	0.8378	2.3584
2580	12-dehydrocholate	Lipid	Secondary Bile Acid Metabolism	44644	LC/MS Neg	100001072	4871	405.265	2458-08-4;2458-08-4	94235		HMDB00400	1.1811	0.4338	1.7829	0.0864	1.5185	0.0864	0.6058	1.4612	0.1054	0.0864	1.8342	1.0059	0.6952	0.0864	1	1.4836	0.0864	0.9258	1.2852	0.285	0.6236	0.4947	1.8048	0.0864
1423	13-HODE + 9-HODE	Lipid	Fatty Acid, Monohydroxy	37752	LC/MS Neg	100002196	5275	295.228		43013			0.8377	1.5866	1.9008	0.6559	1.2006	0.7598	1.8468	2.6881	0.857	0.9748	5.2813	0.7257	0.8558	1.2469	2.53	0.9193	0.7033	1.4884	0.8613	1.0252	2.2686	0.1979	0.904	1.3916
1214	13-methylmyristate	Lipid	Fatty Acid, Branched	38293	LC/MS Neg	100002344	5499	241.217	2485-71-4	151014			1.7032	1.6635	0.5287	0.8492	1.5092	0.2111	0.6045	0.2185	2.3664	2.2643	0.7042	2.2844	1.7561	0.502	0.6962	0.2661	6.1327	0.3619	5.1867	1.1988	2.0756	1.0014	0.6066	0.9986
1220	17-methylstearate	Lipid	Fatty Acid, Branched	38296	LC/MS Neg	100002356	5993	297.28	2724-59-6	3083779		HMDB37397	3.4786	2.0589	1.0269	1.1771	4.3132	0.5577	0.8074	0.3226	8.8936	7.0723	0.994	5.4854	5.0531	0.6425	0.4943	0.713	1.6226	0.3226	3.1673	0.8161	0.6458	1.006	0.2438	0.7557
1949	1-arachidonoyl-GPE (20:4n6)*	Lipid	Lysolipid	35186	LC/MS Neg	100001571	5874	500.278		42607465		HMDB11517	0.1493	2.0336	0.1493	0.3059	3.1036	0.3722	1.0604	0.1493	1.4952	0.1493	0.1493	0.1493	4.1416	0.5624	0.3168	1.1238	0.1493	0.1493	0.1493	1.0657	0.9908	0.6759	0.1493	1
2135	1-dihomo-linolenylglycerol (20:3)	Lipid	Monoacylglycerol	48341	LC/MS Neg	100006121	6400	305.249					0.165	2.439	0.165	0.165	2.8783	0.165	0.815	0.165	3.5046	0.165	0.165	0.165	7.1628	0.7045	0.165	0.618	0.8331	0.2363	0.165	1.1669	1.2005	0.165	0.165	0.165
3636	1H-quinolin-2-one	Xenobiotics	Food Component/Plant	40464	LC/MS Pos Early	100002385	2680	146.06	59-31-4	6038	C06415		1.5663	1.8856	1.8824	0.4694	1.2349	1.2867	0.3663	0.1346	1.0358	0.7353	0.8442	0.9642	0.4511	0.5643	0.1331	1.4405	0.1333	1.3031	0.7614	3.0951	2.6722	1.899	0.3651	2.865
2127	1-linolenoylglycerol (18:3)	Lipid	Monoacylglycerol	34393	LC/MS Neg	100001435	6214	277.217	124151-74-2	53480978		HMDB11569	0.784	1.4859	0.3867	0.8484	2.4655	0.1702	0.426	1.8888	1.2315	0.8063	2.5168	0.1702	1.5356	0.3145	1.0565	0.1702	0.1702	2.5289	1.2593	0.3063	0.9435	0.1702	0.1702	0.1702
1701	1-linoleoyl-2-arachidonoyl-GPC (18:2/20:4n6)*	Lipid	Phospholipid Metabolism	52710	LC/MS Pos Late	100009131	1969	806.569				HMDB08147	0.3065	1.1485	0.3065	0.3065	1.3666	1.9598	1.734	0.3065	0.5514	0.3065	0.3065	0.3065	2.2383	0.3467	0.3065	0.9305	0.3065	0.45	0.3065	2.434	1	0.3065	0.3065	0.3813
1622	1-linoleoyl-2-linolenoyl-GPC (18:2/18:3)*	Lipid	Phospholipid Metabolism	53176	LC/MS Pos Late	100009343	1939	780.554				HMDB08141	0.5484	0.6306	0.5484	0.5484	1.0487	0.9513	2.6837	0.5484	0.5484	0.5484	0.5484	0.5484	1.6485	0.5484	0.5484	0.6334	0.5484	0.5484	0.5484	2.6637	0.5484	0.5484	0.5484	0.5484
2125	1-linoleoylglycerol (18:2)	Lipid	Monoacylglycerol	27447	LC/MS Neg	100001040	6477	279.233	2277-28-3	5283469			0.9818	3.1389	0.4924	1.31	3.0882	0.2156	1.0182	2.5042	1.5253	0.9414	4.2594	0.8057	3.8711	0.8054	2.8189	0.3826	0.5037	2.1683	1.8401	0.6022	2.4809	0.5916	0.3531	0.4931
1997	1-linoleoyl-GPA (18:2)*	Lipid	Lysolipid	52690	LC/MS Pos Late	100009082	1516	435.251				HMDB07856	0.3387	0.5978	0.3387	0.4651	0.3387	0.3387	2.095	2.6137	1	0.3387	2.1942	0.3387	0.5725	1.8549	0.5938	1.5132	0.4023	1.1931	1.1833	0.3679	0.7775	0.8295	2.9545	1.049
1909	1-linoleoyl-GPC (18:2)	Lipid	Lysolipid	34419	LC/MS Pos Late	100001395	1465	520.34		11988421	C04100	HMDB10386	0.4225	1.5683	0.6574	0.8948	1.5786	0.9271	1.7619	8.5273	1	0.3361	3.3712	0.4619	1.156	0.5869	2.1891	1.1931	0.3361	1.533	0.3514	1.4169	4.0801	0.7429	0.5962	0.5621
1945	1-linoleoyl-GPE (18:2)*	Lipid	Lysolipid	32635	LC/MS Neg	100001570	5900	476.278		52925130		HMDB11507	1.3127	3.744	0.2587	0.9159	5.2576	0.8264	2.174	1	4.2725	0.6566	0.9695	0.7409	7.9183	0.7474	0.8677	1.7538	0.8965	0.644	0.863	1.9792	1.9173	1.5579	0.2587	2.0202
1989	1-linoleoyl-GPG (18:2)*	Lipid	Lysolipid	54885	LC/MS Neg	100009227	5516	507.273					1.0952	2.0588	0.3307	0.8626	2.7105	0.329	1.3692	0.6902	3.1281	1.0365	0.6915	0.8554	4.3065	1.1095	0.7194	0.9635	3.9455	0.5642	1.9474	0.9416	1.1934	0.4648	1.0492	0.5185
1966	1-linoleoyl-GPI (18:2)*	Lipid	Lysolipid	36594	LC/MS Neg	100001778	5494	595.289					0.3683	1.6069	0.3683	0.3683	2.9773	0.3683	1.251	3.5471	2.0981	0.3683	0.8219	0.3683	2.5482	0.5097	0.7734	1.0495	0.3683	0.8174	0.3683	0.6587	1.359	0.9989	0.599	1
3222	1-methyladenine	Nucleotide	Purine Metabolism, Adenine containing	1527	LC/MS Pos Early	54	2133	150.077	5142-22-3	78821	C02216	HMDB11599	1.1544	0.9954	0.6502	1.0627	1.077	1.1139	0.6702	0.2145	0.8425	0.3137	0.3573	0.6664	2.4625	0.5035	0.5488	1.2097	0.3364	0.6558	1.0046	7.2534	6.3086	1.8249	1.4852	2.6484
3606	1-methyl-beta-carboline-3-carboxylic acid	Xenobiotics	Food Component/Plant	43449	LC/MS Pos Early	100004434	3073	227.082	22329-38-0	5406157			0.9957	3.7259	1.5724	3.1456	1.5866	2.1812	0.9934	0.2779	2.2728	0.6152	0.8477	2.3971	0.7958	1.5056	0.3102	1.7772	0.1584	1.0043	0.0996	3.2856	0.5109	0.5346	0.2344	2.3845
420	1-methylguanidine	Amino Acid	Guanidino and Acetamido Metabolism	48114	LC/MS Pos Early	100000715	2149	74.0713	22661-87-6	10111	C02294	HMDB01522	1.5753	0.9696	1.4327	1.2045	1.4484	1.3024	1.0061	1.1023	0.8936	2.4182	0.7205	1.2571	0.7824	0.7442	1.0547	0.9714	1.339	1.2067	0.95	0.9636	0.6921	0.9939	0.8427	0.6609
75	1-methylhistamine	Amino Acid	Histidine Metabolism	43831	LC/MS Pos Early	100001204	3040	126.103	501-75-7	3614	C05127	HMDB00898	3.4808	0.9323	1.9947	0.4341	0.8295	1.1795	1.2784	0.8905	1.573	2.6644	0.9739	1.8022	1.567	0.7305	4.0274	0.4843	0.4341	0.4341	0.5068	1.0261	0.5473	1.8742	0.9031	0.745
62	1-methylhistidine	Amino Acid	Histidine Metabolism	30460	LC/MS Pos Early	100001051	2755	170.092	332-80-9	92105	C01152	HMDB00001	0.2591	0.6882	0.2383	0.3046	1.7699	2.1251	1.6439	0.7226	1	0.2383	0.2383	0.7899	2.5364	0.2383	0.2492	3.0941	0.9136	0.441	0.2383	6.4496	8.1293	1.4531	0.2383	1.5511
76	1-methylimidazoleacetate	Amino Acid	Histidine Metabolism	32350	LC/MS Pos Early	100001208	2064	141.066	2625-49-2	75810	C05828	HMDB02820	1.6364	1.2321	1.839	1.0508	1.743	0.8041	0.9787	0.5425	0.8179	3.8659	1.3994	2.2936	1.3451	0.8645	1.0213	0.5199	0.2379	1.3062	0.7167	1.0494	0.5623	0.901	0.8032	0.802
3355	1-methylnicotinamide	Cofactors and Vitamins	Nicotinate and Nicotinamide Metabolism	27665	LC/MS Pos Early	55	1940	137.071	1005-24-9	10129985	C02918	HMDB00699	0.6848	0.415	1.1709	0.1411	0.2469	0.1551	1.3311	3.2479	0.2715	1.725	2.3447	1.4872	0.0727	1.08	5.3969	0.92	2.022	2.2089	3.4747	0.0466	0.0996	0.1333	1.8508	0.2679
3525	1-methylurate	Xenobiotics	Xanthine Metabolism	34395	LC/MS Neg	100001400	1099	181.037	708-79-2	69726	C16359	HMDB03099	0.1067	0.1067	0.6317	0.1067	0.1067	0.1067	1.0896	4.128	0.1067	0.1067	0.4968	3.1618	0.1067	0.547	21.7471	0.1067	1.3441	0.1067	0.1067	0.1067	0.9104	0.1067	0.1067	0.1067
3531	1-methylxanthine	Xenobiotics	Xanthine Metabolism	34389	LC/MS Neg	100001405	1568.8	165.042	6136-37-4	80220	C16358	HMDB10738	0.2353	0.2353	0.2353	0.2353	0.2353	0.2353	1.3284	3.8344	0.2353	0.2353	0.5692	1	0.2353	1.0122	4.1861	0.2353	0.3765	0.2353	0.4953	1.0198	0.5744	0.4698	1.6298	0.2353
2114	1-myristoylglycerol (14:0)	Lipid	Monoacylglycerol	35625	LC/MS Neg	100001618	6353.3	227.202	75685-84-6	79050	C01885	HMDB11561	2.8591	1.4126	0.5554	0.7903	2.4628	0.5554	0.9039	0.5828	2.5631	3.7012	0.6771	1.6113	1.3282	1.1268	0.986	0.6696	1.3007	0.8572	2.9314	0.5554	0.6014	1.014	0.7841	0.7008
1979	1-myristoyl-GPA (14:0)	Lipid	Lysolipid	36813	LC/MS Neg	100001738	5420	381.205		9547180			0.4125	0.4125	0.4125	0.4125	0.4125	0.4125	1.3215	0.9022	0.9941	0.4125	0.6186	0.4125	0.4125	2.9255	0.4125	0.77	1.5832	0.9116	0.4125	0.4125	0.4125	1.0059	2.1015	1.0665
1630	1-oleoyl-2-linoleoyl-GPC (18:1/18:2)*	Lipid	Phospholipid Metabolism	52453	LC/MS Pos Late	100008981	2165	784.585					0.2213	2.7208	0.0326	0.8092	3.2198	2.8574	3.9532	0.418	1.7922	0.0561	0.1833	0.2895	3.3104	0.8389	0.9404	2.1377	0.1247	1.0596	0.1681	3.8499	3.0386	1.4974	0.0438	1.2966
1696	1-oleoyl-2-linoleoyl-GPE (18:1/18:2)*	Lipid	Phospholipid Metabolism	52687	LC/MS Pos Late	100009078	2270	742.538		9546753		HMDB05349	0.5174	3.4669	0.2918	0.9552	4.0853	3.0968	4.6474	0.6663	1.4876	2.1073	0.5083	0.829	3.9403	0.8701	1.4588	1.5722	0.868	0.9194	0.6264	4.9563	1.8045	1.0448	0.1524	0.8078
2123	1-oleoylglycerol (18:1)	Lipid	Monoacylglycerol	21184	LC/MS Neg	100000924	6650	281.249	111-03-5	5283468		HMDB11567	1.226	3.7046	0.4146	0.8709	4.1391	0.2589	1.4108	1.6586	2.3734	0.8491	2.0609	0.8474	4.7222	0.9022	2.2514	0.6196	1.0018	0.9982	1.2661	0.8145	1.3851	0.9162	0.3094	0.4968
1982	1-oleoyl-GPA (18:1)	Lipid	Lysolipid	36812	LC/MS Neg	100001671	5615	435.252	325465-93-8	5497152			1.136	1.5237	0.2166	0.225	0.5279	0.2504	1	0.7767	3.4208	0.596	1.5736	0.1555	1.1514	1.1879	0.2892	0.4001	1.6835	0.2748	3.1255	0.1168	0.1168	1.8048	1.661	1.5819
1906	1-oleoyl-GPC (18:1)	Lipid	Lysolipid	48258	LC/MS Neg	100001272	6250	596.357	19420-56-5	16081932		HMDB02815	1.0438	2.1662	0.1926	0.4004	7.9284	0.2592	1.5015	0.3554	3.8684	0.1926	0.9784	0.5507	2.9162	0.5039	1.0057	1.0279	0.3826	0.6632	0.1926	1	2.7985	0.8844	0.1926	1.0229
1941	1-oleoyl-GPE (18:1)	Lipid	Lysolipid	35628	LC/MS Neg	100001569	6125.1	478.294	89576-29-4	9547071		HMDB11506	1.2277	5.5335	0.04	0.8637	7.4569	0.6618	1.9372	0.2644	6.1998	0.421	0.5805	0.8983	5.6246	0.6331	1.3737	1.1017	1.7497	0.6936	0.5351	1.2906	2.5353	0.8892	0.0935	1.3347
1988	1-oleoyl-GPG (18:1)*	Lipid	Lysolipid	45968	LC/MS Neg	100005716	5610	509.288					2.028	3.0752	0.6023	2.6816	2.2791	0.1599	0.8687	0.4061	6.7032	2.431	0.9767	3.5442	4.7046	0.8456	1.0233	0.7049	12.2562	0.5573	3.6577	0.5521	1.6309	0.4912	0.741	0.686
1964	1-oleoyl-GPI (18:1)*	Lipid	Lysolipid	36602	LC/MS Neg	100001777	5599	597.305					0.5971	4.4541	0.3201	0.8576	8.5981	0.6722	1.7391	0.7716	6.614	0.3201	0.7275	0.9931	5.5433	0.3978	1.7278	1.0757	1	0.9169	0.3201	0.6887	1.6259	1.1305	0.3201	1.4927
1973	1-oleoyl-GPS (18:1)	Lipid	Lysolipid	19260	LC/MS Neg	100000630	5607	522.284	326589-90-6	9547099		HMDB61694	0.6984	3.0929	0.3085	0.5024	8.398	0.4204	1.3675	0.3085	4.9107	0.3644	0.5219	1.0198	4.1451	0.401	0.7631	0.792	1.2253	0.4108	1	1.4468	2.0331	1.1891	0.4308	1.8426
2137	1-palmitoleoylglycerol (16:1)*	Lipid	Monoacylglycerol	52431	LC/MS Neg	100008952	6094	253.217				HMDB11565	1.4783	2.5836	0.3749	0.3749	3.2919	0.3749	0.7006	0.3749	2.317	0.7532	0.3749	0.3877	3.6043	0.5022	1.2468	0.3749	1.3397	0.3749	0.3749	0.5276	0.6102	0.3749	0.3749	0.3749
1899	1-palmitoleoyl-GPC (16:1)*	Lipid	Lysolipid	33230	LC/MS Pos Late	100001511	1450	494.324		24779461		HMDB10383	0.3729	1	0.3729	0.3729	1.0567	0.6992	1.1183	0.3729	0.3729	0.3729	0.3729	0.3729	0.3729	0.3729	0.4872	0.4887	0.3729	0.3729	0.3729	1.0455	2.1518	0.3729	0.3729	0.3729
1619	1-palmitoyl-2-arachidonoyl-GPC (16:0/20:4n6)	Lipid	Phospholipid Metabolism	52462	LC/MS Pos Late	100008914	2091	782.569	35418-58-7	10747814		HMDB07982	0.2377	2.155	0.0253	0.8085	2.6054	4.7077	3.8006	0.1996	0.844	0.0253	0.1043	0.1931	5.7882	1.0387	0.3358	2.3569	0.0534	1.1261	0.0637	5.7344	2.6846	1.0909	0.0253	0.9613
1653	1-palmitoyl-2-arachidonoyl-GPE (16:0/20:4)*	Lipid	Phospholipid Metabolism	52464	LC/MS Pos Late	100008990	2198	740.522		9546800		HMDB05323	0.2006	1.989	0.1273	1.0158	2.3565	3.3315	3.5298	0.2973	0.5407	0.1273	0.1273	0.1273	3.9193	0.8951	0.3788	1.8698	0.1273	0.8251	0.1273	4.0319	1.8261	0.9842	0.1273	0.9659
2676	1-palmitoyl-2-linoleoyl-digalactosylglycerol (16:0/18:2)*	Lipid	Glycolipid Metabolism	54887	LC/MS Pos Late	100010874	2498	934.646					1.256	0.9451	1.1622	0.7457	0.2945	0.3513	0.9029	0.7956	0.8409	0.8678	1.1975	0.9914	1.0086	1.2693	1.5467	0.9554	2.9587	1.1323	1.3066	0.3403	2.2648	0.4151	1.3528	1.8287
2680	1-palmitoyl-2-linoleoyl-galactosylglycerol (16:0/18:2)*	Lipid	Glycolipid Metabolism	54901	LC/MS Pos Late	100010893	2731	772.593					0.9935	1.0731	0.6693	0.6315	0.5525	0.511	1.2011	1.2795	1.2376	1.7745	1.5719	0.5981	1.0818	1.3836	1.5377	0.7205	1.7572	0.9996	1.0004	0.5164	0.7588	0.499	1.7066	0.7322
1606	1-palmitoyl-2-linoleoyl-GPC (16:0/18:2)	Lipid	Phospholipid Metabolism	42446	LC/MS Pos Late	1537	2160	758.569	40811-94-7	5287971		HMDB07973	0.2435	2.1928	0.0335	0.8948	2.571	2.6168	2.929	0.2595	1.1835	0.03	0.1421	0.2346	3.9681	0.8787	0.4847	1.9393	0.0671	1.1052	0.1301	3.956	2.3077	1.4811	0.0272	1.2158
1655	1-palmitoyl-2-linoleoyl-GPE (16:0/18:2)	Lipid	Phospholipid Metabolism	42449	LC/MS Pos Late	100001870	2275	716.522		9546747		HMDB05322	0.7257	1.6346	0.5142	0.8101	1.9208	1.8962	2.9139	0.6442	0.9155	3.2141	0.7258	1.06	3.1436	0.8271	1.2986	1.3235	1.166	0.8011	0.94	2.6913	1.3282	0.7519	0.3291	0.7802
1632	1-palmitoyl-2-linoleoyl-GPI (16:0/18:2)	Lipid	Phospholipid Metabolism	52450	LC/MS Pos Late	1528	2730	852.56				HMDB09784	0.1465	1.5639	0.0728	0.6195	2.9555	3.7624	3.5354	0.5772	0.9719	0.0728	0.247	0.2178	4.0897	0.4667	0.3742	2.0121	0.0728	0.8517	0.0728	3.9808	3.1803	1.4811	0.0728	1.0281
1605	1-palmitoyl-2-oleoyl-GPC (16:0/18:1)	Lipid	Phospholipid Metabolism	52461	LC/MS Pos Late	1539	2358	760.585	26853-31-6;26853-31-6	6436017		HMDB07972	0.2471	2.6378	0.0306	0.9063	2.4895	2.2196	2.267	0.1739	1.3459	0.0353	0.1864	0.21	2.9467	0.7717	0.6247	1.6164	0.0924	1.0941	0.0962	3.6205	2.0923	1.3304	0.0227	1.0937
1643	1-palmitoyl-2-oleoyl-GPE (16:0/18:1)	Lipid	Phospholipid Metabolism	19263	LC/MS Pos Late	1526	2509	718.538	26662-94-2	5283496		HMDB05320	0.4055	2.9885	0.1999	1.0088	2.7917	2.8946	3.2938	0.2774	1.217	1.2316	0.3547	0.6419	3.952	0.745	0.8194	1.7517	0.8644	0.9834	0.4959	4.4181	2.2705	1.1419	0.159	0.9912
1677	1-palmitoyl-2-oleoyl-GPI (16:0/18:1)*	Lipid	Phospholipid Metabolism	52669	LC/MS Pos Late	100009066	3140	854.575				HMDB09783	0.1725	2.7963	0.0806	0.611	3.1803	2.706	3.4781	0.1861	1.3136	0.0806	0.1394	0.2045	4.1241	0.4228	0.5446	1.4768	0.0806	0.7466	0.0806	4.0428	2.5586	1.1053	0.0806	0.8947
1624	1-palmitoyl-2-palmitoleoyl-GPC (16:0/16:1)*	Lipid	Phospholipid Metabolism	52470	LC/MS Pos Late	100008984	2160	732.554				HMDB07969	0.2072	3.194	0.0257	0.92	3.956	3.6506	2.9321	0.0921	1.416	0.0222	0.1738	0.1558	3.7232	0.6311	0.6233	1.6539	0.0902	1.08	0.086	5.0006	3.8356	1.2747	0.0193	1.1555
1674	1-palmitoyl-2-stearoyl-GPC (16:0/18:0)	Lipid	Phospholipid Metabolism	52616	LC/MS Pos Late	100008921	2653	762.601	59403-51-9			HMDB07970	0.2348	1.1672	0.2348	0.2348	1.1796	1	1.3929	0.2348	0.3509	0.2348	0.2348	0.2348	2.2688	0.8993	0.2348	0.8987	0.2348	0.2348	0.2348	2.8622	0.8495	0.2348	0.2348	0.2348
2118	1-palmitoylglycerol (16:0)	Lipid	Monoacylglycerol	21127	LC/MS Neg	100000827	6550	255.233	542-44-9	14900		HMDB31074	2.1829	2.2895	0.5429	0.7769	1.916	0.3623	0.7611	0.7158	2.4049	2.1618	0.916	1.4234	2.3895	0.8131	1.0477	0.7105	1.0946	0.7423	1.9906	0.6306	1.2609	0.9523	0.8463	1.1509
1978	1-palmitoyl-GPA (16:0)	Lipid	Lysolipid	34428	LC/MS Neg	100001445	5600	409.236	17618-08-5	6419701	C04036	HMDB00327	0.8777	1.6094	0.2821	0.2966	0.8239	0.6683	1.5253	1.0624	2.7792	0.5425	1.0454	0.4117	0.8018	2.9824	0.4228	1.2564	1.7005	0.9546	1.6403	0.2895	0.318	3.2311	3.1198	2.8309
1896	1-palmitoyl-GPC (16:0)	Lipid	Lysolipid	33955	LC/MS Pos Late	100001263	1525	496.34	17364-16-8	86554		HMDB10382	0.4302	1.975	0.1435	0.5993	2.1486	1.5463	2.674	2.0698	1.6084	0.0779	1.1733	0.3018	2.006	0.4641	0.8267	2.5417	0.3154	2.0948	0.3924	2.6139	4.1558	0.6637	0.314	0.6715
1936	1-palmitoyl-GPE (16:0)	Lipid	Lysolipid	35631	LC/MS Pos Late	100001567	1544	454.293	53862-35-4	9547069		HMDB11503	0.3177	2.4857	0.282	0.715	2.4543	2.0355	2.7279	0.9925	1.2832	0.4229	0.7728	0.4955	3.7159	0.5603	1.0075	2.2617	1.2308	1.5501	0.7988	2.695	2.6123	0.9546	0.32	0.6182
1983	1-palmitoyl-GPG (16:0)*	Lipid	Lysolipid	45970	LC/MS Neg	100005717	5570	483.273		3300276			1.5237	1.7458	0.452	1.0253	1.2708	0.261	0.8733	0.5742	2.6817	1.719	0.7882	1.3416	2.1445	1.2203	0.8431	0.7216	4.8979	0.6359	2.5047	0.3675	0.7625	0.7374	1.5607	0.9747
1959	1-palmitoyl-GPI (16:0)	Lipid	Lysolipid	35305	LC/MS Neg	100001655	5564	571.289				HMDB61695	1.2574	2.7742	0.6996	1.1682	3.5822	0.5092	0.9509	3.5223	4.9436	0.5617	1.2046	0.7184	3.359	0.5045	2.0148	0.8867	2.5802	0.9949	0.8091	0.728	3.3624	0.4186	0.4366	1.0051
1985	1-palmitoyl-GPS (16:0)*	Lipid	Lysolipid	46130	LC/MS Neg	100005805	5572	496.268		9547100			1.0216	2.3887	0.1968	0.5314	4.2991	0.4998	0.9683	0.2309	3.8995	0.4693	0.1968	1	4.6134	0.1968	0.6809	0.9861	5.1212	0.5996	2.2229	1.7296	4.8844	0.4253	0.1968	1.3015
2117	1-pentadecanoylglycerol (15:0)	Lipid	Monoacylglycerol	47898	LC/MS Neg	100001431	6200	241.217	104140-07-0	190750			4.2883	1.8398	0.6472	1.0815	2.8036	0.2974	0.3106	0.175	2.8728	3.9695	0.994	2.8651	2.5088	1.006	0.7875	0.7499	0.7672	0.7366	2.3533	0.7383	1.164	1.1219	0.34	0.5667
1610	1-stearoyl-2-arachidonoyl-GPC (18:0/20:4)	Lipid	Phospholipid Metabolism	42450	LC/MS Pos Late	100001869	2300	810.601	35418-59-8	16219824		HMDB08048	0.2788	2.1978	0.1007	0.7829	2.1839	4.0329	3.6654	0.344	0.7835	0.1007	0.113	0.3948	4.9946	1.7536	0.4319	2.3068	0.1225	1.0099	0.1007	5.4617	2.2996	1	0.1007	0.9633
1647	1-stearoyl-2-arachidonoyl-GPE (18:0/20:4)	Lipid	Phospholipid Metabolism	52447	LC/MS Pos Late	100008977	2424	768.554		5289133		HMDB09003	0.2686	2.6065	0.0609	1.1355	2.6681	4.081	4.2152	0.3708	0.9654	0.036	0.1926	0.3007	4.2423	1.4816	0.5179	1.9482	0.1224	0.9089	0.1714	4.1403	2.1132	1.0346	0.0498	1.0946
1629	1-stearoyl-2-arachidonoyl-GPI (18:0/20:4)	Lipid	Phospholipid Metabolism	52449	LC/MS Pos Late	100000616	3000	904.591	383907-33-3			HMDB09815	0.088	1.2202	0.0862	0.4371	1.1027	2.6767	1.7008	0.0862	0.4893	0.0862	0.0862	0.0862	2.6023	0.4975	0.0862	1.5463	0.0862	0.637	0.0862	3.4322	1.263	0.8973	0.0862	0.7696
1658	1-stearoyl-2-linoleoyl-GPE (18:0/18:2)*	Lipid	Phospholipid Metabolism	52446	LC/MS Pos Late	100008976	2522	744.554		9546749		HMDB08994	0.3478	1.8183	0.1885	0.8379	1.9722	2.3013	3.0486	1.107	1.0276	0.2356	0.5834	0.3518	4.2247	1.0356	0.6619	1.5357	0.2855	0.9679	0.8454	3.6125	1.7548	1.1371	0.3908	0.9724
1636	1-stearoyl-2-linoleoyl-GPI (18:0/18:2)	Lipid	Phospholipid Metabolism	52468	LC/MS Pos Late	100008994	3185	880.591				HMDB09809	0.2479	2.183	0.082	0.9169	2.5358	3.8218	2.9589	0.2478	0.8834	0.082	0.1322	0.2006	4.6154	0.5881	0.3156	2.0918	0.0912	1.0831	0.1234	5.6213	2.6293	1.776	0.082	1.2984
1611	1-stearoyl-2-oleoyl-GPC (18:0/18:1)	Lipid	Phospholipid Metabolism	52438	LC/MS Pos Late	100008904	2644	788.616	56421-10-4			HMDB08038	0.2288	5.4147	0.0413	0.9569	5.0606	4.5513	4.7022	0.1858	1.8003	0.0437	0.2008	0.2801	6.7813	0.6752	0.6822	2.3106	0.1104	1.0431	0.1469	10.0624	4.0295	1.4982	0.0364	1.0944
1651	1-stearoyl-2-oleoyl-GPE (18:0/18:1)	Lipid	Phospholipid Metabolism	42448	LC/MS Pos Late	100001856	2858	746.569				HMDB08993	0.3118	3.5505	0.1383	0.9366	3.3246	3.531	3.5433	0.2624	1.6588	0.1491	0.2344	0.2606	4.8906	0.8197	0.7249	1.8751	0.4875	1.0634	0.2543	6.4316	2.6547	1.2799	0.0931	1.2667
1612	1-stearoyl-2-oleoyl-GPI (18:0/18:1)*	Lipid	Phospholipid Metabolism	52726	LC/MS Pos Late	100009181	3711	882.607					0.1312	2.7707	0.0286	0.6727	2.4839	2.2285	2.4034	0.0286	1	0.0286	0.0685	0.0286	2.8257	0.3239	0.3617	1.1453	0.0356	0.7419	0.0286	3.7668	1.9603	1.1095	0.0286	0.8075
1980	1-stearoyl-GPA (18:0)	Lipid	Lysolipid	36810	LC/MS Neg	100001670	5829	437.267	325465-92-7;799268-65-8	89567			2.122	1.8255	0.2877	0.1506	0.286	0.5034	1.1943	0.5496	2.231	0.4291	1	0.3901	0.5727	2.4221	0.1506	1.0186	1.1867	0.602	1.3247	0.473	0.1689	5.0953	3.019	3.3275
1904	1-stearoyl-GPC (18:0)	Lipid	Lysolipid	33961	LC/MS Pos Late	100001271	1606	524.371	19420-57-6	497299		HMDB10384	0.5463	1.5728	0.2748	1.1995	1.7716	1.515	1.4346	0.8896	1.9986	0.1222	0.415	0.906	2.1834	0.4554	1.094	1.6209	0.6552	1.3732	0.7402	3.341	5.0762	0.7009	0.3912	0.7178
1939	1-stearoyl-GPE (18:0)	Lipid	Lysolipid	42398	LC/MS Pos Late	100001461	1626	482.324	69747-55-3	9547068		HMDB11130	0.3965	2.8642	0.1052	0.9528	3.5245	3.3399	2.8176	0.2469	2.0784	0.0521	0.213	0.3352	5.1099	0.7204	0.8588	3.1481	0.1787	1.8284	0.3406	5.6605	3.3808	1.2016	0.0934	1.0472
1986	1-stearoyl-GPG (18:0)	Lipid	Lysolipid	34437	LC/MS Neg	100001462	5816	511.304					2.0696	1.6396	0.4651	0.8702	0.7658	0.2033	0.7518	0.2857	2.7044	1.842	0.549	1.5542	1.5356	0.7696	0.7414	0.5374	5.221	0.4758	4.3932	0.5868	1.2532	1.1298	1.1848	1.234
1962	1-stearoyl-GPI (18:0)	Lipid	Lysolipid	19324	LC/MS Neg	100000656	5794.3	599.32	796963-93-4			HMDB61696	3.0289	2.9104	0.1443	1.5555	2.0457	0.7389	1.0857	0.2292	4.6279	0.3178	0.3015	1.0447	4.5084	0.3353	0.7591	0.9801	1.3187	0.6248	0.5034	1.0199	2.6598	0.6954	0.2114	1.2816
1972	1-stearoyl-GPS (18:0)*	Lipid	Lysolipid	45966	LC/MS Pos Late	100004327	1634	526.314		9547101			0.5826	1.3697	0.3963	0.6511	1.5185	0.9055	0.9945	0.461	2.1317	0.3307	0.4102	1.0055	1.5013	0.5238	1.2548	1.1785	2.5925	1.1565	2.2756	2.1087	5.0043	0.3475	0.5819	0.6084
184	2-(4-hydroxyphenyl)propionate	Amino Acid	Phenylalanine and Tyrosine Metabolism	35632	LC/MS Neg	100001622	1797.3	165.056	938-96-5	102526	C03080	HMDB41683	1.455	0.4884	2.2308	0.1045	0.7891	0.1594	1.2524	4.2729	0.2967	0.8618	1.1887	1.1382	0.0687	1.2094	3.1551	0.406	3.5365	0.2428	6.5202	0.5116	0.6121	1.3382	3.6956	0.4312
324	2,3-dihydroxy-2-methylbutyrate	Amino Acid	Leucine, Isoleucine and Valine Metabolism	57547	LC/MS Polar	100010869	1318	133.051	14868-24-7	301941		HMDB29576	0.2911	0.3898	0.1131	0.1702	0.1644	0.3015	9.8973	28.8132	1.216	0.336	14.1423	0.4091	0.9073	7.6404	1.0927	3.0799	0.6258	6.4483	19.0747	0.2775	0.4657	4.7653	17.4154	7.701
3637	2,3-dihydroxyisovalerate	Xenobiotics	Food Component/Plant	38276	LC/MS Polar	100002417	1050	133.051	1756-18-9	677	C04039	HMDB12141	1.0985	1.4326	0.6867	0.7308	0.5699	1.0548	2.4929	9.1964	0.7092	0.6982	2.5816	0.7687	0.9452	2.9102	1.5014	0.654	1.1288	1.6128	5.6615	0.4661	0.8475	0.5975	5.6601	0.308
3479	2,4,6-trihydroxybenzoate	Xenobiotics	Benzoate Metabolism	35892	LC/MS Neg	100001718	1574	169.014	83-30-7	66520		HMDB29649	0.9551	0.7273	0.9825	0.2686	0.5306	0.7453	2.4502	6.9374	0.8603	1.0782	4.1976	0.7977	0.3945	2.7266	5.8705	1.5767	0.2744	1.6203	1.0498	0.6194	0.463	1.1599	1.8238	1.0175
4449	2,4-dihydroxyhydrocinnamate	Xenobiotics	Chemical	47113	LC/MS Neg	100005258	1759	181.051	5631-68-5	96384			1.0296	0.9704	1.4668	0.5188	1.0298	0.8739	1.1207	1.4741	0.6677	1.6458	0.8914	1.2118	0.7966	1.084	1.8679	0.6803	2.6464	0.968	4.3885	0.7505	0.6998	0.7331	1.8066	0.6235
3640	2,8-quinolinediol	Xenobiotics	Food Component/Plant	42975	LC/MS Pos Early	100004206	2514	162.055	15450-76-7	97250	C06342		3.6666	6.0513	4.6521	1.0879	5.7854	3.9398	0.1978	0.0893	0.7248	0.7121	0.4419	1.6113	0.2063	0.3777	0.0346	1.0379	0.0355	0.9621	0.3816	7.0369	3.25	3.4131	0.2071	3.8826
94	2-aminoadipate	Amino Acid	Lysine Metabolism	6146	LC/MS Polar	381	3500	160.062	542-32-5;1118-90-7	469	C00956	HMDB00510	2.2509	1.318	1.116	0.5779	1.5408	0.8015	0.9627	1.4255	0.5008	2.5245	0.7456	0.4577	0.6047	0.4266	1.6545	0.3376	1.0102	0.6776	1.7062	0.7468	1.0004	1.9213	0.9996	1.1385
360	2-aminobutyrate	Amino Acid	Methionine, Cysteine, SAM and Taurine Metabolism	42374	LC/MS Pos Early	1128	2059	104.071	1492-24-6	439691	C02261	HMDB00650	0.8305	1.1281	0.8136	1.0448	1.0373	0.5022	1.0087	1.6477	0.919	0.8618	0.8301	0.8913	1.2519	0.7765	0.6854	1.1342	1.077	0.7762	1.0213	2.0714	5.6163	0.9358	1.111	0.9913
1287	2-aminoheptanoate	Lipid	Fatty Acid, Amino	43761	LC/MS Pos Early	100004542	3160	146.118	1115-90-8	227939			0.9036	0.836	0.3734	0.5722	0.4862	0.8397	0.9994	1.2712	0.3734	0.3734	1.0525	0.6552	0.7236	1.0664	0.3734	1.0368	1	1.0718	1.3215	1.4452	1.5072	1.0153	0.932	1.3139
3215	adenosine 2'-monophosphate (2'-AMP)	Nucleotide	Purine Metabolism, Adenine containing	36815	LC/MS Neg	100001694	1497.7	346.056	130-49-4	94136	C00946	HMDB11617	1.4186	1	0.7135	0.9978	1.4164	1.0246	2.1141	0.4765	1.2477	0.5281	0.8823	0.8929	1.5614	1.4712	1.8226	1.5069	0.3534	1.8993	0.1001	0.1144	0.1419	0.1001	0.1001	0.1001
3241	2'-deoxyadenosine	Nucleotide	Purine Metabolism, Adenine containing	1553	LC/MS Pos Early	211	2252	252.109	16373-93-6	13730	C00559	HMDB00101	1.4523	1.8465	0.9909	0.453	1.0091	0.2169	1.6332	0.7093	1.3033	2.8806	0.6542	1.6815	1.3568	0.2838	1.0961	0.4701	1.3807	0.2443	1.7563	0.425	0.7634	0.3623	1.1455	0.5728
3239	2'-deoxyadenosine 5'-monophosphate	Nucleotide	Purine Metabolism, Adenine containing	46333	LC/MS Pos Early	100000485	1284	332.075	653-63-4	12599	C00360	HMDB00905	1.4959	1.2229	1.1871	0.8642	1.3831	0.6153	0.9735	0.1571	1.1465	4.0072	0.6741	2.8677	4.6428	0.3995	1.9043	0.1816	2.5727	1.5918	0.9436	0.1787	0.5192	0.252	1.0265	0.5681
3323	2'-deoxycytidine	Nucleotide	Pyrimidine Metabolism, Cytidine containing	15949	LC/MS Pos Early	100000125	2193	228.098	951-77-9	13711	C00881	HMDB00014	1.0292	1.5037	0.7799	0.2007	1.7367	1.2352	1.7082	0.4877	1.4386	0.7662	1.1084	0.7153	0.8661	0.771	0.9708	0.8867	0.233	0.7248	1.4516	1.2122	0.9256	1.074	1.559	1.4001
3270	2'-deoxyguanosine	Nucleotide	Purine Metabolism, Guanine containing	1411	LC/MS Pos Early	348	1890	268.104	961-07-9	187790	C00330	HMDB00085	1.7936	1.0159	0.9841	0.7655	1.6477	0.8377	1.4453	0.2623	1.4243	1.2888	0.8472	1.4301	2.2641	1.0294	1.8037	0.6698	0.2718	0.7795	1.8833	0.3867	0.7618	0.262	3.3227	0.824
3268	2'-deoxyguanosine 5'-monophosphate (dGMP)	Nucleotide	Purine Metabolism, Guanine containing	35662	LC/MS Pos Early	100001546	950	348.07	902-04-5	65059	C00362	HMDB01044	1.0918	0.8663	1	1.162	1.1852	0.8122	1.116	0.1809	0.867	3.7754	0.7768	2.0066	4.9355	0.402	1.9686	0.1809	2.4579	1.6146	0.8323	0.1809	0.2084	0.1809	0.6858	0.3546
3205	2'-deoxyinosine	Nucleotide	Purine Metabolism, (Hypo)Xanthine/Inosine containing	15076	LC/MS Neg	100000135	1688	251.079	890-38-0	65058	C05512	HMDB00071	0.9385	1.4652	0.9352	0.217	1.3088	1.3339	1.1782	0.2265	1.1195	0.7674	0.657	0.6047	0.7486	0.6735	0.5275	1.0615	0.1154	0.4716	2.2749	1.4428	1.0661	1.9842	2.0095	2.5675
936	2-deoxyribose	Carbohydrate	Pentose Metabolism	537	LC/MS Pos Early	909	764	117.055	533-67-5	22833604	C01801	HMDB03224	1.0676	1.4491	0.9728	0.367	1.1541	1.1883	0.8648	0.2135	0.9086	1	0.6642	0.6664	0.9135	0.4199	0.4488	1.4498	0.2135	0.2854	2.5023	2.9655	6.4279	4.9597	2.1578	6.1747
3300	2'-deoxyuridine	Nucleotide	Pyrimidine Metabolism, Uracil containing	1412	LC/MS Neg	536	1586	111.02	951-78-0	13712	C00526	HMDB00012	1.0512	1.2308	1.1463	0.3647	1.6447	1.2342	0.8784	0.1621	0.882	1.2337	0.5565	0.9488	0.7822	0.418	0.5327	0.6579	0.1992	0.512	1.9033	2.5323	3.3619	2.0846	1.1023	2.925
4238	2-dimethylaminoethanol	Xenobiotics	Drug	42562	LC/MS Pos Early	100001630	1983	90.0913	108-01-0		D07777	HMDB32231	2.3341	1.528	0.6649	0.6186	3.5763	1.2481	0.6065	0.6067	2.0734	0.4881	0.5075	1.022	1.2542	0.8909	0.978	1.2471	0.2084	0.7208	0.4902	3.639	1.3134	1.5131	0.688	1.6857
319	2-hydroxy-3-methylvalerate	Amino Acid	Leucine, Isoleucine and Valine Metabolism	36746	LC/MS Neg	100001541	1800	131.071	488-15-3	164623		HMDB00317	1.1658	1.0688	1.6606	0.8642	1.5561	1.0566	0.8112	2.1206	0.2808	0.1665	0.9434	0.2844	0.3508	0.5527	0.117	0.4972	0.124	0.4895	7.5929	3.6197	6.629	1.4362	5.1026	2.289
1237	2-hydroxyadipate	Lipid	Fatty Acid, Dicarboxylate	31934	LC/MS Polar	100001153	3000	161.046	18294-85-4	193530	C02360	HMDB00321	1.4506	1.0292	0.9708	0.7045	0.7346	1.6665	1.8032	1.7011	0.8177	1.7918	1.1274	0.9159	0.6184	1.798	2.9339	0.7206	0.6612	0.8228	1.4059	0.3281	0.4353	1.2263	2.9301	0.6379
363	2-hydroxybutyrate/2-hydroxyisobutyrate	Amino Acid	Methionine, Cysteine, SAM and Taurine Metabolism	52281	LC/MS Polar	100008928	1258	103.04					0.589	1.1519	0.5513	0.3081	0.479	0.8312	3.2545	8.2123	0.7243	1.939	2.4188	0.442	1.7653	1.6663	6.3877	0.8481	1.8496	0.6876	7.627	0.4029	1.6861	0.7585	11.2187	0.7136
1233	2-hydroxyglutarate	Lipid	Fatty Acid, Dicarboxylate	37253	LC/MS Polar	100002070	3352.8	147.03	40951-21-1	43	C02630	HMDB00606	1.1553	0.9915	0.9135	2.7121	1.0085	2.0732	0.5447	0.2899	0.7384	0.4534	0.7445	0.4263	0.7355	1.3214	0.4214	0.7937	0.9641	2.124	1.3167	2.7043	6.3461	2.4246	1.9917	3.529
1398	2-hydroxypalmitate	Lipid	Fatty Acid, Monohydroxy	35675	LC/MS Neg	100001579	5511.2	271.228	764-67-0	92836		HMDB31057	2.7101	1.0125	0.4523	0.9875	1.6593	0.3964	0.2201	0.2663	1.9994	2.0074	1.2108	1.4182	1.3741	0.9445	0.5854	0.5771	3.6861	0.3213	1.7131	0.7492	1.1588	1.1142	0.3433	0.7741
194	2-hydroxyphenylacetate	Amino Acid	Phenylalanine and Tyrosine Metabolism	1432	LC/MS Polar	235	858.6	151.04	614-75-5	11970	C05852	HMDB00669	2.0318	1.3991	0.9462	1.4737	1.566	1.2659	0.769	1.0491	0.9509	2.825	0.6821	1.9142	1.0846	0.6697	0.5329	0.7963	0.6323	0.7188	2.1987	1.3525	1.1558	0.5605	0.6076	0.5764
1399	2-hydroxystearate	Lipid	Fatty Acid, Monohydroxy	17945	LC/MS Neg	1239	5695	299.259	629-22-1	69417	C03045		2.576	1.2892	0.4699	0.9443	1.7068	0.3016	0.4582	0.666	2.2943	1.8044	1.3443	1.4783	1.5633	0.9271	1.0657	0.6324	4.214	0.5922	2.3537	0.4433	0.5161	1.0557	0.5723	0.8585
3644	2-isopropylmalate	Xenobiotics	Food Component/Plant	15667	LC/MS Polar	100000409	2605	175.061	3237-44-3	77	C02504	HMDB00402	0.9753	0.8968	0.5071	0.3012	0.1807	0.8417	5.0628	4.0321	1.0247	0.3732	2.9943	0.5075	0.9476	3.3288	5.6538	0.4139	0.4835	1.1025	4.0412	0.566	1.2879	5.2766	11.7301	1.215
2126	2-linoleoylglycerol (18:2)	Lipid	Monoacylglycerol	32506	LC/MS Neg	100000987	6250	279.233	3443-82-1	5365676		HMDB11538	1.0385	2.2334	0.3204	0.6714	3.5444	0.2562	0.9963	1.944	1.2072	0.8307	3.346	0.6338	3.7315	0.5738	1.9947	0.4625	0.3311	2.112	1.651	0.6651	2.0144	1.0037	0.2286	0.7205
301	2-methylbutyrylcarnitine (C5)	Amino Acid	Leucine, Isoleucine and Valine Metabolism	45095	LC/MS Pos Early	100001509	3035	246.17	31023-25-3	6426901		HMDB00378	0.4744	0.3895	0.6699	0.5633	1.2661	0.4181	0.5538	2.5703	1	1.5994	1.8751	0.5969	0.8403	1.4908	4.4065	0.3895	0.3895	0.9398	1.7317	1.2848	0.3895	2.2447	2.5117	0.4429
1089	2-methylcitrate/homocitrate	Energy	TCA Cycle	52282	LC/MS Neg	100008929	575	205.035					1.3515	0.8857	0.9592	1.5444	1.0586	1.4659	0.8564	0.8501	0.6565	0.7067	0.6949	0.8072	1.0253	1.0058	0.7976	0.8136	1.0186	1.0571	0.9942	1.0103	0.8429	1.248	1.3501	1.0196
1304	2-methylmalonylcarnitine (C4-DC)	Lipid	Fatty Acid Synthesis	35482	LC/MS Pos Early	100001596	2440	262.129	149181-64-6	53481628		HMDB13133	1.8116	0.4727	0.4727	0.6133	0.8381	1.1035	1.1197	0.4727	0.615	1.2761	0.4727	1.2669	0.6909	0.874	0.4727	0.8709	0.4727	1.2581	0.4727	0.4727	0.4727	1.1786	0.4727	1
15	2-methylserine	Amino Acid	Glycine, Serine and Threonine Metabolism	53229	LC/MS Pos Early	100009246	1652	120.066		94309	C02115		0.8199	0.8102	0.8886	0.7932	0.5626	0.716	1.6083	1.435	1.7658	0.6077	1.1977	0.5065	0.6782	1.2186	0.7446	1.0591	0.9409	1.1236	2.5891	0.6233	1.1513	1.4971	2.1567	1.4101
2115	2-myristoylglycerol (14:0)	Lipid	Monoacylglycerol	34383	LC/MS Neg	100001408	6230	227.202	27214-38-6	137938		HMDB11530	1	0.2983	0.2983	0.2983	1.4136	0.2983	0.6015	0.2983	1.2793	1.3296	0.2983	0.2983	0.7897	0.2983	0.5661	0.593	0.2983	0.2983	1.009	0.2983	0.2983	1.0923	0.2983	0.2983
2124	2-oleoylglycerol (18:1)	Lipid	Monoacylglycerol	21232	LC/MS Neg	100000943	6500	281.249	3443-84-3	5319879		HMDB11537	0.9734	2.3867	0.2896	0.4033	5.5777	0.2825	1.3018	1.3393	1.5196	0.8508	1.8311	0.7056	3.9095	0.6237	1.2708	0.684	0.4491	0.6141	1.0985	0.9066	1.0449	1.4089	0.2042	1.0266
3645	2-oxindole-3-acetate	Xenobiotics	Food Component/Plant	40479	LC/MS Pos Early	100003109	2378	192.066	2971-31-5	3080590		HMDB35514	0.2862	0.3701	0.3301	0.1124	0.1755	0.0732	2.4668	3.1145	1.5696	0.8662	2.1255	0.5066	1.4597	2.647	4.0649	1.1338	2.7599	1.7683	1.7128	0.4345	0.1903	0.7797	1.7287	0.3123
4340	2-oxo-1-pyrrolidinepropionate	Xenobiotics	Chemical	40452	LC/MS Pos Early	100003265	1600	158.081	77191-38-9	3146688			2.3462	0.5101	2.3423	0.7229	1.1655	1.5798	0.6083	0.2984	0.7146	3.8978	0.962	1.7649	1.038	1.5294	1.3313	1.0396	0.267	0.8553	0.4698	0.6281	0.3119	1.3066	0.8443	2.0255
373	2-oxoarginine*	Amino Acid	Urea cycle; Arginine and Proline Metabolism	55072	LC/MS Pos Early	100002784	1760	174.087	3715-10-04	558	C03771	HMDB04225	1.6349	1.0624	0.9376	4.1766	1.2267	0.599	2.2092	0.2902	1.8979	0.2033	0.6027	0.5359	0.6313	0.5012	0.8884	0.4823	2.8601	3.1602	1.3372	4.9467	5.9493	1.5035	0.5982	0.6828
2119	2-palmitoylglycerol (16:0)	Lipid	Monoacylglycerol	33419	LC/MS Neg	100001048	6400	255.233	23470-00-0	123409		HMDB11533	1.3898	1.3608	0.3125	0.3125	1.0838	0.3125	0.3179	0.3125	1.585	1.6578	0.3125	1.0463	0.9697	0.3125	0.3125	0.4223	0.7128	0.3652	1.3037	0.4302	1	0.3125	0.4218	1.0842
3550	2-piperidinone	Xenobiotics	Food Component/Plant	43400	LC/MS Pos Early	100004295	1675	100.076	675-20-7	12665			1.0949	0.9784	1.1082	0.5686	0.7638	0.7214	0.6927	1.0748	1.0216	2.7466	1.6666	1.8323	1.1705	0.5836	0.7294	0.5031	0.4188	1.4804	1.3524	0.9376	2.2423	0.7768	0.7014	1.1756
1940	2-stearoyl-GPE (18:0)*	Lipid	Lysolipid	41220	LC/MS Neg	100003901	6350	480.31				HMDB11129	0.6185	3.586	0.0766	0.9271	5.3172	1.0401	1.0794	0.0766	2.8642	0.0766	0.0766	0.2442	7.9146	0.4871	0.3052	1.5901	0.3005	0.7109	0.3461	2.5828	1.4927	1.0803	0.0766	0.9599
3512	3-(2-hydroxyphenyl)propionate	Xenobiotics	Benzoate Metabolism	35634	LC/MS Neg	100001623	2530	165.056	495-78-3	873	C01198	HMDB33752	1.1273	1.0796	1.2607	0.9209	1.2204	0.8991	0.9486	0.6071	1.0191	1.495	0.873	0.9809	0.6667	1.1783	2.5041	0.7318	1.1323	1.2746	1.072	1.0702	0.648	0.633	0.9393	0.9037
185	3-(3-hydroxyphenyl)propionate	Amino Acid	Phenylalanine and Tyrosine Metabolism	35635	LC/MS Neg	100001624	1980	165.056	621-54-5	91	C11457	HMDB00375	0.4908	1.2743	0.8053	0.3027	0.1897	0.1332	10.5156	70.5675	1.1947	0.417	12.5434	0.5406	0.4062	15.2089	1.9343	3.9862	1.9448	4.5867	40.3371	0.4571	0.5809	0.7441	39.832	0.4893
181	3-(3-hydroxyphenyl)propionate sulfate	Amino Acid	Phenylalanine and Tyrosine Metabolism	45415	LC/MS Neg	100005391	1294	245.013	86321-32-6	187488			0.1369	0.1369	0.1369	0.1369	0.1369	0.1369	0.2449	3.7019	0.1369	0.1369	0.698	0.1369	0.1369	0.1369	0.1369	0.1369	0.1369	0.1369	2.1846	0.1369	0.1369	0.1369	1.302	0.1369
132	3-(4-hydroxyphenyl)lactate	Amino Acid	Phenylalanine and Tyrosine Metabolism	32197	LC/MS Neg	240	1379	181.051	6482-98-0	9378	C03672	HMDB00755	1.5305	1.1713	1.6288	1.3681	1.0287	0.9498	0.9713	4.0542	0.6743	0.559	1.0789	0.715	0.8927	0.8686	0.5854	0.6054	0.6249	0.8612	5.5493	3.2672	18.3318	0.8534	7.396	3.7648
186	3-(4-hydroxyphenyl)propionate	Amino Acid	Phenylalanine and Tyrosine Metabolism	39587	LC/MS Neg	100002914	1670	165.056	501-97-3	10394	C01744	HMDB02199	0.8695	0.829	0.9762	0.3047	0.2873	0.364	2.6622	14.2304	0.7891	0.4874	2.7953	1.0238	0.3627	6.1484	0.7294	1.4704	0.6078	2.0252	12.3624	0.8676	1.8992	1.4894	19.092	1.5558
3482	3,4-dihydroxybenzoate	Xenobiotics	Benzoate Metabolism	18292	LC/MS Neg	100000440	729	153.019	99-50-3	72	C00230	HMDB01856	1.0307	0.9508	1.5335	0.362	0.824	0.8485	15.275	36.5039	0.9693	0.8505	24.2495	1.5096	0.8391	7.6176	0.6556	4.1956	0.4031	6.4721	1.991	0.2718	0.4531	0.2718	10.0378	0.2718
3651	3,5-dihydroxybenzoic acid	Xenobiotics	Food Component/Plant	37508	LC/MS Neg	100002054	785.4	153.019	99-10-5	7424		HMDB13677	1.4986	0.7039	0.6793	0.566	1.1478	0.5924	1.4566	3.5897	1.0238	2.2942	0.9307	2.786	0.9992	1.5101	0.8584	0.6212	0.237	1.2266	1	0.9209	1.3336	0.3068	1.1624	0.237
3335	3-aminoisobutyrate	Nucleotide	Pyrimidine Metabolism, Thymine containing	1566	LC/MS Pos Early	1114	2215	104.071	10569-72-9;214139-20-5	64956	C05145	HMDB03911	0.9152	0.602	0.9624	0.6823	0.602	0.7903	2.2502	4.1341	0.8395	2.1898	1.2566	1.1573	0.8284	1	0.9193	1.6491	0.7058	0.7143	2.0792	1.4603	1.361	1.2223	1.9365	0.983
3214	adenosine 3'-monophosphate (3'-AMP)	Nucleotide	Purine Metabolism, Adenine containing	35142	LC/MS Neg	100001449	1245	346.056	84-21-9	41211	C01367	HMDB03540	1.0733	0.4443	1.9232	0.7879	1.1521	0.4092	0.4092	0.4092	0.5131	0.9267	0.7463	0.8058	2.3489	0.4092	3.0468	0.4092	2.1717	3.4788	0.4092	0.4092	0.4092	0.4092	0.4092	0.4092
2586	3b-hydroxy-5-cholenoic acid	Lipid	Secondary Bile Acid Metabolism	43507	LC/MS Neg	100004182	5205	373.275	5255-17-4	92997		HMDB00308	2.4406	1.2161	2.3701	0.5135	2.4865	1.0034	0.3642	0.8113	0.8081	1.3481	0.8465	1.9014	0.714	0.3642	0.4034	1.7719	0.3642	0.6648	1.2163	0.6999	0.7792	2.4018	0.3642	1
1236	3-carboxyadipate	Lipid	Fatty Acid, Dicarboxylate	54723	LC/MS Polar	100009325	4135	189.04	923-42-2	222467			1.4546	0.9922	1.5161	1.5812	1.1444	2.6044	0.5147	0.5166	0.8549	1.1347	0.8105	1.0078	0.6223	0.851	0.3693	1.3481	0.6174	0.7304	0.8639	1.3224	1.0376	1.8902	0.5382	1.5662
306	3-hydroxy-2-ethylpropionate	Amino Acid	Leucine, Isoleucine and Valine Metabolism	32397	LC/MS Neg	100001170	975	117.056	4374-62-3	188979		HMDB00396	0.5301	0.6654	0.5583	0.2925	0.7729	0.8183	1.0083	1.4537	1.5153	2.3102	1.3883	0.5037	0.818	1.7103	2.8919	0.9318	1.6681	0.8597	0.9917	1.0331	1.0793	0.506	1.349	1.1038
2336	3-hydroxy-3-methylglutarate	Lipid	Mevalonate Metabolism	531	LC/MS Polar	112	2700	161.046	503-49-1	1662	C03761	HMDB00355	0.7679	0.8739	1.0033	0.5954	0.7549	1.0654	1.585	1.7308	0.9251	0.9967	1.1341	0.9087	0.8123	2.0233	0.9789	1.2983	0.7877	1.9162	1.4837	1.1288	0.7186	1.0616	3.0464	0.6776
240	3-hydroxyanthranilate	Amino Acid	Tryptophan Metabolism	32353	LC/MS Pos Early	243	2407	154.05	548-93-6	86	C00632	HMDB01476	2.383	1.2527	1.466	1.2578	1.6652	1.71	0.7311	0.8672	0.8583	1.5968	0.8124	1.0239	0.6938	0.9761	0.525	0.78	0.0223	1.7239	0.6283	2.8022	0.5593	2.2067	0.6391	1.0836
3478	3-hydroxybenzoate	Xenobiotics	Benzoate Metabolism	15673	LC/MS Neg	100000013	1141	137.024	99-06-9	7420	C00587	HMDB02466	4.2448	1.124	0.3987	0.9782	3.1202	0.3506	0.3602	0.935	3.9456	8.7972	0.142	3.6554	3.0281	2.7003	0.992	0.1493	0.0356	4.5225	1.008	1.3593	4.3739	0.2261	0.8217	0.1272
1389	3-hydroxybutyrate (BHBA)	Lipid	Ketone Bodies	542	LC/MS Polar	254	1443.3	103.04	625-72-9	441	C01089	HMDB00357	1.2247	1.2431	1.0062	0.9018	0.8811	0.8442	1.0913	1.5589	1.5095	0.5728	1.2462	0.3866	1.1185	1.9282	0.9938	1.6957	0.5061	5.5873	0.6838	0.5928	0.8727	0.9051	1.4992	0.4949
1335	3-hydroxybutyrylcarnitine (1)	Lipid	Fatty Acid Metabolism(Acyl Carnitine)	43264	LC/MS Pos Early	100003926	2400	248.149		53481617		HMDB13127	0.3111	0.9442	0.3111	0.3111	0.3111	1.0845	2.067	0.5296	0.3111	1.3957	0.3111	1.1839	0.9961	1.4593	0.9651	0.6536	0.9083	1.1113	1.0039	0.3111	0.3111	0.3111	0.9272	1.348
1336	3-hydroxybutyrylcarnitine (2)	Lipid	Fatty Acid Metabolism(Acyl Carnitine)	52984	LC/MS Pos Early	100009271	2340	248.149				HMDB13127	0.3322	1.5577	0.6664	0.3322	0.3322	1.326	2.8417	0.3322	0.5197	1.7855	0.3322	0.8475	1.1129	2.1537	0.5933	1.3643	0.3322	2.528	0.3322	0.5439	0.3322	0.3322	0.5152	0.8871
1402	3-hydroxyhexanoate	Lipid	Fatty Acid, Monohydroxy	53230	LC/MS Neg	100006367	1725	131.071	10191-24-9	151492			1.0676	0.9155	0.7952	0.3842	0.6901	0.9503	1.4851	1.2548	0.9649	0.8628	1.2798	0.719	0.6199	1.4566	4.7304	1.0851	0.7315	1.5141	1.281	0.6146	0.3542	1.836	1.1619	1.0351
3655	3-hydroxyindolin-2-one	Xenobiotics	Food Component/Plant	42561	LC/MS Pos Early	100003823	2035	132.044	61-71-2	6097	C11130		0.8081	0.3401	0.4912	0.3401	0.3401	1.263	1.5961	1.1257	2.3848	0.8811	1.4383	0.6994	2.158	1.5022	1.6787	3.1603	0.4144	1.5419	1.0157	0.6974	0.6859	0.6224	0.9065	0.9843
1403	3-hydroxyoctanoate	Lipid	Fatty Acid, Monohydroxy	22001	LC/MS Neg	100000773	3446	159.103	88930-08-9	26613		HMDB01954	0.5977	0.5582	0.4484	0.2455	0.5256	0.2455	1.6787	4.6386	0.8091	0.6868	1.7606	0.3929	0.8838	1.8541	5.933	1.374	1.1284	1.2125	3.2608	0.7634	0.5785	1	1.6963	1.0626
119	3-hydroxyphenylacetate	Amino Acid	Phenylalanine and Tyrosine Metabolism	1413	LC/MS Polar	114	1220	151.04	621-37-4	12122	C05593	HMDB00440	2.1132	1.4767	1.9901	2.1407	1.4175	1.9262	0.5847	0.2304	0.6099	1.7102	0.5421	1.027	0.5734	0.7044	0.1409	0.8552	0.1507	1.4193	0.2426	1.401	0.973	1.2388	0.1625	1.2897
1405	3-hydroxysebacate	Lipid	Fatty Acid, Monohydroxy	31943	LC/MS Neg	100001145	1282	217.108	73141-46-5	3017884		HMDB00350	0.3186	0.3719	0.5327	0.157	0.157	0.3445	1.4258	2.8087	1.3008	0.8572	1.2831	1.0125	0.4847	1.625	7.2703	1	2.6577	1.0142	2.0959	0.3325	0.2617	0.6207	1.975	0.5922
1401	3-hydroxysuberate	Lipid	Fatty Acid, Monohydroxy	31936	LC/MS Pos Early	100001143	1892	191.091	73141-47-6	22328017		HMDB00325	0.4259	0.6804	0.6238	0.4707	0.5413	0.3082	1.3279	2.7325	1.0774	1.188	1.8404	2.3694	0.8601	1.9946	6.4086	0.9226	1.5064	0.85	1.6974	0.5052	0.5163	1.1598	3.4861	0.9083
2222	3-ketosphinganine	Lipid	Sphingolipid Metabolism	34381	LC/MS Pos Late	100001436	1400	300.29	18944-28-0	631	C02934	HMDB01480	1.6213	0.9741	0.8289	1.5109	0.9168	0.9352	0.6648	0.9554	1.4018	1.137	1.0113	1.2456	0.7708	0.9601	1.0461	1.8924	0.7983	1.5908	0.8652	0.9887	0.9414	1.3716	1.1246	1.1578
318	3-methyl-2-oxobutyrate	Amino Acid	Leucine, Isoleucine and Valine Metabolism	44526	LC/MS Polar	100000936	911	115.04	3715-29-5	49	C00141	HMDB00019	2.1082	1.0172	1.3175	1.5741	1.68	1.6734	0.5976	0.2533	0.9828	0.2074	0.2387	0.4634	0.3631	0.3764	0.4618	0.9381	0.5828	1.6367	1.3078	9.5504	7.6431	3.5288	0.6157	3.0047
298	3-methyl-2-oxovalerate	Amino Acid	Leucine, Isoleucine and Valine Metabolism	15676	LC/MS Neg	100000036	2064.2	129.056	1460-34-0;51829-07-3	47	C00671	HMDB03736	1.9683	0.8419	1.4888	1.2829	1.4338	1.2983	0.5122	0.1467	1.1581	0.2651	0.2599	0.5399	0.2825	0.3399	0.5945	0.7467	0.5506	1.4733	1.7296	7.7772	7.1424	3.7503	0.8223	3.191
1238	3-methyladipate	Lipid	Fatty Acid, Dicarboxylate	36749	LC/MS Polar	100001765	2865	159.066	3058-01-03	12292		HMDB00555	1.348	1.1366	1.4738	1.6002	1.0729	1.4475	0.412	0.0043	0.0079	1.1194	0.0124	1.0386	0.5069	0.9677	0.0053	0.0719	0.3981	1.4053	0.5537	1.0614	0.0739	1.0323	0.2676	1.1338
282	3-methylglutaconate	Amino Acid	Leucine, Isoleucine and Valine Metabolism	38667	LC/MS Polar	100002458	2579.6	143.035	5746-90-7	1551553		HMDB00522	0.5338	1.2426	0.6037	0.1548	0.4413	0.3513	1.0675	1.0302	0.767	0.9698	1.8056	0.5246	0.5835	1.8296	3.2276	0.512	1.485	0.4408	2.4716	1.3341	0.7786	1.778	4.3058	1.858
1232	3-methylglutarate/2-methylglutarate	Lipid	Fatty Acid, Dicarboxylate	54676	LC/MS Polar	100010834	2832	145.051				HMDB00752	1.6045	0.9768	1.7256	1.2761	1.0232	3.2054	0.4014	0.4197	0.6693	0.8003	1.1769	0.8074	0.5155	1.0585	0.5671	1.6535	0.7236	1.884	0.3363	0.8299	1.3015	1.4322	0.4589	1.8796
286	3-methylglutarylcarnitine (2)	Amino Acid	Leucine, Isoleucine and Valine Metabolism	46548	LC/MS Pos Early	100005850	2675	290.16		128145		HMDB00552	0.1875	0.7712	0.1875	0.1875	0.1875	0.9306	0.1875	0.1875	1.0167	0.1875	1.0044	1.2165	0.5766	1.0272	0.1875	1.3001	0.1875	0.1875	1.4126	0.1875	0.1875	0.9956	0.4553	0.1875
63	3-methylhistidine	Amino Acid	Histidine Metabolism	15677	LC/MS Neg	100000042	906.3	168.078	368-16-1	64969	C01152	HMDB00479	1.0103	0.8179	1.3076	0.5676	0.9897	0.7331	1.3008	5.4206	1.2598	1.2523	3.9409	0.5866	0.5161	2.7822	4.3159	1.9069	0.9577	0.8779	0.853	0.9431	0.5341	1.1918	3.4242	0.936
187	3-phenylpropionate (hydrocinnamate)	Amino Acid	Phenylalanine and Tyrosine Metabolism	15749	LC/MS Neg	100000010	2860	149.061	501-52-0	107	C05629	HMDB00764	1.2163	1.6271	1.642	0.2222	0.8513	0.4362	1.1558	1.1416	1.009	1.6345	1.0073	0.9941	0.7795	1.0383	1.8077	0.9794	0.6099	0.9871	1.3554	1.0059	0.4926	0.6935	0.5803	0.7482
895	3-phosphoglycerate	Carbohydrate	Glycolysis, Gluconeogenesis, and Pyruvate Metabolism	1414	LC/MS Neg	132	583	184.986	80731-10-8	724	C00597	HMDB00807	2.9073	1.8553	1.1099	6.6771	2.8792	5.2629	1	1.2083	0.7013	0.4994	0.9369	0.484	1.536	1.2789	0.733	0.9492	3.2598	1.9921	0.2921	0.253	0.484	0.4158	0.253	0.3297
364	3-sulfo-L-alanine	Amino Acid	Methionine, Cysteine, SAM and Taurine Metabolism	47089	LC/MS Pos Early	382	570	170.012	498-40-8	72886	C00506	HMDB02757	1.0891	1.0021	0.9979	1.088	0.7318	0.9589	1.1498	0.9479	1.2855	1.2431	0.8171	0.8789	0.7411	1.3859	1.2661	1.091	1.0708	1.1618	0.9007	0.7089	0.8398	0.7866	0.8232	1.0195
3302	3-ureidoisobutyrate	Nucleotide	Pyrimidine Metabolism, Uracil containing	57549	LC/MS Pos Early	100001531	1207	147.076	2905-86-4	160663	C05100	HMDB02031	1.5632	0.8891	1.1402	0.6081	1.1276	0.4037	1.0344	0.777	0.414	6.2219	0.3595	2.8389	1.3775	0.5676	1.236	1.2158	0.296	0.4484	2.0788	1.5965	1.6474	0.9656	0.8865	0.9431
3303	3-ureidopropionate	Nucleotide	Pyrimidine Metabolism, Uracil containing	3155	LC/MS Pos Early	1053	875	133.061	462-88-4	111	C02642	HMDB00026	0.824	1.2124	0.706	0.9833	1.2191	1.0409	0.6259	0.4691	1.5856	0.3167	0.5823	1.157	1.7156	0.7079	0.8532	2.4221	0.594	1.0167	1.0765	2.5227	0.3673	1.8577	0.6089	1.9183
4471	4-acetamidobenzoate	Xenobiotics	Chemical	57585	LC/MS Neg	100009413	1403	178.051	556-08-1	19266	D03836		1.6182	1.5347	1.2508	1.1497	2.056	1.5017	1.0217	0.3346	0.7209	0.9783	0.4985	0.926	1.0503	0.5954	0.3951	0.5917	0.1195	0.7821	0.5609	3.8436	1.0226	2.2002	0.294	1.8649
418	4-acetamidobutanoate	Amino Acid	Polyamine Metabolism	1558	LC/MS Pos Early	1113	1350	146.081	3025-96-5	18189	C02946	HMDB03681	1.106	2.0649	2.1424	0.295	0.6802	0.5825	0.7733	3.1479	0.3858	10.7039	0.7717	5.3074	1.9064	0.894	7.9774	0.7784	0.3821	0.5315	5.6036	0.6895	1.1379	1.1823	6.1696	0.3837
2371	4-cholesten-3-one	Lipid	Sterol	38125	LC/MS Pos Late	100002227	2520	385.346	601-57-0	91477	C00599	HMDB00921	2.1627	0.988	0.8236	1.2196	0.7133	0.7379	0.8352	1.1466	1.2176	1.2766	0.8414	0.9486	0.5398	0.8769	1.2583	1.6331	1.4175	1.012	2.127	0.4924	0.9654	1.1756	1.2155	0.9559
3500	4-ethylphenylsulfate	Xenobiotics	Benzoate Metabolism	36099	LC/MS Neg	100001756	3580	201.023	123-07-9		C13637		0.7678	5.3568	1.9888	0.1089	0.6197	0.6474	2.7233	9.5535	0.37	1.1529	6.173	2.6915	0.9858	0.4738	2.3125	0.3793	0.3106	3.4289	0.6466	1.3547	1.0142	1.5723	0.895	0.9674
421	4-guanidinobutanoate	Amino Acid	Guanidino and Acetamido Metabolism	15681	LC/MS Pos Early	100000096	2320	146.092	463-003;463-00-3	500	C01035	HMDB03464	0.967	0.8117	0.9152	1.696	0.9546	0.6584	1.2911	1.6996	1.1397	0.3997	1.033	1.2618	0.9367	0.6005	0.8595	0.6663	4.5521	1.1118	3.9927	1.5008	2.4019	0.9438	1.6909	0.7357
1234	4-hydroxy-2-oxoglutaric acid	Lipid	Fatty Acid, Dicarboxylate	40062	LC/MS Polar	100002537	3073	161.009	1187-99-1	599	C01127	HMDB02070	0.5905	0.5647	0.8485	0.2766	0.5892	1.0567	1.6949	1.5218	1.5895	0.6401	1.1288	0.7	1.4239	1.0482	1.5816	1.0301	1.2908	0.8276	1	0.2947	0.2872	0.2766	1.0309	0.3749
3477	4-hydroxybenzoate	Xenobiotics	Benzoate Metabolism	21133	LC/MS Polar	100000862	1305	137.024	99-96-7	135	C00156	HMDB00500	0.8327	0.8539	0.7542	0.6936	0.9694	0.4683	2.3145	6.1792	0.889	1.6125	1.5307	2.3111	0.9581	2.1453	1.0306	0.772	0.7838	1.7723	2.4094	1.1907	1.8765	0.9525	3.6585	0.769
1392	4-hydroxybutyrate (GHB)	Lipid	Fatty Acid, Monohydroxy	34585	LC/MS Pos Early	100001507	1148	87.0441	502-85-2	10413	C00989	HMDB00710	0.3322	1.1842	0.3322	0.3322	0.3322	0.3322	0.9594	1.6799	0.3322	0.3322	1.0222	0.3322	0.3322	1.9914	0.7024	0.5313	0.3322	0.7183	3.268	0.8228	0.3322	0.9836	4.3324	1.0164
126	4-hydroxycinnamate	Amino Acid	Phenylalanine and Tyrosine Metabolism	36770	LC/MS Neg	100001675	1457	163.04	501-98-4	637542	C00811	HMDB02035	0.2352	1.5237	0.9315	0.2352	0.2352	0.2352	0.791	2.7313	0.2352	0.6639	2.1874	0.5289	0.2352	1.7963	0.9326	0.2352	1	1.2134	2.7261	0.3533	0.531	0.2352	2.6458	1.0665
45	4-hydroxyglutamate	Amino Acid	Glutamate Metabolism	40499	LC/MS Pos Early	100002544	1141	164.055	2485-33-8	439902	C03079	HMDB01344	1.2971	0.4077	1.144	1.318	0.6509	1.3986	0.9949	1.305	0.5342	1	0.9816	0.3417	0.7012	0.5098	1.306	1.0377	2.139	0.8009	1.4671	0.8381	0.8611	1.3014	1.3091	0.3417
3461	4-hydroxyhippurate	Xenobiotics	Benzoate Metabolism	35527	LC/MS Neg	100001423	1475	194.046	2482-25-9	151012		HMDB13678	1	0.433	1.4622	1.1003	1.3485	1.064	0.5914	0.433	0.433	1.2486	0.5179	1.0382	0.433	1.0736	0.6869	0.433	0.6571	0.7829	0.433	0.5195	0.433	0.7348	0.433	1.0919
3465	4-hydroxymandelate	Xenobiotics	Benzoate Metabolism	1568	LC/MS Neg	1115	772.7	167.035	7198-10-9;184901-84-6	328	C03198	HMDB00822	0.9307	0.5168	1.041	0.4613	0.7377	0.7063	1.0577	2.0973	0.8057	1.2388	1.947	0.9419	1.5257	1.155	4.1278	0.6674	2.4213	0.959	1.8993	0.3717	0.2771	1.0763	1.5835	0.6456
118	4-hydroxyphenylacetate	Amino Acid	Phenylalanine and Tyrosine Metabolism	541	LC/MS Neg	144	1361.1	151.04	156-38-7	127	C00642	HMDB00020	2.084	0.6198	1.3518	0.9143	2.4577	0.4787	1.0252	1.8623	0.9547	2.4902	0.9748	2.3929	0.7779	0.8993	2.068	0.6775	3.0982	0.4112	3.8479	0.6438	1.5009	0.4915	2.1749	0.6386
130	4-hydroxyphenylpyruvate	Amino Acid	Phenylalanine and Tyrosine Metabolism	1669	LC/MS Neg	1141	1690.1	179.035	156-39-8	979	C01179	HMDB00707	2.9119	0.9965	1.779	1.1504	4.1069	2.8826	0.7085	0.0667	1	0.0667	0.2862	0.4963	0.3977	0.3464	0.2283	1.0214	0.1208	1.7742	0.6485	10.7235	6.4476	3.9972	0.3165	2.3788
77	4-imidazoleacetate	Amino Acid	Histidine Metabolism	32349	LC/MS Pos Early	100001207	2055	127.05	645-65-8	96215	C02835	HMDB02024	0.6136	0.7012	0.8954	0.6606	0.4757	0.4732	3.1878	4.7638	0.515	0.4481	1.8802	0.7524	0.5638	1.2298	12.1452	0.9445	11.1893	0.6087	1.9528	1.4322	1.772	1.7083	2.0832	1.0555
264	4-methyl-2-oxopentanoate	Amino Acid	Leucine, Isoleucine and Valine Metabolism	22116	LC/MS Neg	100000551	2170	129.056	816-66-0	70	C00233	HMDB00695	1.6572	0.7721	1.1527	1.2482	1.5032	1.4139	0.6465	0.1361	1.1838	0.2169	0.2489	0.4383	0.3081	0.4135	0.5792	0.8473	0.5624	1.7281	1.417	7.6529	6.3573	3.2685	0.7071	2.828
333	4-methylthio-2-oxobutanoate	Amino Acid	Methionine, Cysteine, SAM and Taurine Metabolism	40732	LC/MS Neg	100003712	1635	147.012	583-92-6	473	C01180	HMDB01553	1.8334	0.6786	1.3909	1.4844	1.9826	1.6314	0.5133	0.1378	0.9526	0.1378	0.162	0.5283	0.3115	0.3057	0.2736	0.5416	0.3374	1.0548	1.7461	10.513	10.2401	6.8222	1	6.0901
3301	4-ureidobutyrate	Nucleotide	Pyrimidine Metabolism, Uracil containing	22118	LC/MS Pos Early	100000718	1095	147.076	2609-10-01	1571307			0.7137	1.0355	0.9645	0.8425	0.6793	0.8037	0.7594	1.8025	0.5154	3.4444	0.6886	2.0133	1.2309	0.739	2.7462	0.6316	0.6788	0.7135	1.3645	3.0317	6.6979	1.1566	1.46	2.5671
3248	guanosine 5'- monophosphate (5'-GMP)	Nucleotide	Purine Metabolism, Guanine containing	2849	LC/MS Pos Early	347	800	364.065	5550-12-09	6804	C00144	HMDB01397	0.6801	0.5508	0.5508	2.1128	0.5508	0.5508	0.5508	0.5508	0.5508	1.1512	0.5508	0.7734	8.886	0.5508	0.8488	0.5508	1.2799	2.3561	0.6101	0.5508	0.5508	0.5508	0.5508	0.5508
3437	5-(2-Hydroxyethyl)-4-methylthiazole	Cofactors and Vitamins	Thiamine Metabolism	27673	LC/MS Pos Early	100000098	2310	144.048	137-00-8	1136	C04294		0.171	0.171	0.171	0.2381	0.171	0.171	0.171	0.171	0.406	0.171	0.171	0.171	0.1934	1.3498	0.171	0.171	0.171	0.2573	1.2112	2.0789	3.6359	1.5973	0.7888	1.7306
3333	5,6-dihydrothymine	Nucleotide	Pyrimidine Metabolism, Thymine containing	1418	LC/MS Pos Early	158	1280	129.066	696-04-8	93556	C00906	HMDB00079	0.5234	0.8785	0.9849	0.0501	1.0151	0.5232	2.31	4.0041	1.5717	1.5266	1.607	0.9596	2.1637	2.0405	0.7005	4.7435	0.7754	1.0898	1.3822	0.2677	0.0977	0.8675	1.789	0.5359
107	5-aminovalerate	Amino Acid	Lysine Metabolism	18319	LC/MS Pos Early	100000454	2220	118.086	660-88-8	138	C00431	HMDB03355	1.1606	1.2521	0.9773	0.7842	0.9138	0.9079	1.5094	2.5851	1.1917	0.5206	1.8385	1.0059	0.8009	1.7032	0.632	1.3614	0.5696	1.0535	0.7598	0.9941	1.4666	0.7008	1.0363	0.8795
1103	5-dodecenoate (12:1n7)	Lipid	Medium Chain Fatty Acid	33968	LC/MS Neg	100001232	5224	197.155	2430-94-6	5312378		HMDB00529	0.3819	0.55	0.5958	1.4179	1.5763	1.022	1.0956	0.5549	1.3905	0.3946	1.7127	0.3819	0.8177	1	0.8142	0.8025	1.1906	0.9965	1.4108	0.7086	3.0001	1.8258	2.2897	0.674
1412	5-hydroxyhexanoate	Lipid	Fatty Acid, Monohydroxy	31938	LC/MS Neg	100001148	1267	131.071	44843-89-2	170748		HMDB00525	1.3556	0.7367	1.7108	0.6577	1.4732	1.0166	0.5063	0.6012	1.0473	2.3892	0.5059	1.932	0.7258	0.9834	2.3372	0.8011	1.0904	1.1839	1.5104	1.3312	0.8585	0.6253	0.8054	0.88
249	5-hydroxyindoleacetate	Amino Acid	Tryptophan Metabolism	437	LC/MS Pos Early	71	1893	192.066	54-16-0	1826	C05635	HMDB00763	0.0556	0.3509	0.2506	0.1174	0.1973	0.0556	1.6258	0.7395	1.6055	2.9763	1.6173	1.0656	1.8109	2.3561	2.1538	1	0.0556	2.4707	0.3426	2.9929	0.6399	0.2138	0.4806	0.0556
91	5-hydroxylysine	Amino Acid	Lysine Metabolism	15685	LC/MS Pos Early	100000054	2790	163.108	13204-98-3	1029	C16741	HMDB00450	2.2693	0.9036	1.2358	1.1137	0.9436	1.2682	0.601	1.6086	0.5227	1.2319	0.6543	0.5391	0.5163	1.0564	1.5318	0.6555	0.2443	0.8813	0.5153	1.9155	1.3819	2.7589	0.5819	1.8911
3325	5-methyl-2'-deoxycytidine	Nucleotide	Pyrimidine Metabolism, Cytidine containing	38159	LC/MS Pos Early	100002300	2303	242.114	838-07-3	440055	C03592	HMDB02224	0.5552	1.2513	0.7114	0.3319	1.0733	0.8695	1.3625	0.8343	1.5073	0.9445	1.1167	0.8732	1.4216	1.2159	1.4339	1.1165	0.5177	1.3191	0.9993	1.0092	0.8712	0.5132	1.0007	0.699
413	5-methylthioadenosine (MTA)	Amino Acid	Polyamine Metabolism	1419	LC/MS Pos Early	212	2752	298.097	2457-80-9	439176	C00170	HMDB01173	0.3383	0.3811	0.3383	0.3383	0.3383	0.8495	0.3383	0.4622	0.3383	0.3383	1.0345	0.3383	0.3383	1.8043	2.4725	3.8839	0.9655	11.4637	0.3383	0.3383	0.3383	0.3383	0.3383	0.3383
3289	5-methyluridine (ribothymidine)	Nucleotide	Pyrimidine Metabolism, Uracil containing	35136	LC/MS Neg	100001446	1778.1	257.078	1463-10-1	445408		HMDB00884	0.8056	0.5528	0.7711	0.8661	1.4153	1.1971	1.1176	0.2962	1.0789	0.382	0.9847	0.7752	1.2101	0.8349	1.3138	1.3402	0.4954	1.0376	0.3246	1.1422	1.499	2.4993	0.6116	1.0153
432	5-oxoproline	Amino Acid	Glutathione Metabolism	1494	LC/MS Neg	1021	738.5	128.035	98-79-3	7405	C01879	HMDB00267	1.447	1.2304	0.9827	1.8745	1.3609	1.3638	0.7709	0.5415	0.8599	0.5909	0.6184	0.6055	0.7844	0.9914	0.7993	0.8239	1.0086	1.213	0.6402	7.519	19.4665	2.3652	1.0523	6.863
3668	6-hydroxydaidzein	Xenobiotics	Food Component/Plant	37113	LC/MS Pos Early	100001825	2990	271.06	17817-31-1	5284649	C14314	HMDB31715	0.1404	0.5457	1.1947	0.1404	0.1404	1	3.3849	22.0238	0.5274	0.1404	3.3728	0.1404	0.1404	4.5705	0.5968	5.0835	0.2016	0.9984	0.3709	0.8953	1.4019	1.9228	4.2798	0.6477
3358	6-hydroxynicotinate	Cofactors and Vitamins	Nicotinate and Nicotinamide Metabolism	27680	LC/MS Polar	100000809	2000	138.02	5006-66-6	72924	C01020	HMDB02658	1.5887	1.1731	0.3993	0.8658	0.8715	1.401	0.7157	0.3993	0.3993	0.5172	0.5821	0.4471	0.9368	0.9722	0.3993	1.2606	0.4343	1	1.2944	3.8032	5.3144	11.9155	2.4961	12.7347
2570	6-oxolithocholate	Lipid	Secondary Bile Acid Metabolism	46336	LC/MS Neg	100001068	5033	389.27	2393-61-5	164960			1.7725	0.9427	2.0879	0.9124	3.44	0.9092	0.451	0.7382	0.3042	0.6435	1.2894	1.6042	1.4571	0.3042	0.6505	1.536	0.3042	0.8744	1.0573	0.8965	1.797	1.1682	0.4928	1.5621
104	6-oxopiperidine-2-carboxylate	Amino Acid	Lysine Metabolism	43231	LC/MS Neg	100004499	964.5	142.051	34622-39-4	3014237		HMDB61705	1.4597	0.9126	1.1797	0.9139	1.147	1.0233	0.6767	0.803	0.9584	2.8309	0.6455	1.0292	1.0549	0.9595	1.5823	0.7107	0.8014	1.2058	0.8506	1.1127	1.3645	0.9767	0.68	1.3308
2571	7-ketolithocholate	Lipid	Secondary Bile Acid Metabolism	43830	LC/MS Neg	100001069	5082	389.27	4651-67-6	444262		HMDB00467	1.3679	18.1782	2.2549	0.239	0.8696	0.239	0.9519	1.7605	0.6464	0.578	11.676	0.239	0.3108	0.239	6.3804	1.0115	0.3526	0.239	1.7944	0.2487	7.1598	1.4768	0.9885	0.5361
3256	7-methylguanine	Nucleotide	Purine Metabolism, Guanine containing	35114	LC/MS Neg	100001456	1729.7	164.058	578-76-7	11361	C02242	HMDB00897	1.9789	0.4572	0.8256	0.99	0.4227	0.4317	0.5171	1.3537	0.5315	1.0895	0.5961	1.01	1.0284	0.367	2.4409	0.3831	0.2219	0.7703	2.1073	4.7658	4.2074	1.672	1.9123	2.8307
3526	7-methylurate	Xenobiotics	Xanthine Metabolism	39598	LC/MS Neg	100002241	1138	181.037	612-37-3	69160	C16355	HMDB11107	0.1225	0.1225	0.8719	0.1225	0.1225	0.1225	4.7787	5.6678	0.1225	0.1225	0.9434	4.5962	0.1225	1.5058	6.5195	0.1225	0.5773	0.1392	0.6502	0.1225	1	0.1225	2.6901	0.1225
3266	8-hydroxyguanine	Nucleotide	Purine Metabolism, Guanine containing	38672	LC/MS Pos Early	100002744	951	168.052	5614-64-2	65154	C20155	HMDB02032	1.2828	1	0.5604	2.2201	0.9167	0.3436	0.5246	0.756	1.2137	0.3436	0.3436	0.7363	1.0519	0.8909	2.2394	3.4523	1.4898	0.3436	0.9242	1.292	5.3508	0.3716	1.6156	0.7494
1417	8-hydroxyoctanoate	Lipid	Fatty Acid, Monohydroxy	21239	LC/MS Neg	100000956	2300.4	159.103	764-89-6	69820		HMDB61914	0.7744	0.9195	0.833	0.7803	1.287	0.9484	1.3157	1.084	1.2053	1.7575	1.1433	1.1948	0.671	0.943	1.6923	1.1872	0.6719	0.8563	2.6249	0.9403	0.9446	1.0516	0.834	1.5336
1442	9,10-DiHOME	Lipid	Fatty Acid, Dihydroxy	38399	LC/MS Neg	179	5180	313.238	263399-34-4	9966640	C14828	HMDB04704	1.8792	1.5119	2.3535	0.2142	0.8218	1.3905	0.669	1.0534	1.1723	0.5781	1.7523	0.2586	0.9643	0.7578	1.8071	1.7114	0.2448	1.0357	0.8913	0.8015	2.5522	0.8389	0.6919	2.1051
1334	acetylcarnitine (C2)	Lipid	Fatty Acid Metabolism(Acyl Carnitine)	32198	LC/MS Pos Early	100000802	2282	204.123	5080-50-2	1	C02571	HMDB00201	0.9562	1.1323	0.8747	2.4099	1.4972	1.5696	2.1008	0.8428	1.1859	0.7963	0.7345	1.2326	1.4256	1.0192	0.8429	0.8703	0.3385	0.9347	0.7395	1.3456	1.0533	1.0463	0.7256	0.9808
1091	acetylphosphate	Energy	Oxidative Phosphorylation	15488	LC/MS Polar	1211	4013.9	138.98	94249-01-1	186	C00227	HMDB01494	0.7139	0.9031	0.5011	0.3351	0.6888	0.9993	2.1937	1.0495	0.9258	0.1519	1.4911	0.1519	0.6528	1.5638	0.302	1.3953	0.1519	1.0007	1.1765	1.0896	0.5486	2.5987	1.8595	3.1101
409	acisoga	Amino Acid	Polyamine Metabolism	43258	LC/MS Pos Early	100004541	1813	185.128	106692-36-8	129397			1.5307	0.7382	1.6989	0.5381	1.0303	0.5551	0.5388	0.5381	0.9697	3.5331	0.5381	1.2638	0.5381	0.8516	2.7283	0.5381	0.6424	0.5381	0.9229	1.5255	0.5381	1.362	2.4115	0.8178
3221	adenine	Nucleotide	Purine Metabolism, Adenine containing	554	LC/MS Pos Early	880	2221	136.062	73-24-5	190	C00147	HMDB00034	1.8219	1.9989	1.8467	2.6593	1.2261	0.4403	1.1035	0.8452	1.1285	3.4558	0.4306	2.4605	2.5513	0.4069	0.8903	0.4461	4.6994	0.6385	1.1221	0.8965	0.5984	0.3635	0.8451	0.4
3220	adenosine	Nucleotide	Purine Metabolism, Adenine containing	555	LC/MS Pos Early	798	2169	268.104	58-61-7	60961	C00212	HMDB00050	1.1411	0.7574	0.5903	1.5398	0.8589	0.5263	2.9741	3.0185	1.2856	0.5407	1.6866	1.4018	2.4466	1.3874	4.1522	0.8325	5.1734	1.8391	0.4728	0.3113	0.4454	0.1813	0.4893	0.269
1235	adipate	Lipid	Fatty Acid, Dicarboxylate	21134	LC/MS Polar	100000863	3000	145.051	124-04-9	196	C06104	HMDB00448	2.3722	1.4163	1.528	2.269	1.7865	0.9775	0.6682	0.353	0.761	2.1052	0.6282	1.5489	0.8181	0.8248	0.7632	0.6138	0.6033	1.3802	0.8277	1.8428	1.3727	1.0225	0.7538	1.2111
1357	adipoylcarnitine (C6-DC)	Lipid	Fatty Acid Metabolism(Acyl Carnitine)	52988	LC/MS Pos Early	100006614	2558	290.16		71296139		HMDB61677	0.4574	1.4159	1.7169	1.5823	0.8361	1.0519	0.6734	0.5824	0.988	0.941	1.012	1.8919	1.2038	1.8812	1.0884	0.9107	0.5751	0.9129	1.0852	0.4574	0.6349	1.098	0.9451	0.4574
1157	adrenate (22:4n6)	Lipid	Polyunsaturated Fatty Acid (n3 and n6)	32980	LC/MS Neg	100001193	5678	331.264	2091-25-0	5497181	C16527	HMDB02226	1.4382	1.1802	0.2227	0.5354	1.3191	0.2227	0.2592	0.4333	2.026	1.1699	1.0453	1.049	1.6847	0.3073	0.9807	0.501	2.2065	0.2904	0.9584	0.2227	1.0193	0.8637	0.2227	0.2227
404	agmatine	Amino Acid	Polyamine Metabolism	15496	LC/MS Pos Early	100000103	3057	131.129	2482-00-0	199	C00179	HMDB01432	1.3549	0.6516	0.9789	3.6613	0.83	1.2979	2.0249	0.8179	0.9998	0.43	3.0908	0.4025	1.0002	1.4964	6.4846	1.0062	23.4208	2.4501	0.4025	0.7351	3.0319	0.2826	0.3096	0.4048
28	alanine	Amino Acid	Alanine and Aspartate Metabolism	1126	LC/MS Pos Early	811	1700	90.055	56-41-7	5950	C00041	HMDB00161	0.7938	1.0901	0.6654	0.7896	0.9934	0.8611	1.2078	1.0066	1.0096	0.4642	0.7815	0.6077	1.0276	0.752	0.6452	1.1527	0.6594	0.9333	1.095	2.3133	2.5244	1.2469	1.3241	1.3411
471	alanylleucine	Peptide	Dipeptide	37093	LC/MS Pos Early	100001890	3055	203.139	1638-60-4	259583		HMDB28691	0.5703	0.5867	0.7848	0.6015	0.5517	0.4543	3.2689	6.6011	1.0483	1.0166	3.2647	0.6992	0.6273	1.8554	1.3822	2.5594	1.9492	2.2019	1.0774	0.3212	0.2592	0.9834	3.0716	0.4721
18	allo-threonine	Amino Acid	Glycine, Serine and Threonine Metabolism	15142	LC/MS Polar	100000272	2511.1	118.051	28954-12-3	99289	C05519	HMDB04041	1.0058	0.9204	0.351	1.6543	0.8198	1.3468	0.7328	1.0646	0.7912	0.6375	1.2711	0.36	0.3884	0.9403	1.4098	1.5584	0.4975	1.317	0.9942	5.0311	12.4789	0.8602	1.4457	1.8392
3398	alpha-CEHC	Cofactors and Vitamins	Tocopherol Metabolism	48188	LC/MS Neg	100002206	4045	277.145	4072-32-6	9943542		HMDB01518	2.4059	0.9581	2.768	0.3165	1.0419	1.1267	0.3165	1.808	0.3595	1.1714	0.848	0.3165	0.3165	0.5539	0.5677	0.8322	0.3165	0.3165	1.0434	1.9244	0.3165	0.3165	0.3165	0.7492
267	alpha-hydroxyisocaproate	Amino Acid	Leucine, Isoleucine and Valine Metabolism	22132	LC/MS Neg	100000706	1840	131.071	10303-64-7	83697	C03264	HMDB00746	1.3641	1.2545	1.5803	0.9261	1.9744	0.9323	1.0677	4.1052	0.4002	0.1532	0.7969	0.2367	0.4834	0.4332	0.1406	0.6727	0.1706	0.5083	5.7074	4.028	6.7328	1.5682	3.639	2.2573
299	alpha-hydroxyisovalerate	Amino Acid	Leucine, Isoleucine and Valine Metabolism	46537	LC/MS Polar	100001300	1052	117.056	600-37-3	99823		HMDB00407	0.5359	0.6886	0.4539	0.5122	0.5806	0.9695	1.6083	4.8697	0.7972	0.8582	2.6117	0.4045	0.4724	1.721	1.1735	1.0305	0.8602	0.9256	9.1556	1.5374	4.1256	1.6285	11.6534	1.6976
342	alpha-ketobutyrate	Amino Acid	Methionine, Cysteine, SAM and Taurine Metabolism	4968	LC/MS Polar	796	940	101.024	600-18-0	58	C00109	HMDB00005	2.5	0.9965	0.8298	2.5892	1.2323	0.7622	0.4631	0.9723	1.0035	0.4631	0.4631	0.5332	0.4677	0.4631	0.4631	0.4631	4.4101	0.6259	1.2143	7.4203	12.8741	1.0512	0.4631	0.9528
1074	alpha-ketoglutarate	Energy	TCA Cycle	528	LC/MS Polar	93	2700	145.014	305-72-6;328-50-7;22202-68-2	51	C00026	HMDB00208	2.8615	0.8502	1.681	3.6457	1.9141	2.2332	0.4354	0.0859	1.1213	0.2059	0.2319	0.6836	0.3732	0.6041	0.3861	0.8787	2.3167	2.4674	0.4297	3.5973	2.982	1.4538	0.1995	1.3683
3386	alpha-tocopherol	Cofactors and Vitamins	Tocopherol Metabolism	1561	LC/MS Pos Late	1105	2522	430.378	59-02-9;10191-41-0	14985	C02477	HMDB01893	0.8955	1.0078	1.1447	1.2336	1.0268	0.9064	0.695	0.8329	0.9214	0.8197	1.0588	1.0106	0.7798	1.2339	0.8245	0.9819	0.81	1.1354	1.0343	0.9717	1.011	1.0942	1.0083	0.9922
3387	alpha-tocopherol acetate	Cofactors and Vitamins	Tocopherol Metabolism	38288	LC/MS Pos Late	100002328	2702	490.425	7695-31-2	2117	C13202	HMDB34227	1.3276	1.1909	1.0098	1.104	1.0092	1.2851	0.9814	0.918	0.7807	0.9148	1.212	0.6896	0.7137	1.2743	0.9908	1.467	0.6561	1.1869	0.8277	0.9604	0.8688	1.1019	0.867	1.3468
3392	alpha-tocotrienol	Cofactors and Vitamins	Tocopherol Metabolism	37502	LC/MS Pos Late	100001979	1986	424.334	58864-81-6	5282347	C14153	HMDB06327	0.9855	1.0696	0.9743	1.1082	1.016	1.0485	0.8398	1.0027	0.8872	0.8356	1.4391	0.8696	0.6274	0.9889	1.2631	0.9973	0.8925	1.7107	0.8656	0.7145	1.1848	1.0461	1.1658	1.035
3213	adenosine 5'-monophosphate (AMP)	Nucleotide	Purine Metabolism, Adenine containing	32342	LC/MS Pos Early	209	1013	348.07	149022-20-8	6083	C00020	HMDB00045	1.4155	1.2516	1.2958	3.2164	0.9578	0.7023	0.7663	0.8354	1.1181	1.4476	1	1.5253	5.3059	0.8971	2.9048	0.5644	4.3384	3.0155	0.631	0.3538	0.6545	0.3538	0.5951	0.4531
460	anserine	Peptide	Dipeptide Derivative	15747	LC/MS Pos Early	100000044	2924	241.13	10030-52-1	112072	C01262	HMDB00194	1.0288	1.3006	1.5798	0.6434	0.8672	0.837	1.9933	4.774	0.9531	1.236	2.8784	0.8438	1.0702	1.1994	1.9509	0.9634	0.8909	1.0017	0.6965	0.9983	0.5006	0.656	2.9265	0.5906
238	anthranilate	Amino Acid	Tryptophan Metabolism	4970	LC/MS Pos Early	1258	2606	138.055	118-92-3	227	C00108	HMDB01123	2.162	1.0807	1	0.4508	0.8794	0.4626	1.3865	2.0577	1.0744	2.3671	0.9831	1.6349	1.5644	0.9008	2.4664	0.9655	0.5417	0.5676	1.1116	0.8448	0.4508	0.4508	0.5753	0.4508
923	arabinose	Carbohydrate	Pentose Metabolism	575	LC/MS Polar	828	1804.5	195.051	28697-53-2	66308	C00216	HMDB00646	0.4253	1.072	0.9482	0.1647	0.3589	0.4182	0.8336	4.435	0.5424	0.1869	2.4314	0.237	0.1692	1.278	1.0518	0.4044	0.1016	1.5464	1.4447	1.6902	8.5896	2.2069	3.7974	4.1689
938	arabitol/xylitol	Carbohydrate	Pentose Metabolism	48885	LC/MS Polar	100006430	1932.4	151.061		6912	C01904		2.7319	0.7948	0.3286	0.3286	0.8305	1.8897	7.3071	2.1078	0.7066	0.7261	1.3059	0.6916	1.9873	1.4867	0.7643	0.7227	0.5314	0.9939	1.0061	0.5073	2.0824	0.3286	3.0462	1.2305
940	arabonate/xylonate	Carbohydrate	Pentose Metabolism	48255	LC/MS Polar	100006115	2664.6	165.04					0.6695	1.0057	0.7991	0.4382	0.3522	0.4669	2.2225	5.548	0.7737	1.0378	1.4499	0.8233	1.472	2.434	1.3325	0.9943	1.1364	0.88	2.0234	0.557	1.3443	0.4566	3.6294	0.701
1126	arachidate (20:0)	Lipid	Long Chain Fatty Acid	1118	LC/MS Neg	893	6295	311.296	506-30-9	10467	C06425	HMDB02212	2.6752	1.8119	0.5241	1.4554	2.6334	0.3773	0.6624	0.3469	1.902	2.7171	0.9859	1.9018	1.4398	0.7183	1.1934	0.745	2.8332	0.3952	1.8359	0.6226	0.845	1.0141	0.2732	0.8922
1156	arachidonate (20:4n6)	Lipid	Polyunsaturated Fatty Acid (n3 and n6)	1110	LC/MS Neg	229	5535	303.233	506-32-1	444899	C00219	HMDB01043	1.2174	3.5107	0.0739	1.0552	4.7262	0.5912	1.1128	0.3667	3.3548	0.224	0.464	0.8703	8.8463	0.6072	0.5633	1.1586	2.4244	0.6748	0.665	3.4913	6.1111	1.2392	0.0834	0.9448
1547	arachidoyl ethanolamide (20:0)*	Lipid	Endocannabinoid	57532	LC/MS Pos Late	100015853	1941	356.352		3787294			1.198	1.1175	1.0969	1.6716	1.2896	1.4031	1	0.4608	0.8275	2.5856	0.269	2.1954	0.6024	0.502	0.6591	0.8859	1.0091	0.5118	0.6738	1.0527	1.4831	0.8184	0.269	0.7413
1362	arachidoylcarnitine (C20)*	Lipid	Fatty Acid Metabolism(Acyl Carnitine)	57513	LC/MS Pos Late	100015833	1512	456.405				HMDB06460	0.2731	0.2849	0.2731	1.2909	0.5514	1.1266	0.7024	0.2731	1	0.3125	0.2731	0.2885	2.1802	0.2731	0.2731	1.1464	0.2731	0.2731	0.2731	2.4888	4.3391	0.2731	0.2731	0.2731
396	argininate*	Amino Acid	Urea cycle; Arginine and Proline Metabolism	57461	LC/MS Pos Early	100002769	2150	176.103	157-07-3	160437		HMDB03148	0.8169	0.7974	1.0198	1.2458	0.8173	1.3727	0.887	8.6278	0.9441	0.4423	0.9296	0.8325	0.6721	2.1171	0.9802	1.4485	0.3627	1.7806	1.3315	1.1377	1.773	0.8219	6.8177	1.3154
366	arginine	Amino Acid	Urea cycle; Arginine and Proline Metabolism	1638	LC/MS Pos Early	231	2825	175.119	1119-34-2	232	C00062	HMDB00517	0.6221	1.1847	0.3668	1.6376	1.2322	0.5038	2.8598	0.753	1.215	0.1434	0.8842	0.2997	1.1033	0.8836	1.3762	1.0353	1.3924	1.8321	0.7973	1.3708	1.8316	0.3927	0.9647	0.3309
367	argininosuccinate	Amino Acid	Urea cycle; Arginine and Proline Metabolism	15497	LC/MS Pos Early	232	2745	291.13	156637-58-0	828	C03406	HMDB00052	0.7285	0.507	0.3711	1.3662	0.5514	0.6338	1.6559	2.8851	0.7051	0.265	1.3521	0.265	0.6411	0.9274	3.4001	0.9868	4.7815	1.2563	1.6589	1.0132	2.748	0.6005	2.5143	0.265
38	asparagine	Amino Acid	Alanine and Aspartate Metabolism	512	LC/MS Pos Early	917	1225	133.061	70-47-3	6267	C00152	HMDB00168	0.7199	1.2466	0.7441	0.6234	1.2175	1.3542	1.5653	0.9647	0.9069	0.6086	1.138	0.2368	0.7099	1.3772	0.8229	1.8163	0.7996	1.1857	1.0245	1.5766	1.6749	1.6612	0.8084	0.9755
34	aspartate	Amino Acid	Alanine and Aspartate Metabolism	443	LC/MS Pos Early	234	1165	134.045	56-84-8	5960	C00049	HMDB00191	1.0602	0.975	1.0454	1.029	0.856	0.9108	1.0519	0.9353	1.0455	0.6724	0.9385	0.7072	0.9452	1.0129	1.0127	1.1573	1.6872	0.9873	0.7996	1.2152	1.7817	0.8262	0.761	1.0315
1246	azelate (nonanedioate)	Lipid	Fatty Acid, Dicarboxylate	18362	LC/MS Neg	2029	1276	187.098	123-99-9	2266	C08261	HMDB00784	1.0916	1.2753	1.6745	2.395	1.5002	0.7605	0.8648	0.437	0.9502	2.274	0.5609	1.6079	0.6959	1.107	0.8752	0.5779	0.7166	1.0498	1.8055	1.1899	0.6363	0.8489	0.8833	1.0549
1548	behenoyl ethanolamide (22:0)*	Lipid	Endocannabinoid	57534	LC/MS Pos Late	100015854	2164	384.384		3023585			1.3453	0.6459	0.7192	1.5197	0.9134	1.1194	0.6459	0.6459	0.6459	2.8825	0.6459	1.7077	1.0094	0.9405	1.671	0.9906	0.8455	1.165	0.6459	0.8421	1.2371	0.6925	0.6459	0.6622
2239	behenoyl sphingomyelin (d18:1/22:0)*	Lipid	Sphingolipid Metabolism	48492	LC/MS Pos Late	100006294	3083	787.669				HMDB12103	0.4631	3.3621	0.2734	0.3505	2.2051	1.5154	7.2744	0.7661	1.35	0.361	0.2734	0.8066	5.0253	1.3578	1.3827	1.6417	1	0.5077	0.413	4.9846	1.7849	0.9228	0.3227	0.6935
3467	benzoate	Xenobiotics	Benzoate Metabolism	15778	LC/MS Neg	100000008	1750	121.029	65-85-0	243	C00180	HMDB01870	2.1463	1.4803	2.5957	0.5204	1.2438	0.5018	1.0618	1.988	0.7353	3.2191	0.5638	2.5497	0.8101	0.9749	3.8047	0.6004	1.2406	0.5553	1.0251	1.1544	0.8712	0.9393	0.6155	0.474
3304	beta-alanine	Nucleotide	Pyrimidine Metabolism, Uracil containing	55	LC/MS Pos Early	244	1905	90.055	56-41-7;107-95-9	239	C00099	HMDB00056	0.679	0.9943	0.507	0.5007	0.7751	1.5913	1.4585	3.0341	0.9655	0.4129	1.5046	0.6414	1.1487	1.1015	0.7649	1.0617	0.8471	1.0057	0.8332	1.3284	1.3047	1.1495	0.9779	1.0275
3683	beta-cryptoxanthin	Xenobiotics	Food Component/Plant	57591	LC/MS Pos Late	100001977	2560	552.433	472-70-8	6384256			1.1863	0.9067	1.1335	1.0845	0.9342	1.1902	0.8564	0.9819	0.9841	1.0159	1.0259	0.8331	0.5031	1.108	1.0495	1.1475	0.9623	1.4992	0.9046	0.7976	1.0856	0.8539	0.7352	1.2283
3688	beta-guanidinopropanoate	Xenobiotics	Food Component/Plant	35101	LC/MS Pos Early	100001411	2145	132.077	353-09-3	67701	C03065	HMDB13222	0.666	0.9042	0.8469	0.4754	0.754	1.1744	1.6686	2.2561	0.688	1.5339	1.1123	1.3249	0.927	0.9819	1.9176	1.0181	0.923	0.6896	2.5093	1.1208	0.7564	1.1912	1.1566	0.6764
279	beta-hydroxyisovalerate	Amino Acid	Leucine, Isoleucine and Valine Metabolism	12129	LC/MS Polar	1442	1149.8	117.056	625-08-1	69362		HMDB00754	0.6416	0.8178	0.9158	0.4371	0.7392	0.6943	1.5586	1.6745	0.8575	2.6651	1.0881	1.7417	1.5788	1.0586	3.8878	0.9638	2.5313	1.0078	3.5133	0.8281	0.8596	0.8718	3.2949	0.9922
6	betaine	Amino Acid	Glycine, Serine and Threonine Metabolism	3141	LC/MS Pos Early	799	1064	118.086	107-43-7	247	C00719	HMDB00043	0.8301	1.8852	0.9395	0.6048	1.5981	1.0359	2.5985	1.2797	0.6806	2.3829	0.8212	1.5054	1.9268	0.8586	1.3131	0.7578	0.2101	0.7451	1.2485	1.957	1.7916	0.9641	0.5558	0.7923
2372	beta-sitosterol	Lipid	Sterol	27414	LC/MS Pos Late	100001033	3054	397.383	83-46-5	222284	C01753	HMDB00852	1.9329	1.7728	1.1521	0.9156	0.6826	0.5797	1.5023	2.0846	0.9927	0.7996	1.4399	0.8515	0.4542	0.8736	1.5381	1.6499	1.0493	1.0014	1.7604	0.4658	0.7036	0.7414	1.3497	0.9986
3423	bilirubin (Z,Z)	Cofactors and Vitamins	Hemoglobin and Porphyrin Metabolism	43807	LC/MS Pos Late	1090	1840	585.271	635-65-4	5280352	C00486	HMDB00054	1.058	1.0039	1.0272	0.4263	0.4287	0.1999	1.1496	5.6442	0.5981	0.4618	2.11	0.719	0.2114	1.8917	0.5011	1.4959	0.0409	1.1779	1.6919	0.5897	0.5579	1.8707	1.8419	0.9961
3425	bilirubin (E,Z or Z,E)*	Cofactors and Vitamins	Hemoglobin and Porphyrin Metabolism	47886	LC/MS Pos Late	100001951	1270	585.271		5799469		HMDB00488	0.3926	0.3286	1.179	0.3286	0.3286	0.3286	1.9079	6.5705	0.3286	0.6102	3.2701	0.6509	0.3286	1.6987	0.9895	0.8602	0.3286	1.0105	2.1723	0.3286	0.3286	0.9209	2.6531	0.5528
3426	biliverdin	Cofactors and Vitamins	Hemoglobin and Porphyrin Metabolism	2137	LC/MS Pos Late	250	1016	583.255	55482-27-4;55482-27-4	5353439	C00500	HMDB01008	1.2594	0.9103	1.1767	0.8883	0.8812	0.7953	0.966	1.9381	0.5974	1.1889	1.3235	0.7722	0.4065	1.2007	1.0629	1.2528	0.3141	1.0975	1.034	0.6635	0.8709	1.0787	0.8611	1.3109
1316	butyrylcarnitine (C4)	Lipid	Fatty Acid Metabolism (also BCAA Metabolism)	32412	LC/MS Pos Early	100001054	2860	232.154	25576-40-3	439829	C02862	HMDB02013	1.3171	2.3854	0.9967	2.1625	0.2338	3.754	24.6569	0.5604	0.2338	0.9524	0.2338	0.8973	2.3878	2.8568	1.0033	0.2338	0.4063	0.8357	0.918	0.35	0.2338	0.2338	0.2338	1.3228
1317	butyrylglycine	Lipid	Fatty Acid Metabolism (also BCAA Metabolism)	31850	LC/MS Neg	100001151	1470	144.067	20208-73-5	88412		HMDB00808	0.4471	1.8766	0.2685	0.2685	1.0351	0.4333	1.0735	1.1713	0.9649	0.2685	0.2685	0.3113	1.4343	0.2685	0.2685	0.8211	0.2685	0.9406	0.4294	6.9935	12.3765	0.8907	1.8262	4.0266
105	cadaverine	Amino Acid	Lysine Metabolism	15308	LC/MS Pos Early	100000110	3036	103.123	462-94-2;1476-39-7	273	C01672	HMDB02322	2.8112	0.5647	1.3233	0.0322	0.4893	0.9461	0.5967	1.536	0.6404	4.9558	0.1453	1.0539	2.8806	0.1672	1.3691	0.2044	0.0178	1.3315	2.6874	0.157	4.4188	0.0606	3.9299	1.6738
2374	campesterol	Lipid	Sterol	33997	LC/MS Pos Late	100001269	2873	383.367	474-62-4	173183	C01789	HMDB02869	1.6159	1.5382	1.1646	0.7038	0.6361	0.4816	1.2077	2.2281	1.0465	0.763	1.0895	0.7686	0.4363	0.8192	1.4053	1.6394	0.9753	1.0247	1.7397	0.3652	0.652	0.7192	1.6562	0.909
1099	caprate (10:0)	Lipid	Medium Chain Fatty Acid	1642	LC/MS Neg	888	5090.7	171.139	112-37-8	2969	C01571	HMDB00511	1.502	1.1244	1.5194	1.3995	1.4256	0.5435	0.7585	2.1495	0.7962	1.8784	0.9263	1.2337	1.0028	0.9972	0.692	0.7193	6.3571	0.9203	2.7105	0.7578	1.1828	0.4545	0.6878	0.8698
1095	caproate (6:0)	Lipid	Medium Chain Fatty Acid	32489	LC/MS Neg	926	2713.7	115.076	142-62-1	8892	C01585	HMDB00535	1.4203	1.1855	1.6349	1.0416	1.14	0.7866	0.5945	0.5287	0.7195	1.5884	0.4402	1.7502	0.513	0.921	1.2919	0.559	1.2145	1.4312	1.327	1.0057	0.8522	0.8571	0.6158	0.9943
1097	caprylate (8:0)	Lipid	Medium Chain Fatty Acid	32492	LC/MS Neg	932	4362	143.108	124-07-2	379	C06423	HMDB00482	1.034	0.8285	1.9147	0.7863	0.6536	0.4446	3.6333	1.4358	0.4446	1.3465	0.4446	1.4922	0.9927	0.5216	0.4446	1	5.5075	0.9264	1.4765	0.4446	0.53	0.4446	0.4446	0.4446
53	carboxyethyl-GABA	Amino Acid	Glutamate Metabolism	40007	LC/MS Pos Early	100003260	2085	176.092	4386-03-02	2572		HMDB02201	0.5253	0.6723	0.4739	0.2426	0.4863	0.5387	1.7947	2.8469	2.794	1.03	4.452	0.7274	0.97	1.9153	4.4889	1.4443	2.9786	1.5359	1.9581	0.397	0.3721	0.8092	2.9691	0.7011
1384	carnitine	Lipid	Carnitine Metabolism	15500	LC/MS Pos Early	100000007	1978	162.112	461-05-2	10917	C00318	HMDB00062	1.5181	0.7955	1.2737	1.1908	0.7796	1.0263	1.0402	1.0683	1.1331	1.4792	0.5119	1.3721	0.7839	1.0074	0.5497	0.9926	0.3702	1.1505	0.8408	0.859	0.5153	0.8691	0.3615	1.1719
73	carnosine	Amino Acid	Histidine Metabolism	1768	LC/MS Pos Early	249	2942	227.114	305-84-0	439224	C00386	HMDB00033	1.3849	1.1356	0.3017	1.2143	0.4198	1.2297	9.1889	3.3236	0.1739	0.1739	1	0.5889	1.4576	1.7273	5.6836	0.6022	1.1833	0.6231	0.2442	1.1039	0.3856	0.5731	0.4192	0.4643
3485	catechol sulfate	Xenobiotics	Benzoate Metabolism	35320	LC/MS Neg	100001605	1906	188.986	4918-96-1	3083879	C00090	HMDB59724	0.2376	2.28	1.2034	0.2376	0.2376	0.2376	2.7373	9.6468	0.2376	0.2376	4.4642	0.7966	0.4451	0.2955	0.4075	0.3009	0.2376	1.2924	6.6928	0.3247	0.2376	0.7223	2.9053	0.2376
2616	ceramide (d18:1/14:0, d16:1/16:0)*	Lipid	Ceramides	57432	LC/MS Pos Late	100015735	2477	510.488					0.8349	1.9455	0.4837	1.8543	1.7931	1.4132	1.7586	0.2445	0.9045	0.3535	0.2853	0.834	1.4672	0.686	0.593	0.5461	0.835	1.0955	1.1345	2.5827	2.2872	1.3635	0.3943	1.1003
2618	ceramide (d18:1/20:0, d16:1/22:0, d20:1/18:0)*	Lipid	Ceramides	57440	LC/MS Pos Late	100015755	3920	594.582					0.6132	1.4098	0.3851	1.0033	1.3404	1.1713	2.7858	0.8392	0.5386	0.7344	0.4256	1.2406	1.8539	0.8424	0.5325	0.972	1.2705	0.525	1.6209	1.2087	0.9967	1.7011	0.5193	1.027
2537	chenodeoxycholate	Lipid	Primary Bile Acid Metabolism	1563	LC/MS Neg	1123	5264	391.285	474-24-9;474-25-9	10133	C02528	HMDB00518	0.9922	4.8287	1.515	0.3028	1.1553	0.7165	0.9506	3.0204	0.6445	0.7751	5.4637	0.8032	0.7755	0.4581	1.733	1.0078	0.1778	0.6667	2.013	0.6718	5.8326	1.3965	1.3692	1.3251
1559	chiro-inositol	Lipid	Inositol Metabolism	37112	LC/MS Polar	100001859	3191.2	225.062	643-12-9		C19891	HMDB34220	1.2068	0.7448	1.0395	0.3777	0.1707	0.4882	5.7683	10.8711	1.3181	0.3728	6.0844	0.4738	0.8705	7.4471	3.5684	2.3105	0.9605	3.7182	1.6395	0.6166	0.7959	0.2156	6.9265	0.9392
2534	cholate	Lipid	Primary Bile Acid Metabolism	22842	LC/MS Neg	136	5165	407.28	81-25-4	221493	C00695	HMDB00619	1.2844	0.7877	2.7802	0.2988	1.53	0.3832	0.9293	2.5898	0.3532	0.7459	2.7565	1.1817	0.9178	0.3136	0.9501	1.0499	0.1276	0.7153	1.7529	0.5465	1.8125	1.827	2.2642	1.5477
2349	cholesterol	Lipid	Sterol	63	LC/MS Pos Late	266	2707	369.352	57-88-5	11025495	C00187	HMDB00067	0.7627	1.6884	0.4685	0.711	1.2497	1.3974	2.0963	1.069	1.4318	0.5091	0.7114	0.6745	1.6718	0.8974	1.5446	1.5228	0.931	0.7933	1.4707	2.2429	1.664	0.8084	0.8336	0.8302
1586	choline	Lipid	Phospholipid Metabolism	15506	LC/MS Pos Early	1256	1961	104.107	67-48-1	305	C00114	HMDB00097	0.7253	1.6715	0.4231	1.1311	1.6786	1.7645	1.3515	0.4293	1.1771	0.4256	0.4427	0.8211	1.993	0.7668	0.7009	1.0025	0.8683	0.9975	0.4235	2.2512	2.4428	1.4444	0.2393	1.055
69	cis-urocanate	Amino Acid	Histidine Metabolism	40410	LC/MS Pos Early	100003425	2406	139.05	7699-35-6	1549103		HMDB34174	0.637	1.2592	0.8111	1.2808	1.0301	0.9241	1.5618	0.4887	1.1751	0.3102	0.9815	0.5827	0.7566	1.1718	0.423	2.285	0.5645	0.9688	0.8413	5.2372	2.8511	2.5991	1.0185	1.4017
1088	citraconate/glutaconate	Energy	TCA Cycle	47076	LC/MS Polar	100006438	2600	129.019					0.5437	0.9109	0.5327	0.384	0.3927	0.4344	6.2515	2.1925	7.5279	0.7946	1.2217	2.977	32.9524	1.7585	3.2056	0.4681	2.0586	1.9975	1.3815	0.3374	0.3546	0.3306	1.0891	0.2978
1068	citrate	Energy	TCA Cycle	1564	LC/MS Neg	1124	582	191.02	77-92-9	311	C00158	HMDB00094	1.4252	1.0502	0.9561	2.2341	1.6199	1.9482	0.6717	0.7057	0.9513	0.4254	0.5724	0.5752	1.7878	1.0581	0.8993	0.6269	2.2632	1.8809	0.1892	0.8465	1.0439	0.472	1.7289	1.1606
374	citrulline	Amino Acid	Urea cycle; Arginine and Proline Metabolism	2132	LC/MS Pos Early	391	1520	176.103	372-75-8	9750	C00327	HMDB00904	0.9419	0.9982	0.9175	0.6704	0.9526	1.4199	1.1997	0.669	1.2855	0.5999	1.0018	0.828	0.7526	1.1117	0.4985	1.4696	0.3551	1.1719	0.9096	2.3095	2.1203	1.8272	1.2464	1.4914
3310	cytidine 5'-monophosphate (5'-CMP)	Nucleotide	Pyrimidine Metabolism, Cytidine containing	2372	LC/MS Pos Early	282	835	324.059	63-37-6	6131	C00055	HMDB00095	1.7388	0.8563	1.265	3.6596	1	0.5053	0.6945	0.4614	0.68	1.7652	0.3655	2.4617	10.286	0.6087	1.6762	0.3655	2.1956	3.8916	0.761	0.3655	0.3655	0.3655	0.9316	0.3655
2365	coprostanol	Lipid	Sterol	45986	LC/MS Pos Late	100005346	2850	371.367	360-68-9				0.9756	0.5685	0.9901	1.0099	0.7732	0.9768	0.5108	0.6526	1.4902	1.9338	0.7399	1.1481	0.8175	1.1625	1.1038	1.446	1.4532	1.2487	1.0916	0.7981	1.1984	0.7969	0.534	1.1691
398	creatine	Amino Acid	Creatine Metabolism	27718	LC/MS Pos Early	1221	1947	132.077	57-00-1	586	C00300	HMDB00064	0.3477	1.3247	0.1325	0.7796	1.8961	1.7808	2.5617	5.6798	1.5185	0.0733	3.5226	0.6209	2.5217	1.8	0.9049	2.0045	0.2494	2.0328	0.3976	0.8757	1.0951	0.8417	0.2458	0.8372
399	creatinine	Amino Acid	Creatine Metabolism	513	LC/MS Pos Early	275	2055	114.066	60-27-5	588	C00791	HMDB00562	0.1573	0.6415	0.1068	0.2706	0.6918	0.5476	2.5066	13.564	0.518	0.1768	3.6253	1.3919	1.2137	2.4281	15.1192	1.0204	0.1498	0.9796	2.0147	1.0985	1.5512	0.5961	2.5012	0.562
341	cystathionine	Amino Acid	Methionine, Cysteine, SAM and Taurine Metabolism	15705	LC/MS Pos Early	310	2270	223.075	535-34-2	439258	C02291	HMDB00099	0.1621	1.4232	0.1006	0.1967	2.6154	2.51	4.5774	0.1006	0.6666	0.1006	0.8432	0.1006	3.5654	0.4183	1.391	0.6646	0.1006	1	0.1006	5.1821	1.7995	0.9355	0.2319	1.1996
343	cysteine	Amino Acid	Methionine, Cysteine, SAM and Taurine Metabolism	1868	LC/MS Pos Early	800	1488	122.027	52-90-4;56-89-3	5862	C00097	HMDB00574	1.0191	1.0267	0.9717	0.8256	0.982	1.1043	1.1329	1.1049	0.9332	1.0545	0.9461	0.9853	1.3442	0.9398	1.3023	0.8379	0.7111	1.0806	0.8723	1.3536	1.2578	0.893	1.0147	0.9232
348	cysteine s-sulfate	Amino Acid	Methionine, Cysteine, SAM and Taurine Metabolism	22176	LC/MS Polar	100000808	2273	199.969	1637-71-4	115015	C05824	HMDB00731	0.3475	1.9484	0.3529	1.0277	1.0973	1.9005	1.4204	0.9181	0.6808	0.0897	0.5428	0.1537	0.9723	1.0699	0.4172	0.8226	0.5979	1.0705	2.16	1.8152	1.2479	1.2928	1.3352	0.6573
353	cysteine sulfinic acid	Amino Acid	Methionine, Cysteine, SAM and Taurine Metabolism	37443	LC/MS Pos Early	100002113	597	154.017	207121-48-0	109	C00606	HMDB00996	0.704	1.006	0.5626	1.1528	0.8858	1.0546	2.6575	2.0748	1.0434	0.4076	1.2461	0.375	0.9058	1.0219	0.9429	0.994	1.2887	1.0685	1.4869	0.5915	0.7644	0.8283	1.2418	0.5979
430	cysteinylglycine	Amino Acid	Glutathione Metabolism	35637	LC/MS Pos Early	278	2132	179.048	19246-18-5	439498	C01419	HMDB00078	0.4181	0.6963	0.2483	0.1982	0.6508	1.0122	2.5826	2.9383	1.1316	1.2213	1.3851	0.4592	2.2049	1.6077	2.5173	1.4868	1.1908	1.5113	0.6849	0.5372	0.4337	0.8788	0.9878	0.586
349	cystine	Amino Acid	Methionine, Cysteine, SAM and Taurine Metabolism	56	LC/MS Pos Early	279	2000	241.031	56-89-3	67678	C00491	HMDB00192	0.2024	5.6189	0.2024	0.3737	4.9378	9.5023	9.8002	0.2824	0.8727	0.2024	0.2083	0.2024	10.526	1.1139	0.2024	1.7901	0.2024	1.6052	0.5999	2.3837	0.8861	0.7552	0.8536	0.2024
3313	cytidine	Nucleotide	Pyrimidine Metabolism, Cytidine containing	514	LC/MS Pos Early	827	2124	244.093	65-46-3	6175	C00475	HMDB00089	1.6711	0.9992	1.0008	1.2396	1.0389	0.7796	1.1815	0.6912	1.1147	0.9426	0.7523	1.2752	2.3398	1.1051	1.5945	0.7317	0.7634	1.9003	0.7212	1.2172	0.855	0.8712	0.7435	0.5125
3314	cytosine	Nucleotide	Pyrimidine Metabolism, Cytidine containing	573	LC/MS Pos Early	881	2060	112.051	71-30-7	597	C00380	HMDB00630	1.3281	1.6203	1.121	0.1612	0.6221	0.7627	0.8137	0.6727	0.879	1.4024	0.5536	0.6194	1.8033	0.607	0.2425	1.461	0.0814	0.5259	5.4675	3.9662	1.7386	2.7872	6.3946	4.9185
3726	daidzein	Xenobiotics	Food Component/Plant	32453	LC/MS Neg	100001219	3566	253.051	486-66-8	5281708	C10208	HMDB03312	1.376	2.6074	1.2926	0.4049	0.4685	0.3396	3.9982	8.9562	0.9179	0.4823	3.8063	0.4483	0.2379	7.5254	1.0821	1.3485	0.2468	2.576	1.2515	0.3549	0.5889	0.5526	1.791	0.7158
3910	daidzein sulfate (1)	Xenobiotics	Food Component/Plant	48727	LC/MS Neg	100006362	2843	333.007					0.1023	1.7826	0.1023	0.1023	0.1023	0.1023	0.7683	3.2514	0.1023	0.1023	1.2317	0.1023	0.1023	0.1023	0.5307	0.1023	0.2182	3.0613	0.1023	0.1023	0.1023	0.1023	0.1023	0.1023
3905	daidzein sulfate (2)	Xenobiotics	Food Component/Plant	48728	LC/MS Neg	100006363	3330	333.008					0.1607	2.2344	0.1836	0.1607	0.1607	0.1607	3.1058	2.2021	0.1607	0.1607	2.7509	0.1607	0.1607	0.1607	0.6566	0.3295	0.3481	1.3434	0.1607	0.1607	0.1607	0.1607	0.1607	0.1607
3321	2'-deoxycytidine 5'-monophosphate	Nucleotide	Pyrimidine Metabolism, Cytidine containing	533	LC/MS Pos Early	298	975	308.064	1032-65-1	13945	C00239	HMDB01202	1.6884	1.2088	1.4525	1.3449	1.4772	0.7359	0.9266	0.3416	1.0169	3.3666	0.9522	2.5746	3.8587	0.462	1.4337	0.3305	2.0702	2.1424	0.6753	0.3549	0.4342	0.3872	0.9831	0.5195
2567	dehydrolithocholate	Lipid	Secondary Bile Acid Metabolism	31891	LC/MS Neg	100001067	5360	373.275	1553-56-6	159623		HMDB00502	0.7306	0.184	2.4995	2.3347	1.1363	0.4756	0.184	0.6257	0.184	33.3541	0.5383	7.3777	2.2858	0.184	0.4433	1.7849	0.8637	0.6549	1.7515	0.184	2.1972	1.8815	0.3389	0.5586
3390	delta-tocopherol	Cofactors and Vitamins	Tocopherol Metabolism	33418	LC/MS Pos Late	100001216	2259	402.349	119-13-1	92094	C14151	HMDB02902	0.9282	1.5591	0.8257	1.0913	1.0003	0.994	0.9997	0.7192	0.9684	0.8364	1.2358	0.9293	0.8099	1.1263	1.1632	1.1082	0.8431	2.6344	1.1589	0.9319	2.7305	2.8324	1.8456	0.9146
1383	deoxycarnitine	Lipid	Carnitine Metabolism	36747	LC/MS Pos Early	100001662	2052	146.118	6249-56-5	134	C01181	HMDB01161	1.4111	1.0489	1.1023	1.312	0.9625	1.0193	0.8268	0.8176	1.4209	0.9807	0.4548	1.057	0.8004	1.1428	0.9283	1.269	0.7405	1.2359	0.8139	1.3332	0.8099	1.2658	0.6669	0.98
2551	deoxycholate	Lipid	Secondary Bile Acid Metabolism	1114	LC/MS Neg	302	5294	391.285	83-44-3	222528	C04483	HMDB00626	0.9619	0.2414	2.0545	0.205	2.8098	0.5926	0.4711	0.5109	0.0534	2.2595	1.1705	1.1658	1.6594	0.1978	0.2125	2.1322	0.0215	1.1822	1.0794	0.5614	1.9048	1.5281	0.6775	1.0381
2149	diacylglycerol (14:0/18:1, 16:0/16:1) [1]*	Lipid	Diacylglycerol	54953	LC/MS Pos Late	100010934	3057	584.525					1.2764	1.0774	0.7051	1.1342	0.6399	0.5388	1.3656	1.2252	1.0064	1.336	0.867	0.8963	0.5315	0.5164	1.3423	1.5022	5.393	0.9849	1	0.3769	1.0129	0.3769	0.559	0.8496
2150	diacylglycerol (14:0/18:1, 16:0/16:1) [2]*	Lipid	Diacylglycerol	54954	LC/MS Pos Late	100010935	3183	584.525					0.8052	1.1998	0.1214	0.1214	0.5129	0.995	1.9433	1.005	0.1214	0.1214	0.8234	0.1214	1.5232	0.4091	1.3433	1.3194	0.7922	1.085	0.1214	0.8056	0.5621	1.0824	0.1214	1.1107
2151	diacylglycerol (16:1/18:2 [2], 16:0/18:3 [1])*	Lipid	Diacylglycerol	54966	LC/MS Pos Late	100010940	2733	608.525					0.3998	0.3998	0.3998	0.5528	0.3998	0.3998	1.7624	0.8823	0.3998	0.3998	1.1177	0.3998	1.8155	0.3998	1.3239	0.3998	0.3998	0.4	0.3998	0.3998	0.3998	0.3998	0.3998	0.3998
1160	dihomo-linoleate (20:2n6)	Lipid	Polyunsaturated Fatty Acid (n3 and n6)	17805	LC/MS Neg	1231	5730	307.264	2091-39-6	6439848	C16525	HMDB05060	2.0512	1.4443	0.3677	1.1447	2.141	0.2493	0.4473	0.3397	2.8161	2.3396	1.0355	3.305	2.8141	0.9645	0.5804	0.8069	1.8512	0.4058	2.4153	0.6801	1.6756	0.4852	0.2257	0.3886
1155	dihomo-linolenate (20:3n3 or n6)	Lipid	Polyunsaturated Fatty Acid (n3 and n6)	35718	LC/MS Neg	100001739	5596	305.249	17046-59-2	5280581	C03242	HMDB02925	1.3766	2.2889	0.1352	0.94	2.5362	0.1483	0.6058	0.4292	4.0094	1.1172	1.06	2.6603	6.0408	0.6572	0.6408	0.7146	6.2625	0.3833	1.4345	1.6108	3.373	0.6424	0.1118	0.4049
3731	dihydroferulic acid	Xenobiotics	Food Component/Plant	40481	LC/MS Neg	100003432	1928	195.066	1135-23-5	14340			0.7894	0.8283	1.0086	0.3419	0.4555	0.6724	2.9455	18.747	0.7334	0.8475	2.9205	0.8461	0.4351	7.1676	1.0841	0.9914	0.8152	4.5428	11.3489	0.6986	2.6475	1.9203	10.3436	4.6356
3273	dihydroorotate	Nucleotide	Pyrimidine Metabolism, Orotate containing	601	LC/MS Polar	923	1910	157.025	155-54-4	648	C00337	HMDB03349	0.4016	0.7818	0.6071	0.2823	0.3457	0.6527	1.1556	1.5528	0.6764	0.5534	0.9227	0.3718	0.5204	1.0773	3.1819	1.2895	1.7946	0.772	1.6487	5.2482	1.4006	5.75	3.633	3.6273
890	dihydroxyacetone phosphate (DHAP)	Carbohydrate	Glycolysis, Gluconeogenesis, and Pyruvate Metabolism	15522	LC/MS Neg	309	603	168.991	102783-56-2	668	C00111	HMDB01473	1.7173	0.9547	0.9998	0.9198	1.2213	2.1708	0.8907	1.0954	0.7542	1.0033	1.0958	0.7159	0.7212	1.1145	0.4707	0.7076	0.4707	1.4363	0.6704	0.57	1.0002	1.5548	0.4707	1.3404
4399	dimethyl sulfone	Xenobiotics	Chemical	43424	LC/MS Pos Early	100004284	832	95.0161	67-71-0	6213	C11142	HMDB04983	0.4366	0.8463	0.6504	0.6934	0.5421	0.7683	0.9497	3.4742	0.5861	2.4496	1.1192	2.0974	1.0683	1.473	3.6347	1.0457	0.9543	0.6156	9.6086	0.6599	3.312	2.1848	3.5209	0.7771
380	dimethylarginine (SDMA + ADMA)	Amino Acid	Urea cycle; Arginine and Proline Metabolism	36808	LC/MS Pos Early	100001810	2850	203.15	102783-24-4	123831	C03626	HMDB01539	0.4073	0.7853	0.3829	0.4103	0.9886	0.7886	1.1499	1.3598	1.2501	0.4419	0.7088	0.5258	1.1955	0.8009	1.7773	1.1553	1.0706	0.6712	0.7701	3.5679	3.3157	1.0752	1.0594	1.0114
5	dimethylglycine	Amino Acid	Glycine, Serine and Threonine Metabolism	5086	LC/MS Pos Early	806	1104	104.071	1118-68-9	673	C01026	HMDB00092	1.0322	1.0336	1.0692	0.6677	1.8536	0.8988	0.8649	0.6328	0.7908	1.2213	0.7263	0.9678	1.0598	0.6859	0.8793	0.7286	1.7443	0.7527	1.3621	0.9246	2.2013	1.3482	1.328	1.2799
1228	dimethylmalonic acid	Lipid	Fatty Acid, Dicarboxylate	42978	LC/MS Polar	100004251	2702	131.035	595-46-0	11686		HMDB02001	1.881	1	1.352	1.1723	1.2667	1.4292	0.6539	0.331	0.8061	2.0181	0.4825	1.2164	0.8459	0.5772	0.9749	0.6387	0.2739	1.1166	0.3611	1.0256	0.7111	1.0106	0.2739	1.1717
3639	dipicolinate	Xenobiotics	Food Component/Plant	15135	LC/MS Pos Early	100000146	1695	168.029	499-83-2	10367			0.7136	2.3389	2.1409	0.1911	0.3828	0.5984	5.8845	15.0031	0.3621	6.7599	1.2838	2.7465	2.132	0.2444	2.8364	0.7593	1.5918	0.2757	5.3221	0.1469	0.3659	1.2407	0.6877	0.2493
1159	docosadienoate (22:2n6)	Lipid	Polyunsaturated Fatty Acid (n3 and n6)	32415	LC/MS Neg	100001182	6034	335.296	7370-49-2	5282807	C16533	HMDB61714	2.9322	1.9097	0.4463	1.7215	2.7634	0.222	0.3514	0.1358	3.4635	4.3108	0.7047	2.7661	1.8296	1.0616	0.4282	0.9656	1.3574	0.589	2.9342	0.5017	0.7945	0.8995	0.2606	1.0344
1147	docosahexaenoate (DHA; 22:6n3)	Lipid	Polyunsaturated Fatty Acid (n3 and n6)	44675	LC/MS Neg	100000665	5525	327.233	6217-54-5	445580	C06429	HMDB02183	0.8227	1.3795	0.5519	0.6705	3.071	0.5519	0.5869	0.5519	2.636	0.5519	0.6043	1	2.8969	0.5873	0.5948	0.6647	3.1473	0.5519	2.5245	3.2128	1.5804	0.5519	0.5519	0.5519
1146	docosapentaenoate (n3 DPA; 22:5n3)	Lipid	Polyunsaturated Fatty Acid (n3 and n6)	32504	LC/MS Neg	100001181	5571	329.249	2234-74-4	6441454	C16513	HMDB06528	0.6946	0.9128	0.5746	0.5746	1.4459	0.5746	0.5746	0.5746	1.2518	0.6832	1.0775	0.9321	1.5103	0.5746	0.6927	0.5746	1.9088	0.5746	1	0.5746	1.1768	0.5746	0.5746	0.5746
1158	docosapentaenoate (n6 DPA; 22:5n6)	Lipid	Polyunsaturated Fatty Acid (n3 and n6)	37478	LC/MS Neg	100001580	5624.5	329.249	25182-74-5	6441454	C16513	HMDB01976	0.9689	1.3443	0.1491	0.1491	2.0278	0.1491	0.2813	0.214	2.6719	0.8346	0.7651	1.1911	2.8628	0.2903	0.6766	0.1491	5.2576	0.1491	1.2995	1.0311	2.2191	0.4408	0.1491	0.1491
1148	docosatrienoate (22:3n3)	Lipid	Polyunsaturated Fatty Acid (n3 and n6)	32417	LC/MS Neg	100001195	5823	333.28	59708-86-0	5312556	C16534	HMDB02823	2.3703	0.9377	0.1739	1.0919	1.8623	0.1739	0.3673	0.1739	4.5787	5.1106	0.6675	2.553	1.7484	1.0623	0.4653	0.7235	2.3989	0.7025	3.1722	0.4139	0.8784	0.1739	0.1739	0.6113
1250	dodecanedioate	Lipid	Fatty Acid, Dicarboxylate	32388	LC/MS Neg	100001102	2990	229.145	693-23-2	12736	C02678	HMDB00623	0.8835	1.7091	1.4787	2.1564	1.7863	0.6121	0.6542	0.0564	1.1165	2.7677	0.066	2.8363	1.1716	0.8086	0.3252	0.8027	0.5223	1.415	1.4719	1.7027	1.1296	0.3804	0.3857	0.8123
197	dopamine 3-O-sulfate	Amino Acid	Phenylalanine and Tyrosine Metabolism	48407	LC/MS Neg	100006361	1556.2	232.028		122136	C13690	HMDB06275	1.3943	0.3649	1.9179	0.6319	1.0006	0.9994	0.3649	0.9516	0.3649	2.1773	0.5142	0.3649	0.3649	0.7347	1.0387	0.3649	0.7079	0.3649	3.4724	0.9275	0.3649	1.7711	0.3649	1.9211
3428	D-urobilin	Cofactors and Vitamins	Hemoglobin and Porphyrin Metabolism	40084	LC/MS Pos Late	100002569	935	589.302	3947-38-4	6276321	C05795	HMDB04161	1.7083	1.0968	1.5014	0.7906	0.8303	0.9174	0.5575	3.5802	1.3778	0.7552	1.4908	0.5807	0.284	0.8159	0.7779	1.1728	0.5946	0.7261	1.8169	0.8291	1.0826	1.445	1.9491	1.1926
4401	ectoine	Xenobiotics	Chemical	35651	LC/MS Pos Early	100001635	1980	143.082	96702-03-3	126041	C06231		0.7952	1.3709	4.4644	0.1247	1.2013	1.0519	3.1898	8.927	0.9481	0.627	1.7134	0.8514	1.4624	0.1807	7.811	0.1105	0.0898	0.6881	7.9215	0.853	0.0716	5.9674	5.3257	0.1037
2625	eicosanoylsphingosine (d20:1)*	Lipid	Ceramides	57597	LC/MS Pos Late	100015870	1443	328.321					0.7846	1.174	0.7533	2.4716	1.4637	1.5961	1.4369	0.6597	1.0351	0.2461	0.6549	0.9649	1.7971	1.2519	0.7557	1.6486	0.6768	0.8375	0.6388	1.9057	1.947	1.4529	0.481	0.942
1145	eicosapentaenoate (EPA; 20:5n3)	Lipid	Polyunsaturated Fatty Acid (n3 and n6)	18467	LC/MS Neg	2050	5450	301.217	10-2005-9;10417-94-4	446284	C06428	HMDB01999	0.8754	2.2962	0.2624	0.9796	3.8232	1.2026	1.4576	0.4983	2.469	0.2342	0.3742	0.6418	4.7083	0.5346	0.4423	1.4854	1.3288	0.921	0.4892	5.6113	4.9089	1.643	0.1483	1.0204
1129	eicosenoate (20:1)	Lipid	Long Chain Fatty Acid	33587	LC/MS Neg	100001335	5950	309.28		5282768	C16526	HMDB02231	2.9997	2.3165	0.6111	2.1695	3.1965	0.3839	0.4792	0.2692	3.0597	3.623	0.9728	3.6394	1.9691	1.0272	0.6713	0.929	1.881	0.457	3.6823	0.7181	1.7161	0.9622	0.2622	0.8496
3882	enterodiol	Xenobiotics	Food Component/Plant	39630	LC/MS Neg	100003072	4327	301.145	80226-00-2	123725			0.4471	0.7226	0.8459	0.1564	0.2487	0.2405	4.4738	5.1706	1.3872	1.5623	2.8455	0.639	0.9866	3.2565	4.0836	1.4532	0.5871	1.0134	4.3477	0.3478	0.337	1.694	3.8912	0.9566
3735	enterolactone	Xenobiotics	Food Component/Plant	39626	LC/MS Neg	100003070	4515	297.113	78473-71-9	10685477			1.9232	2.7357	2.6439	0.5729	2.4257	1.3034	0.7298	0.7074	0.8541	1.5869	0.8453	1.5428	0.7229	0.9034	0.5693	1.3568	0.0649	1.0966	0.594	2.1196	0.7323	1.4052	0.4134	1.5688
3737	equol	Xenobiotics	Food Component/Plant	36774	LC/MS Neg	100001725	4565	241.087	531-95-3;94105-90-5	91469	C14131	HMDB02209	1.5875	1.9817	2.3791	0.2556	1.4764	0.7287	0.7203	1.8947	0.649	1.3807	1.1843	1.0709	0.5081	0.9291	0.5791	1.1009	0.0248	1.0753	0.3338	1.3105	0.4285	1.0885	0.5033	0.866
3739	equol sulfate	Xenobiotics	Food Component/Plant	40478	LC/MS Neg	100003429	3630	321.044					1	9.4294	2.2915	0.3186	0.8313	0.649	3.1918	18.9885	0.2235	1.0113	7.0731	2.4411	0.7502	0.879	0.9398	0.5098	0.2235	5.3589	1.6586	0.8749	0.336	1.5239	1.8243	0.5998
2378	ergosterol	Lipid	Sterol	27553	LC/MS Pos Late	100001020	2420	379.336	57-87-4	444679	C01694	HMDB00878	1.2706	0.9184	1.0167	0.4516	0.4516	0.4516	1.8526	1.9414	0.9781	2.2384	0.9926	1.5179	0.7363	0.4718	1.254	1.0039	0.6095	0.4516	0.9961	0.4516	0.4516	0.4516	0.584	1.0583
3740	ergothioneine	Xenobiotics	Food Component/Plant	37459	LC/MS Pos Early	100002154	850	230.096	58511-63-0	3032311	C05570	HMDB03045	0.9106	2.3366	1.6447	1.0684	1.7817	1.6663	2.6119	0.5117	2.4993	1.4376	0.4736	0.9419	2.5378	1.0581	0.8406	1.2469	0.2508	1.4094	0.397	0.9012	0.08	0.278	0.3045	0.2832
1134	erucate (22:1n9)	Lipid	Long Chain Fatty Acid	1552	LC/MS Neg	1087	6355.6	337.311	112-86-7	5281116	C08316	HMDB02068	2.4843	2.1505	0.5205	1.8415	3.2471	0.3055	0.4687	0.2324	3.0391	2.637	0.9617	2.8982	2.1595	0.9584	0.7351	0.9849	1.6809	0.5012	2.7634	0.5958	1.1005	0.9545	0.2779	1.0151
3742	erythritol	Xenobiotics	Food Component/Plant	20699	LC/MS Polar	100000846	1491	167.056	149-32-6	222285	C00503	HMDB02994	0.3566	0.4637	0.4644	0.3566	0.3578	0.3566	1.2358	7.1515	0.3566	0.3566	1.0555	0.3566	0.3566	1.5081	0.3566	0.3566	0.4747	0.7877	1	0.3566	1.0225	0.6216	7.2277	1.1841
1061	erythronate*	Carbohydrate	Aminosugar Metabolism	42420	LC/MS Polar	100001320	2186	135.03	88759-55-1	2781043		HMDB00613	1.0005	0.8054	1.0715	0.5897	0.7204	1.0994	0.9995	1.6867	0.7895	0.8858	0.7484	0.6966	0.7304	1.3053	2.6803	0.5227	1.672	0.8495	1.7827	0.9458	1.0682	1.043	1.9941	1.1536
3589	erythrose	Xenobiotics	Food Component/Plant	27722	LC/MS Neg	100001042	780	119.035	583-50-6	94176	C01796	HMDB02649	0.5139	1.3525	0.5022	0.1472	1.9589	1.4172	2.911	1.0389	0.4111	0.5054	0.9611	0.7503	1.3672	0.7292	0.6772	0.749	0.4331	0.7084	2.0183	2.1259	1.8197	1.4797	1.2564	1.8421
308	ethylmalonate	Amino Acid	Leucine, Isoleucine and Valine Metabolism	15765	LC/MS Polar	2054	2785	131.035	601-75-2	11756		HMDB00622	1.9038	1.0656	1.3852	1.5381	1.0017	1.4854	2.3152	0.5744	0.7348	0.2824	0.6582	0.433	0.7405	0.834	0.9983	0.7383	0.3884	1.0827	0.8808	1.0824	1.4397	1.1351	0.4982	1.1333
3367	flavin adenine dinucleotide (FAD)	Cofactors and Vitamins	Riboflavin Metabolism	2134	LC/MS Neg	327	2425	784.15	146-14-5;84366-81-4	643975	C00016	HMDB01248	2.0584	1.3591	1.2562	1.3692	1.4924	1.3394	1.0329	0.5302	1.1071	1.0183	0.6661	0.9817	1.8098	0.9076	1.3344	0.8699	0.7021	1.8908	0.3284	0.9785	0.8509	0.7167	0.4743	0.8828
3744	ferulate	Xenobiotics	Food Component/Plant	35630	LC/MS Neg	100001542	1755	193.051	537-98-4	445858	C01494	HMDB00954	0.5988	2.7621	1.653	0.5652	1.1048	0.6107	0.7041	2.163	0.7931	0.7426	3.9523	0.8952	0.3883	1.7488	2.2067	0.4826	0.5504	1.7388	1.7261	0.2932	1.9453	0.8691	1.9529	1.8016
3368	flavin mononucleotide (FMN)	Cofactors and Vitamins	Riboflavin Metabolism	15797	LC/MS Neg	100000251	2390	455.097	130-40-5	710	C00061	HMDB01520	0.8874	0.6698	1.3416	1.0366	1.2853	1.6809	0.7455	0.6988	0.8932	0.744	1.0067	0.6546	0.5242	1.0808	0.8949	1.4806	0.8183	1.0142	0.9933	1.1486	1.0912	1.3731	0.7375	2.3033
71	formiminoglutamate	Amino Acid	Histidine Metabolism	43493	LC/MS Pos Early	100002500	1880	175.071	816-90-0	439233	C00439		0.8164	0.9335	0.389	1.2654	1.108	1.4474	0.9237	1.0137	1.1834	0.1553	0.6659	0.3593	0.7913	1.2146	0.3183	1.5082	0.801	0.9863	0.8207	7.4578	9.7778	2.6955	1.2949	3.1092
987	fructose	Carbohydrate	Fructose, Mannose and Galactose Metabolism	48195	LC/MS Polar	878	2022.2	225.062	57-48-7	5984	C00095	HMDB00660	0.4961	0.4413	0.4005	0.4299	0.3263	0.9152	3.9876	1.5726	0.9068	0.2825	1.0848	0.2421	0.2866	4.5659	0.6542	1.2294	0.4814	1.2915	4.7713	4.466	4.6905	9.1229	11.03	11.5565
934	fucose	Carbohydrate	Pentose Metabolism	15587	LC/MS Pos Early	918	750	164.092	2438-80-4	19466	C01018	HMDB00174	0.4514	1.7441	0.6356	0.4974	1.5841	0.8121	3.0472	1.4599	1.4766	0.303	0.9356	0.4684	1.5384	1.464	0.3279	0.7508	0.3482	0.8146	1.1746	1.8027	1.114	1.0644	1.178	0.6691
1078	fumarate	Energy	TCA Cycle	1643	LC/MS Polar	330	3084	115.004	100-17-8	444972	C00122	HMDB00134	1.7251	0.8885	1.0085	1.5338	0.7002	1.0129	1.2373	0.7153	1.0442	0.4087	0.5577	0.5735	0.8459	0.5782	0.8442	1.191	2.1377	0.869	0.9915	1.4137	1.4335	1.0512	0.569	1.1232
1003	galactitol (dulcitol)	Carbohydrate	Fructose, Mannose and Galactose Metabolism	1117	LC/MS Polar	1003	2309.7	181.072	608-66-2	11850	C01697	HMDB00107	0.8382	1.012	1.0175	0.7008	0.6453	0.8271	1.4286	1.8915	1.0278	0.7873	1.1206	1.2385	0.8387	1.8453	0.8307	1.1324	0.9512	1.6485	0.6066	0.7636	0.988	0.7748	1.1881	1.2756
1011	galactonate	Carbohydrate	Fructose, Mannose and Galactose Metabolism	27719	LC/MS Polar	100001026	3085	195.051	299-28-5	128869	C00880	HMDB00565	0.6324	0.7175	0.7137	0.5393	0.7709	0.8115	2.3834	1.2359	0.8783	0.69	1.0839	0.441	1.3238	3.5601	0.9746	1.0254	2.0152	1.5522	1.1549	0.797	1.5692	0.825	8.0092	2.5274
3753	galacturonate	Xenobiotics	Food Component/Plant	20758	LC/MS Polar	100000873	3527.2	193.035	91510-62-2	84740	C08348	HMDB02545	0.1071	1	2.0216	0.1071	0.1071	0.1071	0.1071	0.2401	0.1071	0.1211	0.1071	0.1071	0.1071	0.1071	0.1071	0.6062	0.117	0.1071	0.1071	0.1071	8.2353	5.3115	4.8201	9.9991
52	gamma-aminobutyrate (GABA)	Amino Acid	Glutamate Metabolism	1416	LC/MS Pos Early	141	2048	104.071	56-12-2	119	C00334	HMDB00112	0.5985	1.3568	0.6707	0.282	0.4382	0.5147	2.1794	2.9281	1.0234	0.532	0.7994	0.7136	1.2684	0.9895	0.4032	2.0721	0.5522	0.7206	2.5228	1.0105	1.589	2.1759	5.5138	7.7301
3394	gamma-CEHC	Cofactors and Vitamins	Tocopherol Metabolism	44876	LC/MS Neg	100002094	3843	263.129	178167-75-4	133098		HMDB01931	3.6912	1.9039	4.3559	0.7334	2.3409	1.2402	0.6481	2.4218	0.4741	2.0369	0.7042	1.6643	0.5872	0.4521	1.0358	0.5719	0.0115	0.6081	1.8515	2.4911	0.6244	0.9642	0.2591	1.3711
440	gamma-glutamylalanine	Peptide	Gamma-glutamyl Amino Acid	37063	LC/MS Pos Early	100001843	1986	219.098	5875-41-2	440103		HMDB29142	0.936	0.7128	1.2034	0.6057	0.7547	1.0115	0.8649	0.7935	1.1233	1.094	1.1771	1.3018	0.8779	1.3518	1.2304	1.2084	0.9885	1.0577	1.3584	0.4613	0.5094	0.7165	1.2134	0.7126
448	gamma-glutamyl-alpha-lysine	Peptide	Gamma-glutamyl Amino Acid	55015	LC/MS Pos Early	100010901	2784	276.155		65254			1.0065	1.0332	0.7688	1.3925	1.2769	1.0638	1.3423	0.6313	0.8196	1.0848	0.6508	0.9966	1.2451	0.4573	0.8445	0.8099	0.8922	1.0589	0.9557	1.0333	2.0327	0.5277	1.0034	0.5041
449	gamma-glutamyl-epsilon-lysine	Peptide	Gamma-glutamyl Amino Acid	33934	LC/MS Pos Early	100001262	2717	276.155	17105-15-6	7015685		HMDB03869	1.274	1.1221	1.0085	0.8716	1.1698	0.9406	1.5937	2.2351	0.8857	2.2474	0.8669	1.048	1.1643	0.7717	0.8136	0.9432	0.6308	0.9867	1.3439	0.9915	1.2595	0.4848	1.6793	0.7929
442	gamma-glutamylglutamate	Peptide	Gamma-glutamyl Amino Acid	36738	LC/MS Pos Early	331	1775	277.103	1116-22-9	92865	C05282	HMDB11737	1.4458	1.0298	1.06	2.5663	1.2425	2.2702	0.7599	0.5321	0.7401	0.409	1.0511	0.689	0.9484	1.2506	0.9702	1.1441	1.6369	1.8942	0.1749	0.5325	1.1235	0.5846	0.3895	0.7242
443	gamma-glutamylglutamine	Peptide	Gamma-glutamyl Amino Acid	2730	LC/MS Pos Early	1140	1430	276.119	10148-81-9	150914	C05283	HMDB11738	0.9337	2.5764	0.4458	2.6278	4.7783	10.7516	4.5546	0.2545	1.0543	0.4327	0.3905	0.7947	5.1835	1.4271	0.325	0.6044	1.5773	2.1015	0.9457	2.0536	2.119	0.2928	0.5867	0.2739
444	gamma-glutamylglycine	Peptide	Gamma-glutamyl Amino Acid	33949	LC/MS Pos Early	100001294	1535	205.082	1948-29-4	165527		HMDB11667	0.3661	1.4668	0.1765	1.5156	2.2013	2.319	2.0369	1.133	0.8592	0.1765	1	0.1765	2.574	0.7954	0.8953	0.7522	1.1705	1.3683	0.2292	0.9986	2.4476	0.1765	0.85	0.4598
445	gamma-glutamylhistidine	Peptide	Gamma-glutamyl Amino Acid	18245	LC/MS Pos Early	1235	2740	285.119	37460-15-4	7017195			0.7358	1.479	0.4357	1	1.8793	3.3756	1.7534	0.463	0.3714	0.3488	0.3488	0.3488	1.6162	0.6952	0.3488	0.6325	0.5318	1.1318	0.3488	1.779	1.0012	1.1297	0.3488	0.574
446	gamma-glutamylisoleucine*	Peptide	Gamma-glutamyl Amino Acid	34456	LC/MS Pos Early	100001485	2940	261.144		14253342		HMDB11170	1.0868	2.2892	1.1317	1.1324	1.2384	0.6765	0.6352	0.293	0.9132	0.2163	0.2163	0.9131	3.8503	0.4432	0.2233	1.322	0.4415	0.2163	0.3339	3.6639	8.4679	0.5576	2.8145	2.4378
447	gamma-glutamylleucine	Peptide	Gamma-glutamyl Amino Acid	18369	LC/MS Neg	1268	1685	259.13	2566-39-4	151023		HMDB11171	0.6572	0.6572	0.6572	0.7077	1.1148	1.2142	0.8852	0.6572	0.6572	0.6572	0.6572	0.6572	0.8508	0.6572	0.6572	0.6572	0.6572	0.6572	0.6572	1.182	2.7088	0.6572	0.6572	0.6572
450	gamma-glutamylmethionine	Peptide	Gamma-glutamyl Amino Acid	44872	LC/MS Pos Early	100001313	2640	279.101	17663-87-5	7009567		HMDB29155	1	3.0158	0.5104	2.7402	4.9256	7.8018	7.5938	0.5964	1.2431	0.6604	0.3012	0.6817	5.7893	0.8278	0.6061	0.7906	1.6681	2.1171	0.9423	2.8899	6.4671	0.8954	0.3012	0.5839
451	gamma-glutamylphenylalanine	Peptide	Gamma-glutamyl Amino Acid	33422	LC/MS Pos Early	100000491	2992	295.129	7432-24-8	111299		HMDB00594	1.2525	1.3971	0.9655	1.3118	1.9101	2.2745	1.5321	0.9346	0.7552	0.7251	0.7503	0.7233	1.5533	0.4037	0.4037	0.8962	0.7742	0.6547	1.0345	1.7462	1.9149	1.1549	0.4037	0.9067
452	gamma-glutamylthreonine	Peptide	Gamma-glutamyl Amino Acid	33364	LC/MS Pos Early	100001314	1750	249.108	5652-48-2	76078708		HMDB29159	0.9416	1.8	1.2153	1.3748	2.0269	1.4436	1.5954	0.7947	0.8076	0.2916	0.6013	0.7489	1.0595	0.6934	0.3203	0.7641	0.8679	0.9549	1.0451	2.5315	3.1706	1.0774	0.6185	1.1043
454	gamma-glutamyltyrosine	Peptide	Gamma-glutamyl Amino Acid	2734	LC/MS Pos Early	1102	2508	311.124	7432-23-7	94340		HMDB11741	0.6589	1.5134	0.698	1.7729	2.0087	2.6054	2.2911	1.1105	0.9625	0.713	0.815	0.733	2.2938	1.0949	0.9237	0.8512	1.0375	1.238	0.5235	1.9358	2.0446	0.5565	0.9148	0.6548
455	gamma-glutamylvaline	Peptide	Gamma-glutamyl Amino Acid	43829	LC/MS Pos Early	100001126	2700	247.129	2746-34-1	7015683		HMDB11172	0.853	1.5194	0.4348	1.3998	2.4586	1.4259	1.1007	0.7618	1.0552	0.4451	0.4085	0.7048	1.7963	0.7313	0.5251	0.7611	0.963	1.037	0.8031	4.0162	8.5372	0.9498	1.737	1.7045
3400	gamma-tocopherol/beta-tocopherol	Cofactors and Vitamins	Tocopherol Metabolism	52473	LC/MS Pos Late	100008998	2384	416.364					0.9217	1.3149	1.1416	1.1957	0.9973	0.911	0.8548	0.9829	0.8963	0.8829	1.2204	1.0027	0.8204	1.259	1.0291	0.9847	0.7539	1.7293	1.1444	0.9755	1.4587	1.5719	1.4335	0.9309
3393	gamma-tocotrienol	Cofactors and Vitamins	Tocopherol Metabolism	37501	LC/MS Pos Late	100001981	1918	410.318	14101-61-2	5282349	C14155	HMDB12958	0.969	1.2191	0.7709	1.0848	1.041	1.2191	1.1084	0.6303	0.8648	0.9075	1.3124	0.8057	0.9	1.0038	1.2172	1.1608	0.8322	1.6732	0.862	0.8472	1.3884	1.1775	0.9962	0.8407
3598	genistein	Xenobiotics	Food Component/Plant	32448	LC/MS Neg	100001221	3754	269.046	446-72-0	5280961	C06563	HMDB03217	0.9855	7.3978	1.2384	0.3713	0.7291	0.5111	3.2088	5.4737	0.6196	0.6223	4.7851	0.6512	0.3609	3.7025	2.4431	3.911	0.3044	3.643	1.5427	0.5999	0.9774	1.0145	3.8679	0.9704
177	gentisate	Amino Acid	Phenylalanine and Tyrosine Metabolism	18280	LC/MS Polar	100000447	905	153.019	490-79-9	3469	C00628	HMDB00152	0.9241	0.7715	0.7522	0.664	0.7084	0.9392	2.3138	3.0778	4.5239	1.0104	1.5673	0.5963	0.5738	4.3594	4.4432	1.3673	0.3768	2.1825	1.5138	0.7259	0.4037	1.1289	3.062	0.9896
3666	gluconate	Xenobiotics	Food Component/Plant	587	LC/MS Polar	338	2922	195.051	527-07-1	10690	C00257	HMDB00625	1.2598	2.0931	0.5301	0.3468	1.5465	5.847	1.4502	1.065	0.4642	0.281	0.4687	0.1023	0.4408	0.9689	0.4758	0.6629	0.1023	0.5243	1.4572	2.7708	1	2.8314	5.0066	7.1522
881	glucose	Carbohydrate	Glycolysis, Gluconeogenesis, and Pyruvate Metabolism	20488	LC/MS Polar	572	2342	179.056	50-99-7	79025	C00031	HMDB00122	0.655	0.9265	0.7653	0.316	0.6951	0.767	1.9279	1.8337	1.017	0.6064	1.9364	0.3987	0.5774	1.7024	0.722	0.983	0.3804	1.0321	2.8154	1.4308	1.4196	3.3384	5.5287	3.645
882	glucose 6-phosphate	Carbohydrate	Glycolysis, Gluconeogenesis, and Pyruvate Metabolism	31260	LC/MS Polar	291	4537	259.022	103192-55-8	5958	C00668	HMDB01401	1.0311	0.9689	0.582	0.1724	0.9116	3.4018	2.1112	1.8141	0.6377	0.3298	2.5743	0.1371	0.6356	1.2803	0.1618	1.7682	0.0856	0.7085	1.7795	1.097	0.3689	9.3738	2.0845	4.7227
1038	glucuronate	Carbohydrate	Aminosugar Metabolism	15443	LC/MS Polar	100000257	3233.3	193.035	207300-70-7	444791	C00191	HMDB00127	0.3937	0.9814	0.5958	0.3017	0.3853	0.6223	1.203	2.8421	0.6357	0.2423	1.6351	0.2302	0.4946	1.1881	0.5651	1.0865	0.3286	1.0433	1.6997	1.0422	2.1057	1.0186	1.6361	1.1883
40	glutamate	Amino Acid	Glutamate Metabolism	57	LC/MS Pos Early	561	1500	148.06	56-86-0	611	C00025	HMDB00148	1.1883	0.9316	0.9845	1.4226	1.0155	1.2575	0.8445	0.4049	0.9664	0.6298	0.7182	0.7513	0.8906	1.1441	0.7507	1.1206	1.0813	1.5417	0.4905	1.3484	1.5131	1.0881	0.5536	1.1881
48	glutamate, gamma-methyl ester	Amino Acid	Glutamate Metabolism	33487	LC/MS Pos Early	100001103	2170	162.076	1499-55-4	68662		HMDB61715	1.1892	1.1077	0.8015	0.6619	1.0981	1.9389	0.958	0.3939	1.284	0.5424	1.042	0.5223	0.9502	1.4291	0.6283	2.8934	0.5676	1.7358	0.3785	0.9427	1.3701	1.2545	0.5131	1.749
41	glutamine	Amino Acid	Glutamate Metabolism	53	LC/MS Pos Early	563	1291	147.076	56-85-9	5961	C00064	HMDB00641	0.7949	1.2989	0.7821	0.7719	1.3148	1.7669	1.886	0.7565	1.2759	0.4217	0.9395	0.6513	1.4448	1.3054	0.683	1.2811	0.76	1.6502	0.9364	2.1767	1.7598	1.0605	0.5004	0.6494
575	glutaminylleucine	Peptide	Dipeptide	42994	LC/MS Pos Early	100003160	3009	260.16		18218208		HMDB29153	1.1564	0.442	1.9909	1.0003	0.2981	0.4212	1.672	2.2669	0.9932	0.7107	3.5511	0.7336	0.3349	1.4094	0.8467	2.4454	2.006	3.2569	2.0544	0.3586	0.3731	0.9997	3.3784	0.4103
3996	glutamyl-meso-diaminopimelate	Xenobiotics	Bacterial/Fungal	53163	LC/MS Pos Early	100008986	2555	320.145					0.9619	0.6919	0.5186	0.9045	0.567	0.9283	1.4835	1.7576	1.1574	0.8194	1.2334	0.7166	1.6382	0.5557	1.0381	0.7215	0.525	0.8406	1.4074	1.6324	1.8343	1.7532	1.9454	2.3666
98	glutarate (pentanedioate)	Amino Acid	Lysine Metabolism	396	LC/MS Polar	339	2900	131.035	110-94-1	743	C00489	HMDB00661	0.7146	1.218	0.4337	0.1048	0.1597	0.9305	0.9081	0.6236	1.6055	0.8648	0.982	1.6555	1.4619	1.6322	1.3728	1.018	1.3475	2.1172	0.8687	1.5282	1.4456	0.7747	1.0503	0.9053
99	glutarylcarnitine (C5-DC)	Amino Acid	Lysine Metabolism	44664	LC/MS Pos Early	100001593	2393	276.144	102636-82-8	71464488		HMDB13130	3.5147	0.4505	2.2336	3.3623	2.0442	0.3186	1.0554	0.5484	1.7063	1.9058	0.9446	0.7632	0.3932	1.8702	0.3307	0.3988	0.1678	4.3143	0.6151	1.1883	0.4412	1.6446	0.1678	0.1678
901	glycerate	Carbohydrate	Glycolysis, Gluconeogenesis, and Pyruvate Metabolism	1572	LC/MS Polar	1052	2070.4	105.019	600-19-1	752	C00258	HMDB00139	1.4536	0.7406	0.9133	1.9954	0.6154	1.0633	0.8256	1.135	0.8225	0.5758	0.5233	0.546	0.4739	1.8524	0.9795	0.8054	2.5802	2.335	1.7851	1.0205	4.115	0.6863	1.173	1.0221
2103	glycerol	Lipid	Glycerolipid Metabolism	15122	LC/MS Pos Early	1254	717	93.0546	56-81-5	753	C00116	HMDB00131	0.7209	1.0262	0.7872	0.7359	1.1168	0.8701	1.05	1.3377	0.8013	0.7355	1.8307	0.6289	1.3548	0.7893	1.2677	0.9738	0.6887	0.8081	0.9156	1.9794	4.9122	1.6213	1.0633	2.1467
2104	glycerol 3-phosphate	Lipid	Glycerolipid Metabolism	43847	LC/MS Polar	100000258	3938.7	171.006	29849-82-9	754	C00093	HMDB00126	1.3182	1.0778	0.8043	0.9853	2.0498	2.0683	1.6382	0.8489	1.2288	0.5229	0.3936	0.8442	1.0397	0.5874	1.1642	0.2999	1.1894	1.0147	0.7012	0.4181	1.1137	0.3192	0.1429	1.0402
1595	glycerophosphoethanolamine	Lipid	Phospholipid Metabolism	37455	LC/MS Polar	100001620	3075	214.049	33049-08-0	123874	C01233	HMDB00114	0.5275	2.7347	0.3628	1.0003	3.3115	2.086	4.1354	0.5936	1.1134	0.5589	0.9296	0.8049	3.3996	0.585	1.2055	2.336	0.9913	0.9997	1.9233	1.739	1.5061	0.9901	0.8661	0.8507
2109	glycerophosphoglycerol	Lipid	Glycerolipid Metabolism	48857	LC/MS Polar	100001619	2430	245.043		439964	C03274		0.4422	1.5891	0.5935	0.3336	1.0194	1.2319	4.3905	2.0129	0.795	0.9207	1.7233	0.5	1.2913	0.9426	0.8661	2.036	0.9806	0.6523	9.0596	0.8949	0.9585	1.1271	7.3376	3.5591
1598	glycerophosphoinositol*	Lipid	Phospholipid Metabolism	47155	LC/MS Polar	100001621	3850	333.059	16824-65-0	167572			1.0296	1.5413	0.6418	2.2531	2.1441	1.5688	2.3745	0.8525	1.3256	0.3221	0.7243	1.1834	1.8838	0.3932	0.9077	1.4137	0.7887	1.4488	0.6803	0.7089	2.5102	0.6401	0.9704	0.553
1589	glycerophosphorylcholine (GPC)	Lipid	Phospholipid Metabolism	15990	LC/MS Pos Early	100000269	672	258.11	28319-77-9	71920	C00670	HMDB00086	0.5073	1.9232	0.1372	1.0962	3.1334	1.8766	3.3203	0.9038	1.3117	0.1447	0.7072	0.7919	3.1339	0.5103	1.2545	1.9339	0.5391	1.1399	0.286	1.8925	2.1108	0.6282	0.3222	0.7669
1596	glycerophosphoserine*	Lipid	Phospholipid Metabolism	57404	LC/MS Pos Early	100015666	577	260.053		3081457			0.7974	1.3509	0.4178	1.0753	2.0477	1.0283	1.9252	0.475	1.4675	0.1849	0.5129	0.9642	2.0362	0.4847	0.9306	1.3969	1.5793	0.9717	1.4657	1.9892	4.228	0.54	0.5196	0.6896
1	glycine	Amino Acid	Glycine, Serine and Threonine Metabolism	58	LC/MS Pos Early	340	1375	76.0393	56-40-6	750	C00037	HMDB00123	0.8688	1.5906	0.6988	1.0326	1.6108	1.5762	1.3595	0.3146	0.9908	0.4386	0.5873	0.5825	1.6919	0.6752	0.7647	1.0092	0.6092	1.0844	0.8696	3.9946	4.3639	1.5841	0.6194	1.6851
3759	glycitein	Xenobiotics	Food Component/Plant	34024	LC/MS Pos Late	100001222	700	285.076	40957-83-3	5317750	C14536	HMDB05781	0.7735	12.9074	0.8756	0.6405	0.3495	0.1747	18.3198	34.2812	0.8551	0.1798	15.0516	0.3711	0.4632	19.1815	3.0908	4.3716	0.9886	5.4423	6.2091	0.1778	1.1721	0.5664	46.7868	1.0114
2538	glycochenodeoxycholate	Lipid	Primary Bile Acid Metabolism	32346	LC/MS Neg	1628	5236.1	448.307	16564-43-5	12544	C05466	HMDB00637	0.2284	0.4812	0.2284	0.2284	0.2284	0.2284	1.2235	1.7238	0.5061	0.2284	1.211	0.2284	0.3754	1	1.1783	0.2284	0.2284	1.2857	0.2284	0.2284	0.8938	0.2284	0.2284	0.2284
2270	glycosyl-N-palmitoyl-sphingosine (d18:1/16:0)	Lipid	Sphingolipid Metabolism	53013	LC/MS Pos Late	100009272	2623	700.572					0.3446	1.6498	0.4671	0.5122	1.219	1.2794	1.9038	0.9434	1.1741	0.378	1.4597	0.7426	1.7652	0.8069	1.3413	1.9199	0.7632	0.72	0.7525	2.0277	1.6504	0.9353	1.0566	0.5696
2278	glycosyl-N-stearoyl-sphinganine (d18:0/18:0)*	Lipid	Sphingolipid Metabolism	57418	LC/MS Pos Late	100015694	3134	730.619		6321364			1.9446	0.5817	1.0822	1	0.845	2.1275	0.9928	0.3702	1.6304	0.074	0.4946	0.1633	0.074	0.7987	2.4665	0.7394	1.8463	4.7418	0.1366	1.1809	0.074	1.0584	1.1714	0.074
2271	glycosyl-N-stearoyl-sphingosine (d18:1/18:0)	Lipid	Sphingolipid Metabolism	52234	LC/MS Pos Late	100001882	3053	728.604					0.7932	2.3728	0.2286	0.8863	2.4046	2.7494	3.7008	0.8999	0.9968	0.2286	0.6279	0.9071	4.3372	1	1.0977	2.154	0.7395	0.981	0.5511	4.2562	3.2831	1.5829	0.4754	1.1004
596	glycylisoleucine	Peptide	Dipeptide	36659	LC/MS Pos Early	100001790	3002	189.123	19461-38-2	88079		HMDB28844	0.9385	0.4851	0.5446	0.5968	1.022	0.6015	3.9976	0.9291	0.4268	0.2255	2.9505	0.2255	0.2255	0.2255	0.2255	1.352	2.1062	0.5763	2.8563	1.4149	1.9019	3.6421	0.978	1.4596
597	glycylleucine	Peptide	Dipeptide	34398	LC/MS Pos Early	100001258	3059	189.123	869-19-2	92843	C02155	HMDB00759	0.5477	1.0115	0.5096	0.6959	0.7758	0.5467	3.459	1.9586	1.0861	0.7038	2.3323	0.3006	0.6778	1.0751	0.6829	1.367	1.7616	0.9081	2.2232	0.9885	1.0839	1.5823	2.3236	0.753
607	glycylvaline	Peptide	Dipeptide	18357	LC/MS Pos Early	100000487	2734	175.108	1963-21-9	97417		HMDB28854	0.8656	0.9942	0.7725	0.8555	0.8247	0.654	1.9591	1.0194	1.1913	0.7674	1.32	0.4781	0.8948	0.802	0.8286	1.0058	0.9574	1.1249	2.0639	1.4579	1.5358	2.1076	1.9875	1.1183
397	guanidinoacetate	Amino Acid	Creatine Metabolism	43802	LC/MS Pos Early	344	1937	118.061	352-97-6	763	C00581	HMDB00128	0.5065	1.4893	1.5215	1.0485	0.452	1.6136	0.9295	5.4659	0.9178	0.7876	2.0689	0.9672	0.9944	0.9185	1.2904	0.8308	0.2666	0.5215	2.0833	1.4147	4.5136	1.0056	1.0735	0.4606
422	guanidinosuccinate	Amino Acid	Guanidino and Acetamido Metabolism	32446	LC/MS Pos Early	100001212	1892	176.067	6133-30-8	97856	C03139	HMDB03157	0.4238	0.4125	0.4125	0.4125	0.4125	1.4781	0.7295	0.4688	1.1349	0.4125	0.4125	0.4125	1	1.0944	2.6754	1.0716	0.4125	0.7707	0.4125	0.4125	7.9191	0.9175	0.913	2.6166
3254	guanine	Nucleotide	Purine Metabolism, Guanine containing	32352	LC/MS Pos Early	172	2032	152.057	73-40-5	764	C00242	HMDB00132	2.2474	1.1477	1.1906	1.4954	0.8857	0.3823	1.4158	0.8108	0.9097	1.6768	0.6817	1.7494	2.6265	0.7671	1.0903	0.4126	0.8202	1.4805	2.7113	0.4666	0.5901	0.3157	1.8596	0.3411
3253	guanosine	Nucleotide	Purine Metabolism, Guanine containing	1573	LC/MS Pos Early	1099	1728	284.099	118-00-3	6802	C00387	HMDB00133	1.2568	0.4117	0.5126	1.3101	0.9397	0.5919	4.8423	3.9316	1.0603	0.5728	3.0537	1.2049	3.7742	3.2861	8.1901	0.4154	2.3924	5.7789	0.5913	0.237	0.1533	0.4012	0.7992	0.2383
3385	gulonate*	Cofactors and Vitamins	Ascorbate and Aldarate Metabolism	46957	LC/MS Polar	100001586	2750	195.051	20246-53-1	9794176	C00257	HMDB03290	0.7871	2.2976	0.5169	0.4224	2.0342	4.6639	6.1857	1.6666	0.5925	0.1626	0.5455	0.1248	1.0846	1.3651	0.7283	0.5925	0.4336	0.9154	1.197	2.3692	1.3402	1.7441	0.1248	0.1248
3422	heme	Cofactors and Vitamins	Hemoglobin and Porphyrin Metabolism	41754	LC/MS Neg	100001386	5325	632.172	14875-96-8	26945	C00032	HMDB03178	1.2619	0.9648	0.3404	1.0106	1.0584	0.3404	2.5651	0.9894	1.1747	0.3404	0.3404	0.4379	1.1705	1.1293	2.1064	0.3404	1.3124	0.3404	0.679	0.6551	0.8199	0.551	0.3404	0.9348
1096	heptanoate (7:0)	Lipid	Medium Chain Fatty Acid	1644	LC/MS Neg	925	3670	129.092	111-14-8	8094	C17714	HMDB00666	1.5455	0.8817	1.5628	1.2454	1.0345	0.5323	0.7529	0.5323	0.6624	1.43	0.6955	2.0691	1.3749	0.8154	1.2175	0.644	2.0818	1.2209	1.4317	0.8123	0.9655	0.6275	0.5323	0.9495
74	histamine	Amino Acid	Histidine Metabolism	1574	LC/MS Pos Early	354	3035	112.087	51-45-6	774	C00388	HMDB00870	0.2335	0.4978	0.9201	0.0716	0.1092	0.1092	1.4359	5.5344	0.4081	0.4205	0.4657	7.2798	0.2202	0.5919	5.4538	1.1712	1.0799	0.5757	5.036	1.9542	1.4439	6.8931	9.3834	10.7058
61	histidine	Amino Acid	Histidine Metabolism	59	LC/MS Neg	355	755.9	154.062	5934-29-2	6274	C00135	HMDB00177	0.984	1.2559	0.8586	1.0001	1.5459	1.4836	1.3902	0.5993	1.2577	0.5116	0.7434	0.4757	1.0296	0.8779	0.9041	1.2909	0.6488	1.2777	0.7151	2.4504	2.251	1.6238	0.9999	0.9199
375	homoarginine	Amino Acid	Urea cycle; Arginine and Proline Metabolism	22137	LC/MS Pos Early	100000961	2882	189.135	156-86-5	9085	C01924	HMDB00670	0.9662	0.6537	0.5567	0.5125	0.5646	1.0335	1.1701	1.6332	1.7359	0.9092	0.9908	0.4712	1.0092	1.1002	2.132	1.6913	1.6082	0.7507	0.9415	1.2285	1.9655	1.2647	0.926	0.6458
376	homocitrulline	Amino Acid	Urea cycle; Arginine and Proline Metabolism	22138	LC/MS Pos Early	100000963	1908	190.119	1190-49-4	65072	C02427	HMDB00679	1.3442	0.8868	0.9856	2.4089	0.9138	1.0144	0.8008	0.5284	3.7307	0.2164	0.8777	0.8856	0.6122	1.8766	1.1691	2.5362	2.3216	2.1565	0.3325	1.7229	1.6789	0.8897	0.6145	1.0982
21	homoserine	Amino Acid	Glycine, Serine and Threonine Metabolism	18351	LC/MS Polar	100000458	2875.8	118.051	672-15-1	12647	C00263	HMDB00719	0.5509	0.9843	0.4096	0.3507	0.79	0.8393	1.6612	1.6061	1.0157	0.3709	1.6105	0.5201	0.7987	1.3025	1.0585	1.3127	1.0305	0.7796	1.1747	0.6407	1.6244	1.1207	2.1202	0.8586
67	hydantoin-5-propionic acid	Amino Acid	Histidine Metabolism	40473	LC/MS Pos Early	100002514	1045	173.056	5624-26-0	782	C05565	HMDB01212	0.7282	0.5937	1.015	0.429	0.365	0.5525	1.6269	3.5507	1.0996	1.8624	1.719	1.5922	0.5525	1.155	3.465	0.985	1.6995	0.8393	3.7612	0.4944	0.4556	0.7206	2.2052	0.3447
388	trans-4-hydroxyproline	Amino Acid	Urea cycle; Arginine and Proline Metabolism	32306	LC/MS Pos Early	1001	1064	132.066	51-35-4	5810	C01157	HMDB00725	1.5511	1.3094	1.3121	1.2166	1.2749	0.9043	0.8305	0.5306	1.0593	0.899	0.7234	0.8024	0.9882	1.0118	1.0137	0.8471	0.8047	1.223	0.5747	1.8815	1.7646	0.6934	0.4935	1.4222
2572	hyocholate	Lipid	Secondary Bile Acid Metabolism	34093	LC/MS Neg	100001279	5046	407.28	547-75-1	92805	C17649	HMDB00760	1.3783	1.4545	1.1114	1.038	1.4071	1.525	1.0835	1.5185	0.634	0.2429	0.7884	0.8235	0.6103	0.8164	0.9833	1.0042	0.5416	1	2.3352	0.9025	0.2429	0.5337	0.6246	1.6247
354	hypotaurine	Amino Acid	Methionine, Cysteine, SAM and Taurine Metabolism	590	LC/MS Pos Early	358	724	110.027	300-84-5	107812	C00519	HMDB00965	0.791	1.6698	0.5089	0.6922	1.1249	2.3661	1.4641	1.2424	0.5951	0.2157	0.8092	0.4035	1.9819	0.9182	0.6248	1.2872	0.4629	1.0818	0.4812	4.8153	2.8577	1.9744	0.5406	1.1651
3198	hypoxanthine	Nucleotide	Purine Metabolism, (Hypo)Xanthine/Inosine containing	3127	LC/MS Pos Early	171	1295	137.046	68-94-0	790	C00262	HMDB00157	1.0873	1.1586	1.0133	0.953	1.1472	1.314	1.1405	0.6213	1.1344	0.5647	0.8535	0.788	0.9867	1.0178	0.7553	1.1691	0.3949	1.0305	0.7163	1.3235	0.7292	0.9447	0.8263	1.0139
72	imidazole lactate	Amino Acid	Histidine Metabolism	15716	LC/MS Pos Early	100000263	2040	157.061	14403-45-3	440129	C05568	HMDB02320	1.2985	0.9028	0.9566	1.4983	0.9243	2.2069	0.9143	3.4174	0.5889	1.0392	0.6821	0.7309	0.9937	1.5636	0.9589	0.69	0.7135	3.0134	1.3103	0.892	3.0581	1.0063	1.8725	2.2912
70	imidazole propionate	Amino Acid	Histidine Metabolism	40730	LC/MS Pos Early	100003434	2263	141.066	1074-59-5	70630		HMDB02271	0.077	0.1712	0.0291	0.0875	0.0777	0.1406	1.8313	5.5168	0.3329	0.0323	1.0592	0.0294	0.0929	2.4617	0.0449	6.7156	0.0291	1.3096	4.3732	1	2.3698	1.2773	3.9088	1.291
222	indole-3-carboxylic acid	Amino Acid	Tryptophan Metabolism	38116	LC/MS Neg	100002185	1708.8	160.04	771-50-6	69867	C19837	HMDB03320	2.8522	1.3624	2.3183	2.1991	2.1481	3.0786	0.1478	0.1317	0.2245	1.0178	0.6709	1.3906	0.2799	0.2638	0.2025	0.6996	0.0549	0.2522	0.9822	1.7601	2.0609	2.0736	0.8716	2.5984
233	indoleacetate	Amino Acid	Tryptophan Metabolism	27513	LC/MS Neg	100001034	2200	174.056	6505-45-9	802	C00954	HMDB00197	0.183	0.1713	0.3165	0.1061	0.1143	0.102	0.7376	1.063	2.1913	1.933	1.0671	0.7039	1.6497	1.6399	2.3786	1.4219	2.4444	3.4832	0.937	1.4717	1.3696	0.1326	0.6285	0.2254
3769	indoleacrylate	Xenobiotics	Food Component/Plant	22114	LC/MS Neg	100000800	2511	186.056	1204-06-4	15030923		HMDB00734	1.737	1.0039	1.7457	0.6973	1	0.5918	0.5826	4.6462	0.4813	2.2404	0.4869	2.2708	0.7264	1.0188	8.972	0.2203	0.2203	0.4789	1.7957	1.3047	1.2263	0.5047	0.5874	0.5579
232	indolelactate	Amino Acid	Tryptophan Metabolism	18349	LC/MS Neg	100000463	2286	204.067	832-97-3	92904	C02043	HMDB00671	0.9563	1	0.8444	0.5912	0.69	1.5326	0.7373	3.5124	0.7224	0.201	1.5901	0.1698	0.5801	1.0096	0.584	0.5378	0.1698	1.3171	4.0698	3.738	7.6252	1.4649	10.3619	3.41
217	indolepropionate	Amino Acid	Tryptophan Metabolism	32405	LC/MS Pos Early	100001083	3205	190.086	830-96-6	3744		HMDB02302	1.0687	1.4503	1.6312	0.6394	1.0911	1.6903	0.5178	0.4706	0.8189	2.0625	0.593	1.3972	1.2819	0.9313	0.8944	0.6078	0.2312	2.2761	1.3233	0.902	1.2966	0.6012	0.7587	1.7907
3770	indolin-2-one	Xenobiotics	Food Component/Plant	43374	LC/MS Pos Early	100004318	2575	134.06	59-48-3	321710	C12312		1.7082	2.2038	1.7629	1.5233	2.894	0.4603	0.7449	0.6724	1.2006	4.7191	0.9583	5.2448	1.2447	0.411	0.826	0.8968	0.137	0.6206	1.8114	1.2052	1.0417	0.3871	0.2991	0.3977
3197	inosine	Nucleotide	Purine Metabolism, (Hypo)Xanthine/Inosine containing	1123	LC/MS Pos Early	361	1269	269.088	58-63-9	6021	C00294	HMDB00195	0.5825	0.3864	0.387	0.8296	1.1704	1.8846	4.4802	3.0631	1.5822	0.1565	3.4305	0.5935	1.5268	4.2001	6.0606	1.4782	4.2724	5.0805	0.1388	0.2618	0.1626	0.5918	0.1712	0.1172
322	isobutyrylglycine	Amino Acid	Leucine, Isoleucine and Valine Metabolism	35437	LC/MS Neg	100001590	1420	144.067	15926-18-8	10855600		HMDB00730	1.0319	0.689	1.6694	1.0777	0.7488	1.2512	0.506	0.4707	0.9498	1.4642	0.7556	1.0316	0.6298	0.7594	0.9783	0.703	0.7022	1.1843	1.0217	1.0697	1.2485	1.0368	0.7448	1.5154
1210	isocaproate	Lipid	Fatty Acid, Branched	22273	LC/MS Neg	100000806	2570	115.076	646-07-1	12587		HMDB00689	0.8527	1.3691	0.8481	0.8335	0.5835	1.1159	0.5835	0.5835	0.5835	3.1107	0.5835	0.967	0.5835	1	1.2967	0.5835	0.7364	1.602	2.2709	0.5835	0.8405	0.5835	0.5835	2.4099
295	isoleucine	Amino Acid	Leucine, Isoleucine and Valine Metabolism	1125	LC/MS Pos Early	376	2800	132.102	73-32-5	6306	C00407	HMDB00172	0.9058	1.2131	0.84	0.9355	1.0523	0.8456	1.3333	0.5899	1.0284	0.4833	0.8518	0.5618	0.9716	0.6304	0.6693	1.0522	0.6928	1.117	1.3716	3.1629	4.0774	2.0319	1.4704	1.9181
631	isoleucylglycine	Peptide	Dipeptide	40008	LC/MS Neg	100003169	1992	187.109	868-28-0	342532		HMDB28907	1.1581	0.4935	1.1457	0.6413	0.385	0.5119	1.1709	0.9574	1.3326	0.9446	1.4727	0.8516	0.3684	0.7493	0.5198	1.6171	1.1154	1.1142	1.4663	0.4735	0.7145	1.9848	1.5976	1.0426
2564	isoursodeoxycholate	Lipid	Secondary Bile Acid Metabolism	57577	LC/MS Neg	100002488	4809	391.285	78919-26-3	127601	C17662	HMDB00686	0.9522	1.408	3.7046	0.4719	1.7033	1.3898	0.5971	1.6416	0.1541	1.2574	1	1.3	0.4839	0.1754	1.2175	1.7186	0.2279	0.9667	1.2289	1.1997	0.6676	0.5927	0.1541	0.9894
270	isovalerate	Amino Acid	Leucine, Isoleucine and Valine Metabolism	44656	LC/MS Neg	100000708	1564	101.061	503-74-2	10430	C08262	HMDB00718	0.9553	0.803	1.1163	2.7992	1.0654	0.447	0.4611	0.3674	1.0447	2.0604	0.4041	3.0546	1.1482	0.4018	1.4574	0.5225	3.503	1.1288	1.3707	0.5499	1.2378	0.2872	0.2151	0.5658
272	isovalerylcarnitine (C5)	Amino Acid	Leucine, Isoleucine and Valine Metabolism	34407	LC/MS Pos Early	100001393	3085	246.17	31023-24-2	6426851		HMDB00688	1.1442	0.8484	1.332	1.5773	1.0621	0.4513	1.4851	0.1098	0.4074	1.6193	0.5083	2	0.6336	0.3884	1.9049	0.1098	0.1098	0.9497	0.8248	0.5655	0.1098	1.5707	1.1787	1
271	isovalerylglycine	Amino Acid	Leucine, Isoleucine and Valine Metabolism	35107	LC/MS Neg	100001452	1950	158.082	16284-60-9	546304		HMDB00678	0.8744	0.9701	1.0903	1.0299	0.5222	1.2923	0.6006	0.4479	1.0416	1.6605	0.8672	1.126	1.0741	1.1046	1.095	0.955	0.8141	1.3661	0.8488	0.9035	1.4576	0.8524	0.6584	1.0359
1083	itaconate	Energy	TCA Cycle	18373	LC/MS Polar	100000455	2969	129.019	97-65-4	811	C00490	HMDB02092	0.6334	0.5693	0.8997	0.5572	1.4545	0.4749	6.0351	1.1003	2.1041	0.6773	1.4542	2.6741	11.9817	2.0582	9.7218	0.8272	7.0299	2.4959	0.7523	0.5351	1.1695	0.4424	0.6189	0.4532
3427	I-urobilinogen	Cofactors and Vitamins	Hemoglobin and Porphyrin Metabolism	32426	LC/MS Neg	100001226	4190	591.319	14684-37-8	26818	C05790	HMDB04157	1.7526	1.1968	1.9388	0.3003	0.9565	1.3544	0.8661	7.9922	1.4376	0.3863	4.2566	0.7136	0.2814	1.0435	1.9143	1.62	0.1615	0.5977	1.248	0.461	0.3501	0.9552	1.1507	0.7387
236	kynurenate	Amino Acid	Tryptophan Metabolism	1417	LC/MS Neg	98	2224	188.035	492-27-3	3845	C01717	HMDB00715	1.7867	0.7233	1.51	0.3652	1.0161	0.1417	0.901	1.9413	0.3577	3.404	1.8554	4.1503	0.9839	0.5325	3.5265	0.3693	7.5168	0.7632	3.89	0.8042	0.8032	0.7532	2.4671	1.3235
235	kynurenine	Amino Acid	Tryptophan Metabolism	15140	LC/MS Pos Early	100000265	2739	209.092	2922-83-0	161166	C00328	HMDB00684	0.558	0.8612	0.5618	0.3671	0.5532	0.402	1.2192	2.326	0.6546	1.2404	1.2988	0.8543	1.0977	0.8364	2.3454	1.2571	1.8593	0.934	1.6252	1.0566	0.9916	1.0084	1.599	0.9106
898	lactate	Carbohydrate	Glycolysis, Gluconeogenesis, and Pyruvate Metabolism	527	LC/MS Polar	482	1468.8	89.0244	79-33-4	612	C00186	HMDB00190	2.1591	1.7047	0.6999	0.3432	1.7915	2.2107	3.9094	31.1376	0.2958	0.1479	2.5175	0.4012	1.3497	1.1594	0.2529	0.4358	0.5384	0.2673	31.2582	1.115	0.885	0.3024	45.6502	0.2126
2280	lactosyl-N-palmitoyl-sphingosine (d18:1/16:0)	Lipid	Sphingolipid Metabolism	53010	LC/MS Pos Late	100009030	2527	862.625	4201-62-1				0.3876	1.1494	1.0043	0.3695	0.3695	0.3695	1.1166	2.2551	0.6513	0.3695	1.458	0.8604	0.3695	0.8021	1.9092	2.4401	0.6946	1	2.3439	0.3695	0.5761	0.9094	1.9273	0.464
2346	lanosterol	Lipid	Sterol	1128	LC/MS Pos Late	395	2687	409.383	79-63-0	246983	C01724	HMDB01251	1.464	1.0196	1.4527	1.3345	0.7907	0.8852	0.9305	1.231	1.2133	1.2785	0.8543	1.0138	0.5375	0.9042	1.0241	1.2702	0.8578	0.8991	1.0689	0.4194	0.9862	0.9557	0.7787	1.4767
261	leucine	Amino Acid	Leucine, Isoleucine and Valine Metabolism	60	LC/MS Pos Early	397	2864	132.102	61-90-5	6106	C00123	HMDB00687	0.6701	1.1117	0.6469	0.7577	1.0114	0.7805	1.3896	0.5428	1.0734	0.3928	0.8092	0.4902	0.9886	0.6525	0.661	1.185	0.6385	1.0255	1.0405	2.4781	2.6879	1.5796	1.0586	1.3116
644	leucylalanine	Peptide	Dipeptide	40010	LC/MS Pos Early	100003179	2801	203.139	7298-84-2	259321		HMDB28922	1.1259	0.4434	1	0.9626	0.2731	0.3997	1.7396	4.3047	0.9778	0.8203	2.6403	0.6402	0.3503	1.378	0.9326	1.9984	1.8756	1.8898	1.515	0.1377	0.1377	1.4007	4.0931	0.4198
814	leucylglutamine*	Peptide	Dipeptide	48189	LC/MS Pos Early	100003183	2620	260.161		4305457		HMDB28927	0.3493	0.2832	0.7204	0.3969	0.1404	0.4547	1.5524	4.0977	1.4345	0.8219	2.9148	0.4499	0.4946	1.2955	1.0491	2.7417	1.8641	2.2001	1.561	0.1404	0.1404	0.9509	1.7782	0.2672
649	leucylglycine	Peptide	Dipeptide	40045	LC/MS Pos Early	100003185	2778	189.123	686-50-0	79070		HMDB28929	1.0246	0.3775	1.2703	0.4792	0.2464	0.4703	1.776	2.0385	1.3576	1.387	2.4181	0.7497	0.5574	0.9754	0.8056	2.1902	0.8563	1.4752	1.5189	0.2104	0.173	1.5446	2.3405	0.5606
1551	lignoceroyl ethanolamide (24:0)*	Lipid	Endocannabinoid	57535	LC/MS Pos Late	100015855	2445	412.415					1.2422	0.3194	0.5853	1.2379	1.0812	0.7153	0.3194	0.3194	1.0933	2.0359	0.3194	1.2002	0.6829	0.4112	1.0579	1.0565	0.9435	1.2376	0.4804	0.8125	1.0581	0.6474	0.3194	0.7189
1151	linoleate (18:2n6)	Lipid	Polyunsaturated Fatty Acid (n3 and n6)	1105	LC/MS Neg	180	5535	279.233	60-33-3	5280450	C01595	HMDB00673	0.9494	2.8713	0.9314	1.3109	3.0264	0.2336	0.6156	1.4275	1.9015	0.5751	6.0401	0.9325	3.4791	0.4176	2.5835	0.454	1.0455	0.9545	1.0529	1.5286	13.9949	0.9101	0.3604	0.9258
1153	linolenate [alpha or gamma; (18:3n3 or 6)]	Lipid	Polyunsaturated Fatty Acid (n3 and n6)	34035	LC/MS Neg	100001337	5450	277.217		5280934	C06426	HMDB03073	0.6833	2.0034	1.0297	1.4186	1.9481	0.3726	0.6811	2.595	1.1147	0.4939	6.2169	0.9703	1.351	0.3658	1.4034	0.4639	0.6418	2.5766	0.7899	1.3618	8.2815	0.9634	0.6041	0.8933
1546	linoleoyl ethanolamide	Lipid	Endocannabinoid	52608	LC/MS Neg	100006726	6150	322.275	68171-52-8	5283446		HMDB12252	3.0652	2.8741	0.4871	0.3728	1.1889	0.3183	0.4424	0.7422	2.9462	1.3046	2.542	0.745	1.3341	0.411	0.7979	0.3183	0.3389	0.436	2.879	0.4731	2.2911	1.8297	1	1.7357
2165	linoleoyl-linolenoyl-glycerol (18:2/18:3) [2]*	Lipid	Diacylglycerol	54964	LC/MS Pos Late	100010927	2478	632.525				HMDB07250	0.1955	0.1955	0.1955	0.8645	0.1955	0.1955	1	5.9899	0.1955	0.1955	3.5453	0.3935	0.1955	0.1955	1.1675	0.5305	2.8254	3.8225	0.1955	0.2518	1.0944	0.3183	0.1955	0.1955
2162	linoleoyl-linoleoyl-glycerol (18:2/18:2) [1]*	Lipid	Diacylglycerol	54968	LC/MS Pos Late	100010941	2689	634.541				HMDB07248	0.218	2.309	1.1675	2.3102	1.154	0.7611	1.2207	7.9016	0.5207	0.5121	10.1022	0.4623	0.9966	0.2723	5.8266	0.4591	1.0034	2.9365	1.5654	0.3098	8.8677	0.1824	0.8081	0.9769
2163	linoleoyl-linoleoyl-glycerol (18:2/18:2) [2]*	Lipid	Diacylglycerol	54969	LC/MS Pos Late	100010942	2760	634.541				HMDB07248	0.2467	1.1339	0.3152	0.5315	0.2467	0.2467	0.8661	8.0053	0.2467	0.2467	7.3043	0.2467	0.2467	0.2467	2.4276	0.2467	0.2467	3.3347	0.7246	0.2467	4.4975	0.2467	0.2467	0.6351
2556	lithocholate	Lipid	Secondary Bile Acid Metabolism	1483	LC/MS Neg	405	5372	375.29	434-13-9	9903	C03990	HMDB00761	0.2347	0.082	1.729	0.2942	1.8517	0.2028	0.2953	2.1387	0.2139	28.7454	1.322	4.1782	2.7933	0.2035	0.0539	1.8945	0.0177	0.1923	21.5421	0.1859	2.8316	5.3572	0.678	1.6091
3429	L-urobilin	Cofactors and Vitamins	Hemoglobin and Porphyrin Metabolism	40173	LC/MS Pos Late	100002568	901	595.349	34217-90-8	5280818	C05793	HMDB04159	1.5898	1.1204	1.3567	1.1212	1.0836	0.5783	1.1463	0.074	0.9164	3.3457	0.5463	1.1195	0.8198	0.8719	0.3676	1.1069	0.0314	1.5984	0.4924	0.7595	0.2242	1.3292	0.1997	2.0462
83	lysine	Amino Acid	Lysine Metabolism	1301	LC/MS Pos Early	407	2850	147.113	56-87-1	5962	C00047	HMDB00182	0.846	1.0957	0.7292	0.9455	0.9674	0.9615	1.5636	0.6484	1.1794	0.5588	0.8583	0.6454	1.0508	0.994	1.006	1.2724	0.7951	1.4525	0.9573	2.2984	2.3127	1.5289	1.208	1.2474
668	lysylleucine	Peptide	Dipeptide	40020	LC/MS Pos Early	100003196	3370	260.197	7369-79-1	4682588		HMDB28955	0.7299	0.6561	0.9296	1.0704	0.4506	0.384	2.3271	1.9292	1.6092	0.5601	2.0033	0.5624	0.5505	1.3152	1.5893	2.1064	1.5373	1.6989	1.2815	0.319	0.4519	0.6837	1.3532	0.506
1079	malate	Energy	TCA Cycle	1303	LC/MS Neg	409	615.6	133.014	6915-15-7	525	C00149	HMDB00156	1.6707	1.0713	1.0382	0.4389	0.8351	1.4767	1.3467	0.4333	1.0469	0.4692	0.5071	0.5288	1.3362	0.7494	0.9326	1.0724	0.1778	0.9618	0.8641	2.1642	2.0385	1.5593	0.617	1.6508
1240	maleate	Lipid	Fatty Acid, Dicarboxylate	20676	LC/MS Polar	100000707	2510	115.004	110-16-7	444266	C01384	HMDB00176	0.824	0.6892	0.6898	0.6523	0.4284	1.0884	1.4425	1.8071	1.024	0.9889	1.1049	1.3944	1.0111	1.1621	2.6501	0.7754	2.5865	0.9495	2.5542	0.5867	0.6844	0.4827	1.2858	0.5668
1303	malonate	Lipid	Fatty Acid Synthesis	15872	LC/MS Polar	818	3447	103.004	141-82-2;26522-22-85-0	867	C00383	HMDB00691	0.6572	0.6542	0.5005	1.1262	0.4715	0.3461	4.0414	9.5066	2.5399	0.4983	6.2661	0.6672	0.6331	6.2739	1.9065	4.071	0.8738	3.2654	3.4085	0.4568	1.3123	0.7975	6.8832	0.8008
1302	malonylcarnitine	Lipid	Fatty Acid Synthesis	37059	LC/MS Pos Early	100001526	2086	248.113	853728-01-5	22833583		HMDB02095	1.7288	0.7277	1.7628	1.7141	1.0271	1.5019	1.3136	0.5358	1.5477	1.4346	0.9417	1.6949	0.7911	1.1459	0.6979	0.9729	0.2514	2.138	0.589	1.379	0.6193	0.8995	0.4565	0.3841
3547	maltol	Xenobiotics	Food Component/Plant	38299	LC/MS Pos Early	100002362	1896	127.039	118-71-8	8369	C11918	HMDB30776	0.7083	1.4089	0.7422	1.0852	0.6937	0.484	3.5608	6.8607	1.0261	0.4932	2.4232	0.4799	0.8883	3.5873	0.9739	0.7323	1.955	2.3998	2.1234	0.5936	1.7212	0.3404	3.9029	0.4423
950	maltose	Carbohydrate	Glycogen Metabolism	15586	LC/MS Polar	913	3329.4	387.114	6363-53-7	10991489	C00208	HMDB00163	0.7202	0.9808	0.6828	0.751	0.4368	0.5425	2.5843	2.3966	1.3294	0.7965	2.224	0.4292	0.8991	2.8557	1.8531	0.5614	4.1241	3.1725	1.0192	0.6207	0.8082	2.0519	6.2989	3.0175
947	maltotriose	Carbohydrate	Glycogen Metabolism	44688	LC/MS Neg	100000276	812	503.162	1109-28-0	439586	C01835	HMDB01262	0.8887	0.6201	0.4886	0.2934	0.6615	0.7729	1.4473	1.3801	0.9126	1.8009	1.2864	0.6276	0.2934	1.4632	1.0147	0.4711	3.7537	2.2164	1.8367	0.6656	0.3097	1	3.6851	1.8524
992	mannitol/sorbitol	Carbohydrate	Fructose, Mannose and Galactose Metabolism	46142	LC/MS Polar	100001740	2260	181.072		5780	C00794	HMDB00247	0.6373	1.5219	0.6682	0.5324	0.5185	1.503	1.9822	1.2903	0.9166	0.4387	0.6636	0.3666	0.693	1.9837	0.4991	0.9492	0.6491	1.0508	2.2903	2.9415	5.2309	3.9236	12.8973	11.7529
993	mannose	Carbohydrate	Fructose, Mannose and Galactose Metabolism	584	LC/MS Polar	803	2200	179.056	3458-28-4	18950	C00159	HMDB00169	0.5327	0.39	0.3184	0.1612	0.6417	0.8326	2.3039	2.0772	1	0.2506	0.6086	0.2269	0.5924	2.129	0.1612	1.0536	0.1698	1.0653	3.9616	2.6301	2.2339	5.8076	4.2567	6.0123
1112	margarate (17:0)	Lipid	Long Chain Fatty Acid	1121	LC/MS Neg	891	5731	269.249	506-12-7	10465		HMDB02259	2.6043	1.2331	0.3744	2.0295	2.5728	0.5201	0.2888	0.1678	2.5462	1.7988	0.5433	1.7543	1.1934	0.9199	0.2927	0.8032	2.7539	0.6004	1.1171	0.6444	1.2411	1.0801	0.141	0.6382
1162	mead acid (20:3n9)	Lipid	Polyunsaturated Fatty Acid (n3 and n6)	35174	LC/MS Neg	100001472	5650	305.249	20590-32-3	5312531		HMDB10378	1.2644	2.5562	0.0123	0.8266	4.2802	0.2412	1.219	0.3039	8.3746	1.2649	0.5535	1.1059	10.6681	0.747	1.1947	0.5917	7.3478	0.5581	0.8941	1.4637	4.9704	0.7414	0.1531	0.5933
326	methionine	Amino Acid	Methionine, Cysteine, SAM and Taurine Metabolism	1302	LC/MS Pos Early	415	2526	150.058	63-68-3	6137	C00073	HMDB00696	0.7919	1.1219	0.7368	0.8312	1.0877	0.807	1.5138	0.5843	1.0974	0.4797	0.8914	0.5492	0.9743	0.7276	0.741	1.1284	0.6439	1.2033	1.0257	2.6597	2.878	1.6492	1.4495	1.2654
331	methionine sulfoxide	Amino Acid	Methionine, Cysteine, SAM and Taurine Metabolism	18374	LC/MS Pos Early	100000039	1272	166.053	3226-65-1	158980	C02989	HMDB02005	0.7412	0.8923	0.8231	0.8095	0.7453	0.7384	1.2665	0.9292	1.0708	0.5185	1.1895	0.6086	0.7454	0.8523	0.7975	1.4227	2.0363	1.1492	1.4989	2.2189	2.7798	1.8283	1.9129	1.6913
3875	methyl glucopyranoside (alpha + beta)	Xenobiotics	Food Component/Plant	46144	LC/MS Neg	100005864	1070	193.072					1.3623	0.7082	1	0.348	0.6438	0.9474	1.4844	1.8043	1.0255	0.6496	1.8392	0.348	0.3645	1.1153	0.8442	1.4911	0.6431	1.7485	0.949	0.4661	0.5376	1.577	3.0173	3.0758
3792	methyl indole-3-acetate	Xenobiotics	Food Component/Plant	1584	LC/MS Pos Early	1104	3339	190.086	1912-33-0	74706		HMDB29738	0.8006	0.5311	0.8167	1.3369	0.4668	0.3844	0.6659	0.8902	1.879	0.9228	0.6435	0.8017	0.9381	1.1386	2.0005	1.0619	1.4231	2.0133	1.0873	2.3984	3.0786	0.7103	1.228	1.1349
1217	15-methylpalmitate	Lipid	Fatty Acid, Branched	38768	LC/MS Neg	100002945	5695	269.249		17903417			3.3636	2.1011	0.4941	2.1454	3.191	0.3384	0.6202	0.3719	4.5554	3.3617	0.8208	3.1129	4.4773	0.7905	0.7009	0.5722	5.1747	0.4918	2.4708	1.0092	1.9344	0.9908	0.3789	0.9154
3336	methylphosphate	Nucleotide	Purine and Pyrimidine Metabolism	37070	LC/MS Pos Early	100001805	544	113	7023-27-0	13130		HMDB61711	0.9514	0.9346	0.698	0.5523	0.7246	1.2623	1.3425	1.3203	1.0486	0.7423	1.1066	0.5231	0.9264	1.4299	0.786	1.757	0.5811	1.4417	1.0906	0.8699	0.8188	1.3871	1.6971	1.8162
309	methylsuccinate	Amino Acid	Leucine, Isoleucine and Valine Metabolism	15745	LC/MS Polar	2051	2800	131.035	498-21-5	10349		HMDB01844	0.5421	0.6609	0.6774	0.7005	0.9618	0.7018	1.0382	0.5473	1.0418	0.7813	0.668	1.5519	1.5044	1.1445	2.4437	0.9066	4.0317	1.7233	1.6731	1.1979	1.1525	0.7171	1.9914	0.6429
2337	mevalonate	Lipid	Mevalonate Metabolism	39583	LC/MS Polar	30	1462	147.066	96949-03-0	439230	C02104	HMDB00227	0.3492	0.5624	0.4737	0.3288	0.2673	0.6783	1.6984	3.4558	0.9732	1.0086	1.7316	0.3004	0.9914	2.4438	2.4286	1.3357	2.4072	1.8262	2.3376	0.7869	0.4511	0.708	5.002	1.0109
2342	mevalonolactone	Lipid	Mevalonate Metabolism	48118	LC/MS Pos Early	100000772	1375	131.07	674-26-0	10428		HMDB06024	0.6105	0.9343	1.0412	0.6105	0.6105	0.6105	0.6999	3.2473	0.6105	0.6105	0.8107	0.742	0.6105	0.6105	0.6105	0.6105	0.6105	0.678	1.5486	1.3469	0.6105	1.4023	9.8871	1
1558	myo-inositol	Lipid	Inositol Metabolism	1124	LC/MS Polar	363	3506.3	225.062	87-89-8	892	C00137	HMDB00211	0.6075	1.5747	0.5255	0.4617	0.8516	0.9911	4.5965	0.8878	0.8389	0.4422	0.69	0.6438	1.6929	3.4424	1.0089	1.0588	0.71	1.2637	0.7728	3.3556	3.4875	1.0945	1.9289	1.3969
1106	myristoleate (14:1n5)	Lipid	Long Chain Fatty Acid	32418	LC/MS Neg	100001198	5346.9	225.186	544-64-9	5281119	C08322	HMDB02000	0.9618	1.3383	0.6143	1.0155	1.5305	0.7157	1.4692	0.4779	0.8335	0.4364	1.2163	0.8495	0.9803	1.1633	1.6826	0.9399	2.1423	0.8103	1.2489	2.0317	3.1865	0.9845	0.8735	1.1912
411	N(1)-acetylspermine	Amino Acid	Polyamine Metabolism	32360	LC/MS Pos Early	1200	3356	245.234	77928-70-2	916	C02567	HMDB01186	0.4038	0.9125	0.4806	0.7236	0.5832	0.4259	0.9898	1.205	1.5731	0.2291	0.5395	0.7875	1.316	1.1069	1.077	1.5219	0.9846	1.1931	1.9486	5.5601	3.111	0.8435	1.0102	1.2656
412	N1,N12-diacetylspermine	Amino Acid	Polyamine Metabolism	52987	LC/MS Pos Early	100002132	3105	287.244	61345-83-3	132680	C03413	HMDB02172	0.6183	0.7555	0.7838	0.729	0.4911	0.3578	1.1366	4.1846	0.9891	0.5851	1.0908	1.0833	1.25	0.9703	0.679	1.3515	1.2001	1.0981	1.5526	0.9485	1.4294	0.5677	1.0109	1.1805
87	N2,N6-diacetyllysine	Amino Acid	Lysine Metabolism	48455	LC/MS Neg	100006124	1604	229.119	499-86-5	91827			1.5209	0.9209	1.5858	0.7737	1.4149	1.2447	1.9076	1.0791	1.6228	2.9062	0.8106	2.519	2.0665	0.4704	1.2868	0.5261	0.2811	0.3515	1.3924	0.5915	0.3093	0.7501	0.698	0.3268
84	N2-acetyllysine	Amino Acid	Lysine Metabolism	36751	LC/MS Polar	100001721	3372.6	187.109	1946-82-3	92907	C12989	HMDB00446	1.2006	1.0686	0.9395	1.6628	1.0605	0.8105	0.7072	0.4377	1.2553	0.8784	0.6429	1.1528	0.7144	0.7665	1.0854	0.7921	0.7211	1.1544	1.1042	1.4135	1.6905	0.7633	0.4482	1.0957
90	N6,N6,N6-trimethyllysine	Amino Acid	Lysine Metabolism	1498	LC/MS Pos Early	189	2825	189.16	23284-33-5	440120	C03793	HMDB01325	0.6256	0.6189	0.4947	0.645	0.6363	0.65	1.7508	2.5154	0.9054	0.638	1.663	0.7232	0.6187	1.8413	1.2636	1.2798	2.1919	1.1141	1.0946	1.7739	2.891	0.7412	2.9037	0.8953
85	N6-acetyllysine	Amino Acid	Lysine Metabolism	36752	LC/MS Polar	100001734	2612.6	187.109	692-04-6	92832	C02727	HMDB00206	0.9047	1.3149	0.8423	1.627	1.0656	0.8727	1.1573	0.6442	1.5316	0.4035	0.8392	0.9986	0.9794	1.0014	1.0405	1.5876	0.6079	1.2839	0.5263	1.8871	2.093	1.1152	0.494	0.8725
1064	N6-carboxymethyllysine	Carbohydrate	Advanced Glycation End-product	36713	LC/MS Pos Early	100001768	2500	205.118	5746-04-03	123800			1.0212	0.9007	0.8935	0.9328	0.6995	1.3071	0.9953	1.3198	0.9783	0.9597	0.8872	0.8515	0.885	1.1016	1.3221	1.0632	1.3756	1.1644	1.0047	0.808	1.0964	1.0606	1.3243	0.9918
88	N6-formyllysine	Amino Acid	Lysine Metabolism	17895	LC/MS Pos Early	100000486	1992	175.108	1190-48-3	70923			0.6288	1.0141	1.0057	1.2679	0.6586	0.697	1.0543	0.7855	0.9817	0.4057	1.0319	0.7833	0.5483	0.9943	1.339	1.0215	1.3402	0.952	1.0301	1.1972	1.1292	0.8153	1.0896	0.9351
66	N-acetyl-1-methylhistidine*	Amino Acid	Histidine Metabolism	43255	LC/MS Pos Early	100004299	2100	212.103		193270			2.1298	0.8202	1.485	2.2159	0.7803	1.387	0.6075	5.645	0.4568	0.7212	1.5332	2.665	0.3249	0.7125	1.1195	0.4866	0.8805	0.8678	1.392	1.5065	0.7433	1.1967	1.2175	0.2258
65	N-acetyl-3-methylhistidine*	Amino Acid	Histidine Metabolism	43256	LC/MS Pos Early	100002204	2056	212.103	37841-04-6	193270			0.735	1.0871	0.9857	0.4224	0.5635	0.5868	1.5482	3.0272	1.6975	0.8723	3.1047	0.6961	0.5967	2.2358	3.3781	2.5025	0.3908	1.1616	1.4808	0.7399	0.3544	1.0143	4.1981	0.6167
30	N-acetylalanine	Amino Acid	Alanine and Aspartate Metabolism	1585	LC/MS Polar	1110	1564.8	130.051	97-69-8	88064	C02847	HMDB00766	0.5446	0.658	0.6286	0.2506	0.6517	0.5179	1.16	1.2329	0.8533	1.1136	1.0687	0.9484	0.6007	0.7119	2.1502	0.7003	1.0516	1.3849	1.2003	2.253	2.4472	1.1914	1.3878	0.8495
381	N-acetylarginine	Amino Acid	Urea cycle; Arginine and Proline Metabolism	33953	LC/MS Pos Early	100001266	2245	217.13	155-84-0	67427	C02562	HMDB04620	1.4268	0.9921	1.0079	2.3183	1.3057	0.9802	0.8761	0.5998	1.6726	0.8514	0.8607	1.3605	1.0282	0.9181	0.8329	1.646	1.1662	1.0581	0.9755	1.7313	2.607	0.8589	0.3936	0.6899
39	N-acetylasparagine	Amino Acid	Alanine and Aspartate Metabolism	33942	LC/MS Pos Early	100001257	785	175.071	4033-40-3	99715		HMDB06028	1.8533	2.214	1.6629	1.2334	0.8884	0.8494	0.9329	0.8453	1.3153	1.2421	0.5995	0.9883	1.108	0.7383	0.724	0.9311	1.0117	0.9091	1.2966	0.9822	1.4148	0.6938	1.1667	2.0168
35	N-acetylaspartate (NAA)	Amino Acid	Alanine and Aspartate Metabolism	22185	LC/MS Polar	100000787	3143	174.041	997-55-7;997-55-7	65065	C01042	HMDB00812	1.4077	1.4533	1.3022	1.7107	1.5467	1.0247	0.5798	0.4794	1.0007	0.9334	0.7934	0.9993	1.2024	0.8787	0.7882	1.1677	1.0324	1.4237	0.7314	1.2957	0.883	0.5585	0.6202	0.8903
3305	N-acetyl-beta-alanine	Nucleotide	Pyrimidine Metabolism, Uracil containing	37432	LC/MS Polar	100002102	1762.4	130.051	3025-95-4	76406	C01073		0.8306	1.0038	0.8572	0.2489	0.2489	0.2628	1.0047	4.7381	0.4992	0.8964	2.0928	2.3404	0.9286	1	21.1101	0.7618	8.3965	0.7286	5.1989	1.5507	0.7326	1.9849	4.7672	0.5
1051	N-acetyl-beta-glucosaminylamine	Carbohydrate	Aminosugar Metabolism	35469	LC/MS Neg	1216	759	219.099	4229-38-3	439454	C01239	HMDB01104	1.0397	0.4722	1.0391	0.8614	0.5738	0.5235	1.3013	1.03	1.0058	0.5328	1.2716	0.7633	0.4727	0.8225	0.6711	1.0782	0.7303	1.1163	2.2344	0.9376	1.6853	1.7456	1.1642	0.9942
106	N-acetyl-cadaverine	Amino Acid	Lysine Metabolism	43530	LC/MS Pos Early	100002249	2385	145.134	32343-73-0	189087		HMDB02284	1.5032	0.6464	1.0081	0.0234	0.5737	0.773	0.4469	1.6656	0.6766	1.5418	0.7367	0.9919	3.0611	0.1125	2.9812	0.4275	2.2305	1.3087	1.5896	0.0862	6.0796	0.0703	3.7356	3.0191
382	N-acetylcitrulline	Amino Acid	Urea cycle; Arginine and Proline Metabolism	48434	LC/MS Neg	100001577	940	216.099	33965-42-3	656979	C15532	HMDB00856	2.8321	2.0067	3.1364	1.2162	1.0039	0.5754	0.6218	0.5027	1.4414	2.158	0.3854	1.234	0.9961	0.2188	0.255	0.6449	0.4646	0.3799	2.1988	1.3707	2.4643	0.5374	0.4762	3.9496
1043	N-acetyl-glucosamine 1-phosphate	Carbohydrate	Aminosugar Metabolism	15741	LC/MS Polar	1212	4052	300.049	31281-59-1	440364	C04256	HMDB01367	0.3911	0.7597	0.2908	0.4648	0.7947	0.2908	1.2053	6.0035	0.6555	0.2908	0.2908	0.2908	1.8639	6.7799	0.5258	4.8	15.8911	1.5318	0.2908	0.2908	0.2908	0.2908	0.2908	0.2908
1042	N-acetylglucosamine 6-phosphate	Carbohydrate	Aminosugar Metabolism	15107	LC/MS Polar	1213	4114	300.049	102029-88-9	439219	C00357	HMDB02817	0.4166	0.958	0.4166	0.9153	1.0162	1.2879	1	1.2566	0.7242	0.4166	0.7087	0.4166	1.5906	1.695	0.6848	0.9608	1.1831	1.1593	0.4166	0.4166	0.4166	0.4166	0.4166	0.4166
1044	N-acetylglucosamine 6-sulfate	Carbohydrate	Aminosugar Metabolism	21365	LC/MS Neg	100000700	699.3	300.039	10357-00-3	193456	C04132	HMDB00841	0.4765	1.3469	0.2626	0.9136	1.1522	1.4072	5.083	2.6265	2.7285	0.2932	1.8147	0.2893	2.3121	1.9583	0.2092	1.4736	0.2274	1.0864	0.2798	0.7142	0.4435	0.733	1.7366	0.7233
1063	N-acetylglucosamine/N-acetylgalactosamine	Carbohydrate	Aminosugar Metabolism	46539	LC/MS Pos Early	100006435	715	222.097		24139		HMDB00215	0.4552	1.1452	0.3917	0.4586	1.2384	1.0877	2.1057	0.9279	1.3839	0.3686	1.0155	0.6019	1.2083	0.7437	0.4751	0.8778	0.3478	0.8067	1.1847	1.454	1.3335	0.9845	1.1197	1.1226
1060	N-acetylglucosaminylasparagine	Carbohydrate	Aminosugar Metabolism	48149	LC/MS Pos Early	1215	1212	336.14	2776-93-4	123826	C04540	HMDB00489	1.2686	0.9904	1.2142	1.3923	0.8225	0.6768	0.7794	0.542	0.8968	0.938	1.6004	1.1443	0.8485	1.385	1.096	1.0369	0.6741	1.1023	1.0973	0.857	0.4963	0.7084	1.0096	1.4338
42	N-acetylglutamate	Amino Acid	Glutamate Metabolism	15720	LC/MS Pos Early	100000282	1050	190.071	5817-08-03	70914	C00624	HMDB01138	1.4524	1.1392	1.2962	1.8374	0.9819	1.0181	0.5915	0.4315	1.2339	0.797	0.7375	0.8615	0.7895	1.1238	0.6319	1.1321	1.024	1.3408	0.7116	0.8664	1.0773	0.655	0.6106	1.0732
43	N-acetylglutamine	Amino Acid	Glutamate Metabolism	33943	LC/MS Pos Early	100001253	845	189.087	2490-97-3	182230	C02716	HMDB06029	1.419	1.2771	1.1383	1.2628	0.8213	0.826	1.0653	0.8266	1.0869	0.9858	0.7401	1.0566	1.0258	0.9349	0.9016	1.0406	1.0116	1.178	0.9884	1.031	0.9859	0.8259	0.8724	0.6224
2	N-acetylglycine	Amino Acid	Glycine, Serine and Threonine Metabolism	27710	LC/MS Pos Early	100001006	826	118.05	543-24-8	10972		HMDB00532	0.9258	1.5686	0.8893	0.9856	1.0266	0.6088	1.1435	2.1262	0.865	0.7264	0.6662	0.8865	1.5803	0.5723	1.0144	0.7108	1.0711	0.7932	2.1657	2.1646	3.3192	0.6147	2.3466	1.3622
81	N-acetylhistamine	Amino Acid	Histidine Metabolism	48679	LC/MS Pos Early	100006123	2287	154.097	673-49-4	69602	C05135	HMDB13253	0.0421	1.5773	2.0124	0.1014	0.2433	0.1248	1.1872	8.8187	0.4652	0.0908	0.5514	15.1698	0.307	0.4025	2.9092	0.8128	28.5315	0.5056	7.1783	1.6715	4.1356	0.6933	6.869	1.5352
64	N-acetylhistidine	Amino Acid	Histidine Metabolism	33946	LC/MS Pos Early	100001293	2065	198.087	39145-52-3	75619	C02997	HMDB32055	1.5229	1.2912	1.1254	2.595	1.0611	1.0394	0.6906	0.4014	1.2298	0.4271	0.5584	0.897	0.6631	0.924	0.4853	1.2182	0.9606	1.2534	0.798	1.7384	1.4657	0.8286	0.598	1.2369
297	N-acetylisoleucine	Amino Acid	Leucine, Isoleucine and Valine Metabolism	33967	LC/MS Neg	100001276	2325	172.098	3077-46-1	2802421		HMDB61684	0.9607	0.9574	0.6805	0.7252	1.2134	0.7905	0.9412	1.3317	0.9482	1.7694	0.5789	1.114	1.0393	0.8572	0.6866	1.0673	0.3238	1.1461	1.1575	6.5757	14.4259	1.0911	0.8091	2.3789
262	N-acetylleucine	Amino Acid	Leucine, Isoleucine and Valine Metabolism	1587	LC/MS Neg	1082	2400	172.098	1188-21-2	70912	C02710	HMDB11756	0.7214	1.2267	0.4149	0.6252	1.779	0.5327	1.1751	1.7761	1.1369	1.5032	0.6012	0.7828	1.5291	0.5808	0.7048	1.5969	0.383	0.9296	0.9496	6.4497	13.0866	1.0504	0.4701	2.4182
327	N-acetylmethionine	Amino Acid	Methionine, Cysteine, SAM and Taurine Metabolism	1589	LC/MS Neg	1083	1787	190.054	65-82-7	448580	C02712	HMDB11745	0.8416	1.059	0.5893	0.89	1.3748	0.6661	1.5164	1.0764	0.9106	0.5122	0.6166	0.7011	1.0225	0.7695	0.973	1.1032	0.9775	0.9699	1.6349	2.1995	2.086	2.2469	1.4909	2.0205
332	N-acetylmethionine sulfoxide	Amino Acid	Methionine, Cysteine, SAM and Taurine Metabolism	45428	LC/MS Pos Early	100005463	880	208.064	108646-71-5	193368			0.8563	0.5817	1.3358	1.0093	0.9101	0.6938	0.9907	0.9583	1.1078	1.0234	1.0428	1.8494	1.3476	1.3002	2.0991	1.2584	3.839	1.8353	0.3372	0.2171	0.1915	0.3065	0.3173	0.2276
1052	N-acetylmuramate	Carbohydrate	Aminosugar Metabolism	18354	LC/MS Neg	100000283	860	292.104	10597-89-4	5462244	C02713	HMDB60493	1.1296	1.1533	1.2167	0.9253	0.8505	0.9935	0.55	0.6157	0.8347	1.0065	0.6633	1.0751	0.7036	0.3856	0.8609	1.0695	0.4793	0.8299	2.3496	1.7504	3.0904	1.9155	2.2855	4.1879
1049	N-acetylneuraminate	Carbohydrate	Aminosugar Metabolism	32377	LC/MS Pos Early	1162	660	310.113	131-48-6	439197	C00270	HMDB00230	0.5574	0.982	0.4349	0.4978	1.0957	0.6675	1.3965	1.092	0.9965	0.5092	1.3917	0.4663	1.4282	1.8475	0.7642	1.0035	0.3878	1.4197	1.2613	1.4143	1.5573	0.8274	1.6305	0.7421
109	N-acetylphenylalanine	Amino Acid	Phenylalanine and Tyrosine Metabolism	33950	LC/MS Neg	100001256	2597	206.082	2018-61-3	74839	C03519	HMDB00512	0.5276	0.7006	0.2714	0.4058	0.8429	0.3099	0.8994	2.5765	0.8276	0.7246	1.5441	0.5268	1.9477	0.7661	2.0417	1.9163	1.3192	2.8292	1.4408	6.648	11.7121	1.1006	0.806	2.4113
383	N-acetylproline	Amino Acid	Urea cycle; Arginine and Proline Metabolism	34387	LC/MS Pos Early	100001334	1695	158.081	1074-79-9	322640			1.0741	0.7837	1.0705	0.6731	0.5744	0.6834	1.1422	2.0705	0.7518	1.3694	1.833	1.514	0.6084	1.2873	1.3675	0.7932	0.721	1.3995	3.8155	0.5208	0.9035	0.9295	3.6298	0.7243
414	N-acetylputrescine	Amino Acid	Polyamine Metabolism	37496	LC/MS Pos Early	192	2230	131.118	18233-70-0	122356	C02714	HMDB02064	0.4964	1.2587	1.2276	0.269	0.386	0.2983	1.0453	7.3596	0.6135	0.5639	2.0391	5.6097	0.7006	0.7424	1.8805	1.4582	0.3279	0.9547	13.7948	0.5385	6.8941	0.4347	10.6428	1.2929
10	N-acetylserine	Amino Acid	Glycine, Serine and Threonine Metabolism	37076	LC/MS Polar	100001851	2000	146.046	97-14-3	65249		HMDB02931	1.4944	2.0157	2.0985	1.006	0.994	0.7186	1.2257	0.8012	1.278	1.2416	0.5235	0.9893	2.0444	0.5675	0.3815	0.6695	0.7494	0.7564	1.6676	1.2082	0.9087	0.5926	1.6093	2.9031
251	N-acetylserotonin	Amino Acid	Tryptophan Metabolism	1500	LC/MS Pos Early	193	1975	219.113	1210-83-9	903	C00978	HMDB01238	1.8163	0.8621	2.0373	1.0319	1.5723	0.6	0.7832	1.0688	1.2075	3.0401	1.1849	1.8515	1.1613	0.8018	2.0613	0.8372	0.3141	0.6373	0.9681	0.942	1.1802	0.6005	0.8737	0.6461
2261	N-acetylsphingosine	Lipid	Sphingolipid Metabolism	17772	LC/MS Pos Late	1302	1578	342.3	3102-57-6	5497136	C00195	HMDB04950	1.458	1.7023	1.7676	1.5649	1.549	0.7919	0.7494	0.9952	0.4941	0.3241	0.9088	0.816	0.4176	1.0048	0.9039	1.606	0.383	0.5668	2.7573	1.1117	1.4845	2.0577	2.2202	0.9378
356	N-acetyltaurine	Amino Acid	Methionine, Cysteine, SAM and Taurine Metabolism	48187	LC/MS Neg	100005466	800	166.018		159864			0.8573	1.1091	0.2602	0.3038	0.6388	0.4503	1.5206	2.1752	1.1749	0.1495	1.0392	0.6075	1.5442	1.2329	0.9696	2.2359	0.6122	0.4529	1.1379	2.5181	1.0304	0.5291	0.2933	1.0978
17	N-acetylthreonine	Amino Acid	Glycine, Serine and Threonine Metabolism	33939	LC/MS Neg	100001274	821.6	160.062	17093-74-2	152204			1.7273	1.5951	1.9402	0.6505	0.7053	0.4626	0.9818	1.0192	0.9409	1.1783	0.3562	1.2304	1.0882	0.5722	0.7217	0.6797	1.0182	0.7626	2.0869	0.8024	2.2449	0.5121	2.6799	3.2868
122	N-acetyltyrosine	Amino Acid	Phenylalanine and Tyrosine Metabolism	32390	LC/MS Neg	100001104	1680	222.077	537-55-3	68310		HMDB00866	1.7353	1.0435	1.3268	2.706	0.7729	1.0513	0.3719	1.003	0.7364	0.2134	0.3109	0.8694	0.6329	0.6411	0.7829	1.1232	2.7908	1.1704	0.6938	4.1768	5.1475	0.8697	0.2134	1
316	N-acetylvaline	Amino Acid	Leucine, Isoleucine and Valine Metabolism	1591	LC/MS Neg	1084	1704	158.082	96-81-1	66789		HMDB11757	0.7109	0.8438	0.4802	0.3884	0.8315	0.6934	1.1449	1.5751	1.0274	2.1035	0.6597	2.1996	1.059	0.7964	0.9075	1.138	0.391	0.9726	1.1602	3.96	9.2593	0.8416	1.1898	1.2184
385	N-alpha-acetylornithine	Amino Acid	Urea cycle; Arginine and Proline Metabolism	32984	LC/MS Pos Early	100000285	2000	175.108	6205-08-09	439232	C00437	HMDB03357	1.13	1.7105	1.3388	0.5746	0.9101	0.6769	1.2048	1.2414	1.8837	0.955	0.7912	1.0353	1.5739	1.1505	0.5244	2.1316	0.9647	0.8405	1.5754	0.9187	0.9541	0.8379	0.9497	1.6699
3796	naringenin	Xenobiotics	Food Component/Plant	44663	LC/MS Neg	100000920	3437	271.061	67604-48-2	932	C00509	HMDB02670	1.0043	1.2384	1.2987	0.2641	0.856	0.5986	1.838	2.6086	0.6405	1.6949	1.4492	1.1468	0.4813	2.1636	0.8655	1.1857	0.1745	0.9095	0.9957	0.583	0.4045	1.0106	1.6608	0.6629
3272	N-carbamoylaspartate	Nucleotide	Pyrimidine Metabolism, Orotate containing	1594	LC/MS Polar	1108	3800	175.036	923-37-5	93072	C00438	HMDB00828	1.2021	1.3835	0.903	0.9494	0.8808	1.1683	0.7306	0.9798	0.8648	0.5106	1.0202	0.575	0.81	0.7476	1.5601	1.0534	2.2685	1.1305	0.8051	3.6847	3.5286	1.4058	0.3812	1.4549
402	N-carbamoylsarcosine	Amino Acid	Creatine Metabolism	38696	LC/MS Pos Early	100002606	920	133.061	30565-25-4	439375	C01043	HMDB12265	1.0518	1.2066	1.4787	0.4849	1.1972	0.9918	1.0082	0.9286	0.7728	2.6988	1.3083	2.5816	1.0335	0.7032	1.6803	1.4455	0.1667	0.7798	1.0984	0.9381	0.6913	0.9218	0.8014	0.6355
384	N-delta-acetylornithine	Amino Acid	Urea cycle; Arginine and Proline Metabolism	43249	LC/MS Pos Early	100004523	1877	175.108		9920500			0.9623	1.3877	1.0031	1.1179	0.8599	0.9969	0.7619	0.6161	1.1026	0.5147	0.7269	0.7214	0.424	1.1298	0.7919	1.7708	1.3669	1.1498	0.8726	1.0598	1.0183	0.9698	1.3642	1.4334
237	N-formylanthranilic acid	Amino Acid	Tryptophan Metabolism	43549	LC/MS Polar	100004561	900	164.035	3342-77-6	101399	C05653	HMDB04089	1.1316	2.1623	1.7556	1.3154	1.376	0.6576	0.5911	0.7263	0.8461	1.5788	0.8656	1.2969	1.0113	1.189	1.6044	0.5345	0.7845	0.6048	1.2808	0.8502	0.5303	0.9887	1.0296	0.5053
328	N-formylmethionine	Amino Acid	Methionine, Cysteine, SAM and Taurine Metabolism	2829	LC/MS Neg	194	1543.8	176.039	4289-98-9	439750	C03145	HMDB01015	1.1651	0.7728	1.3115	0.8926	0.8595	0.5543	1.2434	1.4237	0.9665	0.8585	1.2798	0.9141	0.6028	1.0088	1.5797	0.5357	1.2238	1.4069	2.2745	0.4217	0.9912	1.2881	2.2645	0.9744
200	N-formylphenylalanine	Amino Acid	Phenylalanine and Tyrosine Metabolism	48433	LC/MS Neg	100006056	2360	192.067	13200-85-6	759256			0.6407	0.6927	0.4975	0.3438	0.5504	0.3438	0.955	1.2273	1.1173	1.1021	1.3141	0.4288	1.0687	0.9772	1.6275	1.7509	1.7659	2.0357	2.5018	0.6797	1.3672	0.8407	1	0.8389
3343	nicotinamide	Cofactors and Vitamins	Nicotinate and Nicotinamide Metabolism	594	LC/MS Pos Early	432	1942	123.055	98-92-0	936	C00153	HMDB01406	1.2424	0.9503	1.243	1.0581	0.6752	0.7891	2.0403	8.3506	0.8421	0.6771	2.5563	0.7429	0.9102	6.3035	10.1641	1.0497	2.2331	1.8607	0.8351	0.5807	0.8608	0.6407	0.8916	1.1841
3345	nicotinamide ribonucleotide (NMN)	Cofactors and Vitamins	Nicotinate and Nicotinamide Metabolism	22152	LC/MS Pos Early	1312	766	335.064	1094-61-7	14180	C00455	HMDB00229	0.978	0.9038	1.0374	1.1919	1.0068	1.9535	0.9932	3.4225	0.8818	0.6256	1.5247	0.4282	0.9093	0.9571	0.8734	1.4042	17.2819	2.5301	0.4282	0.4282	0.4282	0.4282	0.4282	0.4282
3346	nicotinamide riboside	Cofactors and Vitamins	Nicotinate and Nicotinamide Metabolism	33013	LC/MS Pos Early	100001310	2040	255.098	1341-23-7	439924	C03150	HMDB00855	2.11	1.0153	1.0804	2.9341	1.1258	1.8026	0.5351	0.1969	1.4554	0.6609	0.7639	1.2595	0.6202	1.6585	0.6846	1.8364	1.5252	1.6924	0.4153	0.9847	0.9012	0.5565	0.5319	0.514
3340	nicotinate	Cofactors and Vitamins	Nicotinate and Nicotinamide Metabolism	1504	LC/MS Pos Early	567	1673	124.039	59-67-6	938	C00253	HMDB01488	1.0756	1.0901	1.0277	1.0256	1.0163	1.2317	1.127	0.688	1.0226	0.7262	0.9211	0.8043	0.7543	1.062	0.9837	1.1198	0.6219	1.2107	0.7063	0.8877	0.7916	1.0595	0.9439	0.9199
3341	nicotinate ribonucleoside	Cofactors and Vitamins	Nicotinate and Nicotinamide Metabolism	33471	LC/MS Pos Early	100001316	1536	256.082	2625-49-2	161234	C05841	HMDB06809	0.6702	0.8163	0.7608	1.0986	1.3645	4.0904	2.6874	3.0889	1.7898	0.1687	2.9547	0.5435	0.7174	6.0581	2.0976	3.1966	2.8381	2.5755	0.2719	0.6139	0.6729	0.9014	0.545	0.8289
3342	nicotinic acid mononucleotide (NaMN)	Cofactors and Vitamins	Nicotinate and Nicotinamide Metabolism	32461	LC/MS Pos Early	100001058	648	336.048	321-02-8	5288991	C01185	HMDB01132	1.0079	0.5558	1.845	2.9132	0.9655	1.6307	0.481	1.6999	0.4748	0.9921	1.9537	0.5655	1.1708	1.488	0.8607	0.6268	4.9385	3.7485	0.0829	0.0829	0.0829	0.0829	0.1937	0.0829
31	N-methylalanine	Amino Acid	Alanine and Aspartate Metabolism	37069	LC/MS Pos Early	100001823	1536	104.071	600-21-5	5288725;6971259	C02721	HMDB01906	0.9301	1.4471	1.3205	0.3582	0.9558	0.8097	1.7485	0.6735	0.3728	2.362	1.6228	0.8285	2.156	0.4458	0.3568	0.4457	1.6857	1.7935	1.8598	0.7333	1.1515	0.8135	1.7204	1.0442
54	N-methyl-GABA	Amino Acid	Glutamate Metabolism	39577	LC/MS Pos Early	100003152	2109	118.086	1119-48-8	1550042			0.7671	0.598	0.6569	0.6787	0.2783	1.5477	3.9097	7.3999	0.7298	0.431	1.7326	1.3761	0.6866	1.6348	8.9048	1.0355	4.2018	0.9645	5.9611	0.4634	0.9461	1.1621	4.1358	0.6137
44	N-methylglutamate	Amino Acid	Glutamate Metabolism	31532	LC/MS Pos Early	100001131	1300	162.076	35989-16-3	439377	C01046		1.4105	0.7518	1.0301	0.9295	1.0381	1.1788	1.6488	0.9699	1.1574	1.2478	0.7457	1.0559	1.8423	0.6088	1.3505	0.7895	0.6189	0.8569	1.0872	0.8824	0.4967	1.5012	0.5847	0.4124
393	N-methylproline	Amino Acid	Urea cycle; Arginine and Proline Metabolism	37431	LC/MS Pos Early	100001956	1335	130.086	475-11-6	557			0.5451	0.4766	0.7327	0.2576	0.4166	0.3699	1.9105	2.7602	1.0217	3.52	1.1803	1.7296	2.8177	0.7162	7.5014	0.7916	4.6587	1.3297	0.9783	0.4387	0.4321	1.4196	1.4867	0.4823
395	N-monomethylarginine	Amino Acid	Urea cycle; Arginine and Proline Metabolism	43586	LC/MS Pos Early	100004488	2845	189.135	53308-83-1	132862	C03884	HMDB29416	0.601	1.083	0.4516	0.6128	1.1327	0.8775	1.1915	1.0067	1.3785	0.5945	0.9552	0.5467	1.674	1.0263	1.3457	1.6388	0.9706	0.9933	0.497	2.9547	2.7115	0.9192	0.7329	1.3367
1122	nonadecanoate (19:0)	Lipid	Long Chain Fatty Acid	1356	LC/MS Neg	892	6068	297.28	646-30-0	12591	C16535	HMDB00772	2.845	1.4533	0.4964	1.3725	2.1167	0.4689	0.6385	0.3297	2.3778	2.3831	0.8958	1.2451	1.227	0.9003	0.9905	0.899	2.9594	0.5426	1.4601	0.5813	0.8531	1.0813	0.2212	1.0095
372	norvaline	Amino Acid	Urea cycle; Arginine and Proline Metabolism	37426	LC/MS Pos Early	100002082	2582	118.086	760-78-1	824	C01826	HMDB13716	0.7449	1.1077	0.4845	0.426	0.5806	0.426	1.2515	1.2356	1.1727	1.0069	0.426	0.6033	0.426	0.6677	0.426	1.2461	0.426	0.9283	0.9105	1.0171	1.1659	0.9931	1.4917	0.426
2225	N-palmitoyl-sphingadienine (d18:2/16:0)*	Lipid	Sphingolipid Metabolism	57416	LC/MS Pos Late	100015609	2490	536.504					0.541	2.4504	0.5596	0.9177	2.0028	1.509	1.7969	0.7128	1.3659	0.5231	0.9299	1.0013	0.8288	0.5659	1.3102	1.3507	0.9708	0.9909	1.3423	1.6644	1.9032	1.2237	0.9987	0.9242
2224	N-palmitoyl-sphinganine (d18:0/16:0)	Lipid	Sphingolipid Metabolism	52604	LC/MS Pos Late	100009028	3090	540.535	5966-29-0	5283572		HMDB11760	0.7445	1.3324	0.5861	0.9356	1.0383	1.9084	1.3715	0.7446	1.0328	0.6133	0.2947	1.1831	2.1063	0.4669	0.6597	1.4132	0.3817	0.6877	2.7582	3.0727	2.6215	1.3016	0.9328	0.9672
2264	N-palmitoyl-sphingosine (d18:1/16:0)	Lipid	Sphingolipid Metabolism	44877	LC/MS Pos Late	1518	2893	538.519	24696-26-2	5283564		HMDB04949	0.3289	1.4833	0.1903	0.5926	1.2436	1.4145	1.4094	0.4912	1.0775	0.3454	0.2027	0.6598	1.5985	0.4775	0.4762	1.1326	0.9225	0.6568	1.176	2.3392	2.5781	1.1799	0.259	1.1858
4419	N-propionylmethionine	Xenobiotics	Chemical	43506	LC/MS Neg	100004125	2290	204.07	52811-70-8	103692			0.8778	1.1185	0.3215	0.3215	1.2598	0.3215	0.8012	0.9237	0.9271	0.3215	0.5164	0.3215	1.884	0.4896	1.2325	0.9622	1.2481	0.79	1.4213	5.4238	9.614	1.0378	0.6859	3.0721
2266	N-stearoyl-sphingosine (d18:1/18:0)*	Lipid	Sphingolipid Metabolism	54979	LC/MS Pos Late	1547	3392	566.551	104404-17-3	5283565		HMDB04950	0.6131	2.3537	0.4278	1.0188	2.1694	1.8102	2.7053	0.6589	0.9812	0.4036	0.3013	0.9597	3.5228	0.7338	0.494	1.354	0.9775	0.821	1.3381	3.1328	2.8355	2.0903	0.3614	1.6066
22	O-acetylhomoserine	Amino Acid	Glycine, Serine and Threonine Metabolism	31539	LC/MS Pos Early	100001129	2092	162.076	7540-67-2	439389	C01077		0.4844	1.1126	0.8203	0.5387	0.6043	0.7591	3.7762	4.5634	1.2028	0.6715	2.7726	0.8409	0.8874	2.9151	1.1682	1.4788	0.3578	2.0506	2.2094	0.7193	0.6171	1.8549	7.8032	0.7125
1141	oleate/vaccenate (18:1)	Lipid	Long Chain Fatty Acid	52285	LC/MS Neg	100008930	5655	281.249					1.376	2.3251	0.3855	0.967	2.6348	0.1695	0.4855	0.4979	2.7339	1.033	2.1799	1.3234	3.3241	0.4725	1.3847	0.4874	4.0951	0.3947	1.1474	0.8434	4.2376	0.5177	0.174	0.4563
1531	oleoyl ethanolamide	Lipid	Endocannabinoid	38102	LC/MS Pos Late	1137	1661	326.305	11-58-0;111-58-0	5283454		HMDB02088	0.8551	1.1885	1.7659	0.8789	0.9494	1.0506	0.7694	0.8039	1.7497	0.3602	2.9034	0.3602	0.6812	1.1707	0.9387	0.713	0.3602	0.3611	0.7328	2.1276	3.8725	1.9481	1.2475	2.5351
2154	oleoyl-linoleoyl-glycerol (18:1/18:2) [1]	Lipid	Diacylglycerol	46798	LC/MS Pos Late	100002989	3115	636.556	106292-55-1			HMDB07219	0.4906	1.7639	1	1.769	0.6975	0.311	1.0998	4.4771	0.496	0.3358	4.7113	0.5539	1.2924	0.2047	3.7743	0.4548	1.4327	1.6101	1.0984	0.3201	3.5405	0.1455	0.1455	0.6243
2155	oleoyl-linoleoyl-glycerol (18:1/18:2) [2]	Lipid	Diacylglycerol	46799	LC/MS Pos Late	100002990	3223	636.556	104346-53-4			HMDB07219	0.611	2.4944	0.9477	1.0228	1.061	0.9945	3.5503	5.6514	0.7627	0.674	5.0468	0.4481	1.949	0.8087	3.4866	1.0055	0.6229	2.8258	1.0551	0.8122	3.3513	0.5147	0.8611	0.8744
2193	oleoyl-oleoyl-glycerol (18:1/18:1) [2]*	Lipid	Diacylglycerol	54946	LC/MS Pos Late	100010919	3695	638.572				HMDB07218	0.8834	3.5806	0.7154	0.8448	1.7791	0.8817	4.7006	4.8486	1.5598	1	0.5312	0.8346	2.1957	0.6202	4.4975	1.2623	1.6735	1.8636	0.9219	0.8401	2.0083	0.5312	0.6147	0.5598
370	ornithine	Amino Acid	Urea cycle; Arginine and Proline Metabolism	1493	LC/MS Pos Early	444	2800	133.097	3184-13-2	6262	C00077	HMDB03374	0.9883	1.4232	1.0625	0.5646	0.8299	0.7652	1.2785	1.1742	1.2323	0.9579	0.5842	0.701	1.4712	1.0117	0.4517	1.6663	0.5876	0.8817	0.8827	1.6938	1.6047	1.3165	0.8071	1.522
3274	orotate	Nucleotide	Pyrimidine Metabolism, Orotate containing	1505	LC/MS Polar	445	1638.1	155.01	50887-69-9	967	C00295	HMDB00226	0.3771	1.1089	0.364	0.1072	0.3718	0.9735	1.0265	1.7277	0.8473	0.2459	1.2421	0.227	0.488	1.2284	0.5741	1.7286	0.2877	0.7145	2.8275	9.15	3.8332	10.7693	5.1993	12.1118
3276	orotidine	Nucleotide	Pyrimidine Metabolism, Orotate containing	35172	LC/MS Polar	100001416	2250	287.052	314-50-1	92751	C01103	HMDB00788	0.7644	0.3901	1.0986	0.3901	0.6221	0.738	1.2081	1.0065	1.155	1.2794	1.3042	0.9507	0.8226	1.5981	1.1976	1.0622	1.1752	0.9207	0.9224	0.7928	1.1312	0.3901	0.8665	0.9935
3384	oxalate (ethanedioate)	Cofactors and Vitamins	Ascorbate and Aldarate Metabolism	20694	LC/MS Neg	100000841	603	88.988	144-62-7	971	C00209	HMDB02329	2.0913	1.2656	1.1848	2.6223	1.3201	2.4717	0.4252	0.8708	0.5487	1.8862	0.6324	1.2331	0.8262	0.7693	1.1066	0.8934	0.6884	0.7498	1.1656	0.5607	0.767	1.2254	0.4992	1.3433
1109	palmitate (16:0)	Lipid	Long Chain Fatty Acid	1336	LC/MS Neg	424	5618	255.233	57-10-3	985	C00249	HMDB00220	2.3918	1.7284	0.3978	2.3429	2.7506	0.3514	0.4396	0.4784	2.8894	0.9399	1.601	1.9674	2.0003	0.7213	0.8557	0.6859	2.1079	0.5431	1.0683	0.8662	3.5286	1.0601	0.3235	0.7267
1110	palmitoleate (16:1n7)	Lipid	Long Chain Fatty Acid	33447	LC/MS Neg	452	5475	253.217	373-49-9	445638	C08362	HMDB03229	1.2806	2.0217	0.3694	1.136	3.054	0.6271	0.9329	0.3477	1.6902	0.5459	1.1321	0.7832	2.2241	0.6757	1.3164	0.6858	2.439	0.5375	1.032	2.2736	3.904	0.968	0.3339	0.8847
2235	palmitoyl dihydrosphingomyelin (d18:0/16:0)*	Lipid	Sphingolipid Metabolism	52434	LC/MS Pos Late	100008954	2290	705.591		9939965			0.4956	1.4105	0.6712	0.6173	1.3771	2.3144	2.0453	0.8354	1.3609	0.7484	0.4271	0.6782	3.9685	0.6209	1.4558	2.138	0.3399	0.6373	1.4452	4.4655	1.936	1.1646	0.6801	0.7302
1534	palmitoyl ethanolamide	Lipid	Endocannabinoid	38165	LC/MS Pos Late	1489	1643	300.29	544-31-0	4671	C16512	HMDB02100	0.7692	1.1471	1.5404	0.8411	1.1766	1.1964	0.7843	0.5671	0.9567	0.973	0.9776	1.566	0.9425	0.7394	1.023	0.7411	0.4394	0.6053	1.3706	2.1039	3.0639	1.307	1.0224	1.2644
2237	palmitoyl sphingomyelin (d18:1/16:0)	Lipid	Sphingolipid Metabolism	37506	LC/MS Pos Late	100002107	2168	703.575	6254-89-3	9939941			0.327	2.6824	0.2321	0.8003	2.672	2.4129	2.9238	0.6646	1.731	0.2328	0.3934	0.6285	3.7823	0.943	1.057	2.1622	0.6416	1.1357	0.8273	3.6574	2.0986	1.1277	0.3	0.8376
1347	palmitoylcarnitine (C16)	Lipid	Fatty Acid Metabolism(Acyl Carnitine)	44681	LC/MS Pos Late	100000776	1425	400.342	6865-14-1	461	C02990	HMDB00222	0.5843	1.3864	0.5843	1	1.0401	1.2903	1.4188	1.3536	1.0715	0.5843	0.6699	0.5843	1.5077	0.6116	0.9045	1.2709	0.8156	0.6466	0.5843	1.569	0.9562	0.9976	0.5843	0.7545
2186	palmitoyl-linolenoyl-glycerol (16:0/18:3) [2]*	Lipid	Diacylglycerol	54965	LC/MS Pos Late	100010939	2834	608.525				HMDB07105	0.3272	0.3272	0.3272	0.7998	0.3272	0.815	1.0368	4.123	1.0693	0.9632	2.1539	0.3272	0.3272	0.7025	1.8806	1.2337	0.5861	4.0747	0.3272	0.3272	0.3272	0.3272	0.3272	0.6468
2184	palmitoyl-linoleoyl-glycerol (16:0/18:2) [1]*	Lipid	Diacylglycerol	52633	LC/MS Pos Late	100009052	3080	610.541		9543695		HMDB07103	0.9891	2.0266	0.8742	2.1621	0.8476	0.7084	1.0685	3.4836	0.6977	0.6189	3.0596	0.7404	1.3514	0.6685	2.8027	1	3.0661	1.4475	1.3291	0.713	2.2847	0.3203	0.3203	0.6117
2185	palmitoyl-linoleoyl-glycerol (16:0/18:2) [2]*	Lipid	Diacylglycerol	52634	LC/MS Pos Late	100009055	3197	610.541				HMDB07103	0.7928	1.3684	0.8543	0.931	0.8673	1.0869	1.3449	2.133	0.8528	0.8565	2.0204	0.5315	1.5129	0.9931	1.3118	1.362	0.5146	1.5464	0.6614	1.147	1.5378	0.7077	0.4341	1.0069
2176	palmitoyl-myristoyl-glycerol (16:0/14:0) [2]	Lipid	Diacylglycerol	57364	LC/MS Pos Late	100015610	3180	558.509				HMDB07095	1.0885	0.4132	0.4132	0.4132	0.4132	1.0133	0.4132	0.811	0.4132	1.0792	0.4132	0.5526	0.4132	0.874	0.6703	1.4787	0.4132	1.6003	0.4132	0.5431	0.4132	1.0937	1.2786	0.9867
2178	palmitoyl-oleoyl-glycerol (16:0/18:1) [2]*	Lipid	Diacylglycerol	54942	LC/MS Pos Late	100010917	3695	612.556			C13861	HMDB07102	0.9505	1.8757	0.6747	0.5137	0.9439	1.1971	1.7647	1.056	0.9945	1.014	1.0055	0.608	1.8562	0.7107	1.0369	1.4294	1.0836	0.8705	0.5838	1.4476	0.8353	0.933	0.4552	1.2149
2183	palmitoyl-palmitoyl-glycerol (16:0/16:0) [2]*	Lipid	Diacylglycerol	54990	LC/MS Pos Late	100010948	3734	586.541				HMDB07098	0.3508	1	0.3508	0.6792	0.3508	0.3508	0.8571	1.3939	0.8581	1.8158	0.3508	0.9798	0.3508	0.3508	1.504	1.8764	1.0308	1.0843	0.7044	0.3508	0.3508	1.163	0.3508	0.9755
3376	pantetheine	Cofactors and Vitamins	Pantothenate and CoA Metabolism	57555	LC/MS Pos Early	100001495	2056	279.137	496-65-1	439322	C00831		0.9575	1.1285	0.3895	0.6706	1.3958	0.6089	1.8542	0.762	1.0391	0.3895	0.7687	1.5541	0.6819	1.7835	0.3895	1.034	0.3895	0.8695	1	0.3895	0.3895	1.2745	1.3998	0.8111
3369	pantothenate	Cofactors and Vitamins	Pantothenate and CoA Metabolism	1508	LC/MS Pos Early	1024	1667	220.118	137-08-6	6613	C00864	HMDB00210	1.2383	1.3921	1.0377	1.1865	0.9623	1.4403	0.7802	0.3246	1.0695	0.4195	0.3308	0.7306	0.4448	1.0435	0.3246	0.848	0.3131	0.7587	0.9566	1.942	2.2904	2.3416	1.1383	1.6451
140	p-cresol sulfate	Amino Acid	Phenylalanine and Tyrosine Metabolism	36103	LC/MS Neg	100001315	2890	187.007	3233-57-7	4615423	C01468	HMDB11635	0.6068	3.6886	1.0342	1.4183	0.6471	0.5814	1.9948	2.8488	0.9658	2.2166	4.0865	5.5688	5.1817	0.3577	0.7863	0.8355	0.1191	3.1505	0.2679	1.2847	1.3821	0.7991	0.1992	0.8757
1108	pentadecanoate (15:0)	Lipid	Long Chain Fatty Acid	1361	LC/MS Neg	980	5521	241.217	1002-84-2;10002-84-2	13849	C16537	HMDB00826	2.5686	1.037	0.3492	4.3968	3.1872	0.3963	0.2798	0.1729	3.9317	1.0903	0.7266	2.1001	1.9	0.8643	0.371	0.963	1.4977	0.5698	1.685	0.9163	2.3825	1.0528	0.2941	0.928
116	phenethylamine	Amino Acid	Phenylalanine and Tyrosine Metabolism	12142	LC/MS Pos Early	1207	3065	122.096	64-04-0	1001	C05332	HMDB02017	2.8941	0.1627	0.1627	0.1627	0.7755	0.8006	2.2934	0.1627	0.2938	0.1627	1.1406	0.1627	0.7815	1.2755	1.0356	1.2534	0.1627	0.1627	0.5355	0.9644	0.1627	1.6324	1.0556	0.4932
137	phenol sulfate	Amino Acid	Phenylalanine and Tyrosine Metabolism	32553	LC/MS Neg	100001510	2156	172.991	937-34-8	74426	C02180	HMDB60015	0.2812	1.3448	0.9269	0.2812	0.2812	0.2812	2.329	6.354	0.2812	0.7572	2.3821	1.4632	0.5994	0.2812	0.5326	0.2812	0.2812	0.6605	2.4285	0.2812	0.2812	0.8278	1.0731	0.2812
117	phenylacetate	Amino Acid	Phenylalanine and Tyrosine Metabolism	15958	LC/MS Neg	100000011	2150	135.045	103-82-2	999	C07086	HMDB00209	1	0.82	0.9212	6.7275	4.1316	0.8597	0.4517	0.7795	2.7665	0.6854	0.4369	8.3768	2.5177	0.4236	0.3154	3.2585	3.6721	1.245	0.515	1.7531	3.6663	0.8354	0.3154	1.0322
108	phenylalanine	Amino Acid	Phenylalanine and Tyrosine Metabolism	64	LC/MS Pos Early	460	2878	166.086	63-91-2	6140	C00079	HMDB00159	0.7787	1.0633	0.7299	0.6641	1.1169	0.8095	1.5881	0.7019	1.0753	0.472	0.9093	0.4772	0.9551	0.6376	0.7222	1.0538	0.6059	1.0449	1.2095	2.3169	2.5794	1.552	1.3014	1.2764
696	phenylalanylalanine	Peptide	Dipeptide	41374	LC/MS Pos Early	100003589	2909	237.123	3918-87-4	5488196			3.1974	1.0034	1.0499	2.031	1.3967	0.8517	2.8642	1.6255	0.743	0.7641	1.0152	0.8544	0.6949	1.1297	0.8942	1.1074	2.8369	1.0442	0.6116	0.6632	0.2945	0.618	0.9966	0.7379
700	phenylalanylglycine	Peptide	Dipeptide	41370	LC/MS Pos Early	100003588	2898	223.108	721-90-4	98207		HMDB28995	0.7277	1.0763	0.7187	1.4222	0.91	0.9369	2.8625	1.0773	1.2337	0.5823	1.442	0.5833	1.1267	0.9424	0.7744	1.4279	1.4681	0.9965	1.0035	0.4154	0.5777	1.0346	1.4832	0.6274
113	phenyllactate (PLA)	Amino Acid	Phenylalanine and Tyrosine Metabolism	22130	LC/MS Neg	100000774	2208	165.056	828-01-3	3848	C05607	HMDB00779	1.0494	1.0411	0.8158	0.489	0.7501	0.5116	1.379	2.1848	0.9738	0.4082	1.0262	0.452	1.2265	0.867	1.0613	0.5705	0.2433	0.9491	2.4104	1.8203	6.8216	0.8773	5.3594	2.7415
[truncated: 116 more rows]

## Sheet: Combo ScaledImpData
											SAMPLE NAME	USDA-01755	USDA-01756	USDA-01757	USDA-01758	USDA-01759	USDA-01760	USDA-01761	USDA-01762	USDA-01763	USDA-01764	USDA-01765	USDA-01766	USDA-01767	USDA-01768	USDA-01769	USDA-01770	USDA-01771	USDA-01772	USDA-01773	USDA-01774	USDA-01775	USDA-01776	USDA-01777	USDA-01778	USDA-01779	USDA-01780	USDA-01781	USDA-01782	USDA-01783	USDA-01784	USDA-01785	USDA-01786	USDA-01787	USDA-01788	USDA-01789	USDA-01790	USDA-01791	USDA-01792
[truncated: 536 more rows]
[truncated: 34 more columns]

[truncated: 2 more sheets: Pathway Heat Map, Sheet1]
