# Supplementary material for: In-feed bacitracin methylene disalicylate modulates the turkey microbiota and metabolome in a dose-dependent manner
Source: Sci Rep. 2019 Jun 3;9:8212. doi: 10.1038/s41598-019-44338-5 (PMC6547706; doi:10.1038/s41598-019-44338-5)
Supplement: Supplementary file 3 — Supplementary Data 1 [file 41598_2019_44338_MOESM3_ESM.xlsx]

## Sheet: Explanation
	OrigScale		Values are normalized in terms of raw area counts.
	ScaledImpData		Each biochemical in OrigScale is rescaled to set the median equal to 1.
			Then, missing values are imputed with the minimum.
	Pathway Heat Map		This is the heat map associated with the statistical analysis of the data.
			Indicates ratios, p- and q-values for each comparison.
			0.55	Green: indicates significant difference (p≤0.05) between the groups shown, metabolite ratio of < 1.00
			0.76	Light Green: narrowly missed statistical cutoff for significance 0.05<p<0.10, metabolite ratio of < 1.00
			1.71	Red: indicates significant difference (p≤0.05) between the groups shown; metabolite ratio of ≥ 1.00
			1.32	Light Red: narrowly missed statistical cutoff for significance 0.05<p<0.10, metabolite ratio of ≥ 1.00
			1.2	Non-colored text and cell: mean values are not significantly different for that comparison
				Blue: indicates significant (p≤0.05) ANOVA effect.
				Light Blue: indicates 0.05<p<0.10 ANOVA effect
		* indicates compounds that have not been officially confirmed based on a standard, but we are confident in its identity
	Line Plots - Alpha		Line plots are provided for each biochemical detected, sorted alphabetically by biochemical name.
	Line Plots - Pathway		Line plots are provided for each biochemical detected, sorted by biochemical pathway.

## Sheet: OrigScale
												SAMPLE NAME	USDA-01755	USDA-01756	USDA-01757	USDA-01758	USDA-01759	USDA-01760	USDA-01761	USDA-01762	USDA-01763	USDA-01764	USDA-01765	USDA-01766	USDA-01767	USDA-01768	USDA-01769	USDA-01770	USDA-01771	USDA-01772	USDA-01773	USDA-01774	USDA-01775	USDA-01776	USDA-01777	USDA-01778	USDA-01779	USDA-01780	USDA-01781	USDA-01782	USDA-01783	USDA-01784	USDA-01785	USDA-01786	USDA-01787	USDA-01788	USDA-01789	USDA-01790	USDA-01791
												CLIENT IDENTIFIER	34	35	36	38	39	40	41	44	45	46	47	49	51	52	53	55	56	57	91	92	93	94	95	96	101	102	103	104	105	106	111	112	113	114	115	116	181
												SAMPLE ID	3158628	3158665	3158616	3158675	3158641	3158653	3158634	3158661	3158629	3158669	3158625	3158662	3158644	3158654	3158642	3158678	3158620	3158673	3158640	3158680	3158635	3158671	3158619	3158651	3158633	3158658	3158623	3158656	3158627	3158655	3158624	3158668	3158639	3158676	3158636	3158663	3158643
												PARENT SAMPLE ID	3146408	3146409	3146410	3146411	3146412	3146413	3146414	3146415	3146416	3146417	3146418	3146419	3146420	3146421	3146422	3146423	3146424	3146425	3146426	3146427	3146428	3146429	3146430	3146431	3146432	3146433	3146434	3146435	3146436	3146437	3146438	3146439	3146440	3146441	3146442	3146443	3146444
												ANIMAL ID	34	35	36	38	39	40	41	44	45	46	47	49	51	52	53	55	56	57	91	92	93	94	95	96	101	102	103	104	105	106	111	112	113	114	115	116	181
												GROUP DESCRIPTION	Control 7	Control 7	Control 7	Control 7	Control 7	Control 7	Sub Ther 7	Sub Ther 7	Sub Ther 7	Sub Ther 7	Sub Ther 7	Sub Ther 7	Ther 7	Ther 7	Ther 7	Ther 7	Ther 7	Ther 7	Control 35	Control 35	Control 35	Control 35	Control 35	Control 35	Sub Ther 35	Sub Ther 35	Sub Ther 35	Sub Ther 35	Sub Ther 35	Sub Ther 35	Ther 35	Ther 35	Ther 35	Ther 35	Ther 35	Ther 35	Control 78
												GROUP NAME	A_7	A_7	A_7	A_7	A_7	A_7	B_7	B_7	B_7	B_7	B_7	B_7	C_7	C_7	C_7	C_7	C_7	C_7	A_35	A_35	A_35	A_35	A_35	A_35	B_35	B_35	B_35	B_35	B_35	B_35	C_35	C_35	C_35	C_35	C_35	C_35	A_78
												GROUP NUMBER	1	1	1	1	1	1	4	4	4	4	4	4	7	7	7	7	7	7	2	2	2	2	2	2	5	5	5	5	5	5	8	8	8	8	8	8	3
												RUN DAY	1	2	1	2	1	2	1	2	1	2	1	2	1	2	1	2	1	2	1	2	1	2	1	2	1	2	1	2	1	2	1	2	1	2	1	2	1
												SAMPLE NUMBER	1	2	3	4	5	6	7	8	9	10	11	12	13	14	15	16	17	18	19	20	21	22	23	24	25	26	27	28	29	30	31	32	33	34	35	36	37
												TIMEPOINT	7	7	7	7	7	7	7	7	7	7	7	7	7	7	7	7	7	7	35	35	35	35	35	35	35	35	35	35	35	35	35	35	35	35	35	35	78
												TREATMENT	A	A	A	A	A	A	B	B	B	B	B	B	C	C	C	C	C	C	A	A	A	A	A	A	B	B	B	B	B	B	C	C	C	C	C	C	A
PATHWAY SORTORDER	BIOCHEMICAL	SUPER PATHWAY	SUB PATHWAY	COMP ID	PLATFORM	CHEMICAL ID	RI	MASS	CAS	PUBCHEM	KEGG	Group HMDB	Ctrl_7	Ctrl_7	Ctrl_7	Ctrl_7	Ctrl_7	Ctrl_7	ST_7	ST_7	ST_7	ST_7	ST_7	ST_7	T_7	T_7	T_7	T_7	T_7	T_7	Ctrl_35	Ctrl_35	Ctrl_35	Ctrl_35	Ctrl_35	Ctrl_35	ST_35	ST_35	ST_35	ST_35	ST_35	ST_35	T_35	T_35	T_35	T_35	T_35	T_35	Ctrl_78
1874	1-(1-enyl-oleoyl)-2-linoleoyl-GPE (P-18:1/18:2)*	Lipid	Lysoplasmalogen	54999	LC/MS Pos Late	100009003	2324	726.543					978714	699467	3653465	701250	653570	1044927	513646	672678	477504	784706	343823	215208			262135	530677			716601	545859	846209	3703175	250086	1538981	318960		850811	599657	2002193	2418623	2154219	711577	3.59905e+06		1155741	1208247	493313
1870	1-(1-enyl-oleoyl)-GPE (P-18:1)*	Lipid	Lysoplasmalogen	44621	LC/MS Pos Late	100005372	1566	464.314						189275	709368																	63964		364592		444475			200935			114626	162787		256279	327377			422859
1856	1-(1-enyl-palmitoyl)-2-arachidonoyl-GPC (P-16:0/20:4)*	Lipid	Plasmalogen	52689	LC/MS Pos Late	100009014	2154	766.574					105719		1711166																145885		313034	1382880		351749					942434	548548	288087	133464	440394	1132280
1848	1-(1-enyl-palmitoyl)-2-arachidonoyl-GPE (P-16:0/20:4)*	Lipid	Plasmalogen	52673	LC/MS Pos Late	100009002	2270	724.528					621341		3567902	391020		530112		381974	131823	381445						159340			384901	222071	509294	3835328	303933	1205777			423621	221597	1375259	1195064	2127051	561358	1447548	1.16704e+06	569499	594150	205434
1857	1-(1-enyl-palmitoyl)-2-linoleoyl-GPC (P-16:0/18:2)*	Lipid	Plasmalogen	52682	LC/MS Pos Late	100009009	2226	742.574					923013	317556	16697064	159312		510301				639743						328434		208129	1.425e+06	414640	2312840	15276063	310549	2516311	649269		1099288	502263	6.89528e+06	4191029	2017462	1341998	3975080	4640796	811286	1467987	231038
1845	1-(1-enyl-palmitoyl)-2-linoleoyl-GPE (P-16:0/18:2)*	Lipid	Plasmalogen	52677	LC/MS Pos Late	100009069	2351	700.528					1560059	776209	5017987	1011986	214282	1133616	606269	1.04656e+06	586523	881390	285634	362668			468587	295244	351482	210676	694372	668656	878156	5006608	538536	2014816	380798		817692	632025	2627966	2134332	3339122	1166206	2959381	1570219	1.02528e+06	1417756	482537
1850	1-(1-enyl-palmitoyl)-2-oleoyl-GPC (P-16:0/18:1)*	Lipid	Plasmalogen	52478	LC/MS Pos Late	100009007	2443	744.59					563848	378760	10184072			452813		243237		500665					213607				737519		1.02757e+06	11603838	254621	2196674	334493		932304	565029	5274919	3012677	4501909	1897931	3862371	2694200	755670	1913286	476590
1844	1-(1-enyl-palmitoyl)-2-oleoyl-GPE (P-16:0/18:1)*	Lipid	Plasmalogen	52477	LC/MS Pos Late	100009005	2600	702.543					2625961	4850127	12534877	2505051		4127194	2.92355e+06	7417015	7537279	9441073	6296816	3384294	8313748	2901469	9413784	4738861	5176490	4.18397e+06	3.39177e+06	4805063	3029054	13026361	3151128	5694988	4062808	4851482	3.75106e+06	4204464	8.22226e+06	7265967	8396594	6900285	11182957	5.8917e+06	6601972	6039706	3439980
1846	1-(1-enyl-palmitoyl)-2-palmitoyl-GPC (P-16:0/16:0)*	Lipid	Plasmalogen	52716	LC/MS Pos Late	100009162	2454	718.574		11146967			3200125	4451065	9058168	2129670	5729612	2251875	1203889	3750753	3953259	2714219	1785136	933443	6431468	1579873	3260266	1126597	4715616	1940760	3150090	3.88285e+06	3044293	9585768	2734447	3574628	1352461	2.05954e+06	3396477	3270322	6290498	6052112	4822246	3.8181e+06	3376852	4716134	1885086	3576811	3.8134e+06
1868	1-(1-enyl-palmitoyl)-GPE (P-16:0)*	Lipid	Lysoplasmalogen	39270	LC/MS Pos Late	100003000	1558	438.298						292198	930272			247679				221636												594753	99965	959230			179047		171366	139988	325701	107991	323621	381503		144131	350323
1860	1-(1-enyl-stearoyl)-2-arachidonoyl-GPE (P-18:0/20:4)*	Lipid	Plasmalogen	52475	LC/MS Pos Late	100008999	2511	752.559		9547058		HMDB05779	15004672	7577951	85383032	8523120	3799649	8551315	4189484	8472170	3826713	11368138	2730472	3719413	1508231	867398	4.58427e+06	4593925	2708120	3284559	11989816	6164429	17616416	76920016	4453205	29786580	6320963	1036718	16121839	8094779	34438932	32772450	22005524	14639968	34414916	33767608	12607762	14752363	5376925
1853	1-(1-enyl-stearoyl)-2-linoleoyl-GPE (P-18:0/18:2)*	Lipid	Plasmalogen	52748	LC/MS Pos Late	100009225	2633	728.559					48506848	29506944	219455440	31157934	16509505	30610224	20379356	39401624	19600248	41265996	16358864	15822181	6001286	3613572	19546762	20022484	11727735	11467642	35045752	25018466	47482352	198403840	16472092	82263224	19447212	4897125	44423920	30693866	102989872	89449088	69195632	42082432	103315416	69609928	43661616	54667136	18614836
1852	1-(1-enyl-stearoyl)-2-oleoyl-GPE (P-18:0/18:1)	Lipid	Plasmalogen	52614	LC/MS Pos Late	100008919	2950	730.574	144371-68-6				14122662	20582696	71299200	11348792		21906588	7997917									1623650			13212972		12852587	89083448		32939648			15922767	24669160	39936260	35253036	39950788	2683761	56552600	20762156	14467491	23359170	12755373
1872	1-(1-enyl-stearoyl)-GPE (P-18:0)*	Lipid	Lysoplasmalogen	39271	LC/MS Pos Late	100003001	1649	466.329					5448610	7301088	26405232	2635353	779864	3665476	1359377	3245881	2.09308e+06	6756736	1195519	482004	786026	1143162	2447977	1401928	2274402	1698546	4390746	5964214	4820880	17191200	2.68987e+06	16201608	870353	1457766	8851899	1976414	8077224	5061400	8162219	2828766	7.84132e+06	14687246	2.61308e+06	4991077	10789343
4045	1,2,3-benzenetriol sulfate (1)	Xenobiotics	Chemical	48761	LC/MS Neg	100006373	1453	204.981												319504	146820		43909												27227		53756			61565			105205		75738	69380	102653
4042	1,2,3-benzenetriol sulfate (2)	Xenobiotics	Chemical	48762	LC/MS Neg	100006374	1709	204.981					504130	156945		195234		389060	327063	4250801	2075098	909218	160063	38425			80846	395781	228120			40579			368568		224613			405932	75899		2510534		252545	606472	484541	92619
1639	1,2-dilinoleoyl-GPC (18:2/18:2)	Lipid	Phospholipid Metabolism	52603	LC/MS Pos Late	100008903	2006	782.569	998-06-1	5288075			1984999	618334	12999767	1321774	77772	1663989	420204	274829	212610	535345	153165					343292		271669	931697	494113	1246458	8671767	481240	3676555	688459	219231	3.78758e+06	687041	6089797	4736011	3512153	1647219	6988677	2474417	1585174	2502171	474719
1640	1,2-dilinoleoyl-GPE (18:2/18:2)*	Lipid	Phospholipid Metabolism	53174	LC/MS Pos Late	100009217	2083	740.523		9546812			728217	158129	2452325	476849	162726	428188	269706	198082	108966			109562								86649	139979	1.85229e+06	126238	1158581			322514	159557	969843	718882	1069528	433093	1216074	217055	426144	784244	710582
1551	1,2-dipalmitoyl-GPC (16:0/16:0)	Lipid	Phospholipid Metabolism	19130	LC/MS Pos Late	100000657	2365	734.569	63-89-8	452110		HMDB00564	1514429		2575590	681358		1326023	281563	457389	241084	215292		214962	157295		145957	161028	305801		720509	724816	1038784	5145111	640103	3222988	560852		1463497	329995	1456440	2306069	4319731	780995	1837698	1425912	834703	1442944	1053017
3917	1,3-propanediol	Xenobiotics	Chemical	45434	LC/MS Pos Early	100001175	832	77.0597	504-63-2	10442	C02457		515750	1.72448e+06	208853	257294	351739	271854		792784	643069	707615	321244	75638			79817		110203	127992	72105	203518	241500	367030	336152	356059		290191	80371	592349	153848	385721	618253	339881	184529	509793	449174	174625	274612
873	1,5-anhydroglucitol (1,5-AG)	Carbohydrate	Glycolysis, Gluconeogenesis, and Pyruvate Metabolism	20675	LC/MS Neg	100000580	802	163.061	154-58-5	64960	C07326	HMDB02712	2450475	2540799	843344	1873349	1378178	1960104	1454720	2408660	1910156	2110252	1912692	2345551	1445168	1054309	1233792	2739501		1056565	578858	706654	741421	415944	746933	716842	636432	301004		1166771		2122237	1620354	1506834	1164865	1749081	1032037		1083849
1107	10-heptadecenoate (17:1n7)	Lipid	Long Chain Fatty Acid	33971	LC/MS Neg	100001278	5555	267.233	29743-97-3	5312435		HMDB60038	1849978	5114563	5165321	616481	1383462	790590	665770	1768186	769829	1318227	1169801	699472	2851575	1044248	2517359		3858044	763099	1715357		512647	2216123	664189	703613	939973	5649907	2035168	1142105	2875773	3441638		1961372	2635388		1627012	1978956	2.44761e+06
1401	10-hydroxystearate	Lipid	Fatty Acid, Monohydroxy	47123	LC/MS Neg	100005852	5370	299.259		9561835			4006824	8.18036e+06	16656573	1681626	14343161	3490285	747586	7.87307e+06	9684564	8284274	18530480		27486046	14126797	2400845	6169862	25625362	26904528	87490400	42639956	77204640	35149216	108667208	146822384	52850432	111266408	100490904	42341568	17925576	92328480	28463196	37054636	65655292	96469944	24018062	20404790	35773592
1408	12,13-DiHOME	Lipid	Fatty Acid, Dihydroxy	38395	LC/MS Neg	62	5137	313.238	263399-35-5	10236635	C14829	HMDB04705	1206652	1745963	7044954	1247977	7460880	1026928	512139	4345347	4845708	3334024	10071605	813227	2725076	3341073	3639633	2284876	8.3448e+06	8284077	4182747	4611820	8211595	3736906	3782021	7.25898e+06	7207546	4634560	13604232	3.32519e+06	5572601	5838829	2984908	6925906	6842546	9204908	7890148	4599199	5117913
2242	12-dehydrocholate	Lipid	Secondary Bile Acid Metabolism	44644	LC/MS Neg	100001072	4871	405.265	2458-08-4;2458-08-4	94235		HMDB00400		671476		1470027		776851		118614			76260										99372	218661	218503	38638					110134						396485	882360	219909
1390	13-HODE + 9-HODE	Lipid	Fatty Acid, Monohydroxy	37752	LC/MS Neg	100002196	5275	295.228		43013			2.07136e+06	4.12935e+06	5395221	831572	3897661	421679	965477	3462220	3668799	2715261	7273535		7119598	4973496	7794956	4309782	8542483	3728085	5963079	3833155	6274917	3283422	6399135	5222435	6504119	4165174	8.33698e+06	7432255	3679477	4844204	4710726	13240895	9200607	8617615	8545670	7948057	3316877
1206	13-methylmyristate	Lipid	Fatty Acid, Branched	38293	LC/MS Neg	100002344	5499	241.217	2485-71-4	151014			2790470	7128746	3567624	1.05474e+06	3135875	2.77349e+06	786385	2652754	1.03344e+06	3.72978e+06	1658879		1.57505e+06			864557	2.32375e+06	2.41023e+06			658283	1.98059e+06	674856	712704		47858072										1.53435e+06	25820956
1209	15-methylpalmitate	Lipid	Fatty Acid, Branched	38768	LC/MS Neg	100002945	5695	269.249		17903417			1.42521e+06	2977411	3.2221e+06	1583668	2.15633e+06	2273732	957275	2.05861e+06	1260680	3.02262e+06	1.61691e+06	948675	2.1325e+06	767606	1.29001e+06	976600	1828408	1564945		561907	1113958	2016862	1265988	911843		7.23855e+06	3.12745e+06	1.61125e+06	2.49962e+06	2.33436e+06	1.93072e+06	1.41603e+06	2.52932e+06	1.13853e+06	1.78847e+06	1.55404e+06	4.90788e+06
1386	16-hydroxypalmitate	Lipid	Fatty Acid, Monohydroxy	39609	LC/MS Neg	100002953	5236.2	271.228	506-13-8	10466	C18218	HMDB06294	319261	836828	871496	265469	924914	539855	212676	659290	1018262	520135	896347	266392	631154	579100	716611	486047	919735	748031	986091	955821	814022	468366	1549240	561870	1.0201e+06	1058936	2240820	764995	1183438	826222	350965		798984	869116	847817	796718	792144
1212	17-methylstearate	Lipid	Fatty Acid, Branched	38296	LC/MS Neg	100002356	5993	297.28	2724-59-6	3083779			476101	727952	563629	363809	471719	408209	295926	692505	553001	1.60084e+06	543335	210947	817375	318906	452021	311339	708122	561507	616718	287816	372710	730229	346102	336603	369346	1.85373e+06	1.0138e+06	526258	956982	920375	740059	794661	834788	385477	435012	716506	1793511
1787	1-arachidonoyl-GPE (20:4n6)*	Lipid	Lysolipid	35186	LC/MS Neg	100001571	5874	500.278		42607465		HMDB11517	132926	51793	2070986	80420		125897																1388513						176467	516330	830493	223799	90009	651488	89099	141701	116577
3245	1H-quinolin-2-one	Xenobiotics	Food Component/Plant	40464	LC/MS Pos Early	100002385	2680	146.06	59-31-4	6038	C06415		6646033	6395494	28360394	8810757	31713786	8035909	3912946	6829732	3800551	6972000	28682412	3879991	4103058	5075713	4762289	4224970	14932861	60992228	65606232	46207428	52791604	22961608	64272128	89183744	24833300	35765628	520973856	15792892	13958634	9631497	8926919	4674835	17991360	8.25298e+06	15862659	6243086	123449464
1647	1-linoleoyl-2-arachidonoyl-GPC (18:2/20:4n6)*	Lipid	Phospholipid Metabolism	52710	LC/MS Pos Late	100009131	1969	806.569					145766		1905473																			1488387		413555			166445		802353	616584	246693		893649	390176
1895	1-linoleoylglycerol (18:2)	Lipid	Monoacylglycerol	27447	LC/MS Neg	100001040	6477	279.233	2277-28-3	5283469			18530348	4620913	8.17683e+06	6263429	1349432	10571946	1849475	5213349	2245023	4035240	7098106	3.95528e+06	10678014	183502	5404872	2198895	1973212	921023	1384308	612667	329665	4777625	270469	1064259	1530099	2490356	1003199	5771729	6860082	10266788	12425487	9864206	10725537	2498288	5837004	8.36654e+06	2656784
1835	1-linoleoyl-GPA (18:2)*	Lipid	Lysolipid	52690	LC/MS Neg	100009082	5483	433.236				HMDB07856	385154	733681	826741	322068	652072	126504		904166	972786	559999	1060272	56215	835361	457426	1026279	534277	368476	559927	398306	454530		861095		163715	350868	324582		2021290	907682	2046395	52673	1535464	1012856	384861	527443	710615	267448
1747	1-linoleoyl-GPC (18:2)	Lipid	Lysolipid	34419	LC/MS Pos Late	100001395	1465	520.34		11988421	C04100	HMDB10386		328948	2798571	265811	208997	583872		360181	582522	532295	863650		4868503	90297	555307	160499			881219	650468	794781	2720031	612917	1518479	797981		718938	487077	1116449	1232827	751533	788413	1538455		991629	1606172
1783	1-linoleoyl-GPE (18:2)*	Lipid	Lysolipid	32635	LC/MS Neg	100001570	5900	476.278		52925130		HMDB11507	873697	418628	4678470	709512		840348	140534	393840	165110	222859			1.56434e+06		440957	161413						4936075		130363			76932	615528	2111534	3172691	781169	649965	3050165	432452	428555	1146243	191250
1827	1-linoleoyl-GPG (18:2)*	Lipid	Lysolipid	54885	LC/MS Neg	100009227	5516	507.273					227072	572604	3108116	94283	627178	153800		435298	311810	335417	443206		384161		223976	359559		158132	213254	244022		2.03142e+06		101486		492065		570491	1.0311e+06	1311540	226987	250074	776492	208194	129047	330398	398906
1804	1-linoleoyl-GPI (18:2)*	Lipid	Lysolipid	36594	LC/MS Neg	100001778	5494	595.289							466125										777327		119410				97769			898465						190888	199196	410733		72145	190462	294122		217634
2840	1-methyladenine	Nucleotide	Purine Metabolism, Adenine containing	1527	LC/MS Pos Early	54	2133	150.077	5142-22-3	78821	C02216	HMDB11599	4624682	5.31638e+06	8497025	63399796	7422184	850130	4715470	3112324	2389384	1927309	3.12693e+06	6077953	1375437	961658	1.42542e+06	7652808	3.24479e+06	4832368	3.68596e+06	3520900	3797581	3782375	4436629	4182815	5244430	9385744	6485781	3671371	2172028	5193963	10307528	4435936	2860933	8167547	5003450	6878510	5159177
3215	1-methyl-beta-carboline-3-carboxylic acid	Xenobiotics	Food Component/Plant	43449	LC/MS Neg	100004434	3190	225.067	22329-38-0	5406157																				36849		17799	33698		111622	23255	51230	28757	56005
417	1-methylguanidine	Amino Acid	Guanidino and Acetamido Metabolism	48114	LC/MS Pos Early	100000715	2149	74.0713	22661-87-6	10111	C02294	HMDB01522	330606	588451	389673	499705	276093	683876	287066	219262	265541	276477	325263	259819	282541	286821	183164	128650	208144		167288	381840	251507	261200	313246	266692	683137	382907	285132	160141	185854	278840	401921	369039	193618	353749	365052	148890	702638
73	1-methylhistamine	Amino Acid	Histidine Metabolism	43831	LC/MS Pos Early	100001204	3040	126.103	501-75-7	3614	C05127	HMDB00898			198019		167211								1124270	127669						234849	238757	261059	264157	252491	1249508	618173	656125		488880	80260		916438	167915	340689	150927	2214921	272978
62	1-methylhistidine	Amino Acid	Histidine Metabolism	30460	LC/MS Pos Early	100001051	2755	170.092	332-80-9	92105	C01152	HMDB00001	27848364	27521716	22959044	20626600	1438708	23332398	16041200	37331120	5185627	38905132	4984741	5553136	41405468	46526908	34427948	31339932	6014219	13336188	4404102	2337482	6816095	15101145	1.47563e+06	7307708	31862980	2665275	12680069	42293720	34537208	11608519	43571560	23123066	11330314	50217528	5717884	41052708	268476
77	1-methylimidazoleacetate	Amino Acid	Histidine Metabolism	32350	LC/MS Pos Early	100001208	2064	141.066	2625-49-2	75810	C05828	HMDB02820	387562	1.9085e+06	2446715	958988	3996072	627631	692496	961685	1502786	1081091	1892687	192036	1.02707e+06	2436504	943058	1437837	3648193	3.33274e+06	1.7814e+06	3439823	2852469	2.79146e+06	4772200	4261275	5247668	4962807	6.973e+06	1212854	967812	1037670	820505	857203	2309521	2795907	917662	1625600	10885294
2970	1-methylnicotinamide	Cofactors and Vitamins	Nicotinate and Nicotinamide Metabolism	27665	LC/MS Pos Early	55	1940	137.071	1005-24-9	10129985	C02918	HMDB00699	1040868		1003278	1121675	3025957	778525	1107831	947431	2349309	603094	2614024	863281	660795	3382868	1066139	1.7381e+06	2982423	1215493	1976901	2293006	1259391	929007	1935710	798807	2571901	3010562	1.35272e+06	1541509	1589845	2297018	427578	3105594	1527372	2406193	2257467	1474341	3317891
3141	1-methylxanthine	Xenobiotics	Xanthine Metabolism	34389	LC/MS Neg	100001405	1568.8	165.042	6136-37-4	80220	C16358	HMDB10738	1879225	4309833	3572439	932075	2412316	1427254	1160484	2128621	3.98798e+06	1058940	3559672	972702	3716302	4860992	2338644	2052566	1915622	1036790	1517283	2390440		2450533	547679	1017329	6195693		2441630	2271452	2461686	3466042	2585270	3195057	2522238	3732077	2838152	2657764	527274
1884	1-myristoylglycerol (14:0)	Lipid	Monoacylglycerol	35625	LC/MS Neg	100001618	6353.3	227.202	75685-84-6	79050	C01885	HMDB11561	866062	1112780	2735659	316389	1806451	2054008	775361	1699419	1114726	1.21585e+06	1182045	427953	827787		1087841	1676676		566156				564215				1284589	376049	1029588	1447089	1496839	1078712	3929873	1444033		519267	1090289	1023426
1581	1-oleoyl-2-linoleoyl-GPC (18:1/18:2)*	Lipid	Phospholipid Metabolism	52453	LC/MS Pos Late	100008981	2165	784.585					5571471	2363168	28102654	2941223		5656070	550045	1333366	583927	1998208	346888	227515			241800	1069381	393727	643289	3158387	1434773	3901093	24532222	2042427	16444532	2750297	274543	10816493	3.70264e+06	26349826	20123100	19227276	7110269	29283844	11308627	6680096	10189568	2859954
1642	1-oleoyl-2-linoleoyl-GPE (18:1/18:2)*	Lipid	Phospholipid Metabolism	52687	LC/MS Pos Late	100009078	2270	742.538		9546753		HMDB05349	2.02011e+06	632566	7670600	1140761	208974	1257397	649962	999928	586119	326434	344563	448776	273725		810828	211482	704331	403886	949972	454930	499625	6107139	412161	4349310	630748	324592	1016125	535507	3407531	3330606	4338622	1149945	5229461	1053106	2087139	2257195	1967781
1893	1-oleoylglycerol (18:1)	Lipid	Monoacylglycerol	21184	LC/MS Neg	100000924	6650	281.249	111-03-5	5283468		HMDB11567	12558615	9958804	17583800	7.62792e+06	1442874	11828307	3944282	15365635	3390796	6.72877e+06	7.43276e+06	3087136	12924960	1330584	9874573	4386421	5541213	1.99296e+06	3889318	2955548	1084268	11589630	607916	1392781	4948440	3530719	2657882	19062638	14262542	31635198	19256452	9192769	23943798	4335492	9073701	12689894	2861728
1820	1-oleoyl-GPA (18:1)	Lipid	Lysolipid	36812	LC/MS Neg	100001671	5615	435.252	325465-93-8	5497152			491274	4360825	5011249	883965	3940509	881364		4739698	4385522	2440684	4341883	305073	13478263	3550722	7376339	4338725	3448856	3780616	6169508	3008137	640031	5468590	409019	958062	2370551	3623513		7379214	7497361	12201856	1077212	7202784	6792996	2436541	1988204	5162738	2855666
1744	1-oleoyl-GPC (18:1)	Lipid	Lysolipid	48258	LC/MS Neg	100001272	6250	596.357	19420-56-5	16081932		HMDB02815	154146	118025	2550879			53535		118962		236843									75126			1158239						225896	608228	704250	371422		536341	291933		123002
1779	1-oleoyl-GPE (18:1)	Lipid	Lysolipid	35628	LC/MS Neg	100001569	6125.1	478.294	89576-29-4	9547071		HMDB11506	460109	512556	2470413	323557		411592	86325	153145	93769	173423	71100		216524			71855						2530731		144807	71302	371005	61796	406710	838705	997198	679758	193485	1315171	346625	160685	360962	339865
1826	1-oleoyl-GPG (18:1)*	Lipid	Lysolipid	45968	LC/MS Neg	100005716	5610	509.288					549021	3454771	3799798	433362	1199273	506493		1.04679e+06	648271	813130	1041886		1504000	343276	715567	917323	268750	557862	1011786	500695		2469470		184567	146750	4469219		1168328	1163496	2859117	904066	500480	1273257	458082	316394	776322	2505307
1811	1-oleoyl-GPS (18:1)	Lipid	Lysolipid	19260	LC/MS Neg	100000630	5607	522.284		9547099				331489	1907722	56494	69032					172274					109636				84757			1269028						316626	285128	747370	361615	109214	440564	221303		211026	166598
1569	1-palmitoyl-2-arachidonoyl-GPC (16:0/20:4n6)	Lipid	Phospholipid Metabolism	52462	LC/MS Pos Late	100008914	2091	782.569	35418-58-7	10747814			3130179	785693	58432336	1256501	120977	2063567	359979	453283	463524	1436929	295275	120234		104735	293434	990830	203412	696591	3706427	1274253	5646295	38775824	1301229	12289804	2170407	161833	4412058	2.0895e+06	16267301	13418219	5624194	4373269	14685262	6024078	3455827	5165449	672700
1600	1-palmitoyl-2-arachidonoyl-GPE (16:0/20:4)*	Lipid	Phospholipid Metabolism	52464	LC/MS Pos Late	100008990	2198	740.523		9546800		HMDB05323	704374	184760	7121171	424879		530396	213817	192821	105240	307775		158305							566449	207467	786430	5.84943e+06	209749	2555706	415761		645702	340051	2631538	2418144	970698	1104160	2361003	700954	791708	969941	135072
2297	1-palmitoyl-2-linoleoyl-digalactosylglycerol (16:0/18:2)*	Lipid	Glycolipid Metabolism	54887	LC/MS Pos Late	100010874	2498	934.646					280344	772889	2337677		3564482	509940	306085	2302851	1756612	2658715	3186836			285573	601920	9479772	349452	2470552	2765050	2134667	2442545	1431073	2864163	1.88378e+06	1130005	3020343	1914872	2771587	1817667	2845417	1192761	2197014	1802382	970342	1160904	2442839	1751491
2301	1-palmitoyl-2-linoleoyl-galactosylglycerol (16:0/18:2)*	Lipid	Glycolipid Metabolism	54901	LC/MS Pos Late	100010893	2731	772.593					795343	5171866	2848712	838559	5167694	1422638	939238	2300431	1840186	5408484	1086407	409351	203003		657488	6457732	207935	693632	2218780	4709273	1574350	1669384	3358628	1229355	713818	3668580	743603	2005631	1086416	3027440	1555884	479270	794369	481426	945813	852302	4590340
1558	1-palmitoyl-2-linoleoyl-GPC (16:0/18:2)	Lipid	Phospholipid Metabolism	42446	LC/MS Pos Late	1537	2160	758.569	40811-94-7	5287971			49644844	17074420	440003104	20286402	1554900	37408568	5225422	8666804	5713011	21115458	3.15894e+06	2427473	1313114	890269	4663912	13786303	4552983	9004263	51667892	19290636	78127496	362087520	16446106	172761520	23938364	2124753	95292944	27630090	217630976	169902576	116402224	68606632	204596480	107912784	57005572	79772840	17970636
1602	1-palmitoyl-2-linoleoyl-GPE (16:0/18:2)	Lipid	Phospholipid Metabolism	42449	LC/MS Pos Late	100001870	2275	716.523		9546747		HMDB05322	4474367	1943175	19050320	3729173	711950	4104403	2692182	1999341	2503061	1749491	1440936	1916728	863392	427074	1849269	832131	904624	967756	1.759e+06	1420360	2703144	17879844	1232522	7350869	1313166	2037879	2624826	1605516	8804740	7932911	7028703	3873118	7291492	2973706	3785137	4487173	7853915
1557	1-palmitoyl-2-oleoyl-GPC (16:0/18:1)	Lipid	Phospholipid Metabolism	52461	LC/MS Pos Late	1539	2358	760.585	26853-31-6;26853-31-6	6436017			36892784	30330640	509942208	14020268	1751113	37259680	3419494	12739201	5378272	29406436	3179061	2417379	1786150	1048262	4996608	10008683	5508749	11358649	58817760	31398150	103948336	500633440	25715576	268341040	34469840	3521835	103703968	47861684	291722496	220989120	152007936	100417024	317407168	136890240	80125448	101601264	31601252
1590	1-palmitoyl-2-oleoyl-GPE (16:0/18:1)	Lipid	Phospholipid Metabolism	19263	LC/MS Pos Late	1526	2509	718.538	26662-94-2	5283496		HMDB05320	2323616	3104524	32965676	3052589	1452082	3439093	4669256	1471773	1410568	1866601	712074	2129868		432508	597599	891463	748055	1338524	2651039	1.73614e+06	3985578	34416076	1530530	11927391	2260209	4287971	4429228	2519024	15777725	11256339	6280374	5420057	15719983	3.90422e+06	3073510	4931086	6633317
1624	1-palmitoyl-2-oleoyl-GPI (16:0/18:1)*	Lipid	Phospholipid Metabolism	52669	LC/MS Pos Late	100009066	3140	854.575					130626	165100	14945706	201500		241396		502775				168626	471970		290998	159461		249099	1338896	554666	1934948	14791745	610935	6020621	177753		1845330	941003	6912427	3411672	1626116	1901187	6702776	3218823	896170	1648363	305219
1574	1-palmitoyl-2-palmitoleoyl-GPC (16:0/16:1)*	Lipid	Phospholipid Metabolism	52470	LC/MS Pos Late	100008984	2160	732.554					2216069	2328028	52014208	723198		1990445	158467	854819	362718	1580428	109173	95091				451672		479238	3361789	1.88742e+06	4286792	46105388	1277463	19182968	2105691		4888187	2804201	26338266	14217576	11352462	6391539	24356014	6457592	3724495	4893625	2011741
1621	1-palmitoyl-2-stearoyl-GPC (16:0/18:0)	Lipid	Phospholipid Metabolism	52616	LC/MS Pos Late	100008921	2653	762.601	59403-51-9						1063836			117714															262522	1.61869e+06	148794	637545					323152	531810	563538	66852	549750	207636		220586	347536
1888	1-palmitoylglycerol (16:0)	Lipid	Monoacylglycerol	21127	LC/MS Neg	100000827	6550	255.233	542-44-9	14900		HMDB31074	5106250	6894679	8596507	3.48253e+06	5029593	5460098	2742141	10597850	13988488	4927653	9795715	2861441	12834806	2485611	12244905	9112775	6590483	2659756	1120501	2538000	1.49651e+06	4428842	1952495	1.47746e+06	2937426	5185184	2170547	8528383	17159480	15749258	8654643	9020594	9652899	2480701	3.78874e+06	8647223	4729914
1816	1-palmitoyl-GPA (16:0)	Lipid	Lysolipid	34428	LC/MS Neg	100001445	5600	409.236	17618-08-5	6419701	C04036	HMDB00327	1.83645e+06	18026040	23957752	3141532	37634744	6.13264e+06	1362745	21288382	17034692	6912635	20289010	2172659	16257975	8753614	24381152	26478058	5379678	6140204	10904408	12640939	1511545	11648777	1149104	2424019	6390452	6068663	490541	28886452	30446194	45158976	3578123	24552124	22928016	8165728	8925496	32103426	4927283
1735	1-palmitoyl-GPC (16:0)	Lipid	Lysolipid	33955	LC/MS Pos Late	100001263	1525	496.34	17364-16-8	86554		HMDB10382	4071390	5654791	48837048	1.98365e+06	1274084	4585613	948601	3981208	3203198	5468700	2658731	498466	9999196	614016	3.18418e+06	1713453	1499045	1178034	5151005	6.22401e+06	6142585	29997632	3.59378e+06	27965604	2368159	788744	6.76071e+06	3654455	17063092	14599439	7989414	7858729	15977312	18660856	8721966	15576595	4759936
1774	1-palmitoyl-GPE (16:0)	Lipid	Lysolipid	35631	LC/MS Pos Late	100001567	1544	454.293	53862-35-4	9547069		HMDB11503	875966	1731013	8950699	1.02761e+06	414129	2052417	646153	772118	985580	609048	537362	256080	2993637	310132	836377	339986	432265	293650	626337	988847	1522138	8780474	430095	2897098	516548	2046711	916788	546439	4011703	1702572	1127815	944823	3473122	831755	647534	2461263	2808910
1821	1-palmitoyl-GPG (16:0)*	Lipid	Lysolipid	45970	LC/MS Neg	100005717	5570	483.273		3300276			1455539	8630976	9814921	1612823	7447061	3.8347e+06	864059	5294268	5127515	3399103	5856362	711009	4528898	1669903	8829872	5361234	1026649	1264028	2999210	1.91357e+06	284656	4673694	281875	563802	959371	4814851	104127	5843362	9032369	10671699	2554112	4214626	5322911	1785224	1784120	5958084	3777157
1797	1-palmitoyl-GPI (16:0)	Lipid	Lysolipid	35305	LC/MS Neg	100001655	5564	571.289				HMDB61695			1528323	379100	717884	778639		278039	256316	260174	383009		4171664	177881	916545	418438	90664	256696	352079	291274		1105798		148638		190096		504063	537343	783069	175222	374091	570216	592720		1533172	221338
1887	1-pentadecanoylglycerol (15:0)	Lipid	Monoacylglycerol	47898	LC/MS Neg	100001431	6200	241.217	104140-07-0	190750			248571	663754	508613		453014	371967		541652	569647	378292	633792		338962	413380	933350	736419		386364	792310				239513		538599	1338126	299382	728472	939281	1307429	500225	1276771	1772357		422614	448755	816340
1562	1-stearoyl-2-arachidonoyl-GPC (18:0/20:4)	Lipid	Phospholipid Metabolism	42450	LC/MS Pos Late	100001869	2300	810.601	35418-59-8	16219824			1309437		14378917	769162		1603254		232098		338454									1134095	541564	1987545	12456831	735150	4173512	842285		1672976	526065	5313324	4877662	3536264	1292294	3770993	2736830	1559370	2186414
1594	1-stearoyl-2-arachidonoyl-GPE (18:0/20:4)	Lipid	Phospholipid Metabolism	52447	LC/MS Pos Late	100008977	2424	768.554		5289133			2490820	919090	27009722	1570302	277195	2049838	817643	681690	545939	1106239	177420	377676		63724	532045	542443	291056	594002	2512972	984654	3036786	18799328	774055	9688056	1444993		3726397	1.6661e+06	9403146	9582008	4397106	3771532	8863214	3011009	3051755	3389015	844345
1580	1-stearoyl-2-arachidonoyl-GPI (18:0/20:4)	Lipid	Phospholipid Metabolism	52449	LC/MS Pos Late	100000616	3000	904.591					184437		9103506			185828		176718					257355		162134		362950		1115788	313679	1492930	9624792	451661	3926634			1328058	478418	3436729	2502388	947196	1153980	3322370	2905357	589507	941378
1570	1-stearoyl-2-linoleoyl-GPC (18:0/18:2)*	Lipid	Phospholipid Metabolism	52452	LC/MS Pos Late	100008980	2380	786.601					15200083	5754821	141211104	7904167	650530	16400566	2040868	4130883	1953036	6380186	1449045	951872	514581	507933	1503950	3638740	1892583	2411930	14382521	6298673	22010164	115395856	6493649	56281504	6934178	1182309	27818492	8927369	66879128	53453920	48881404	20086262	64336508	32500902	19556256	26561948	9781749
1605	1-stearoyl-2-linoleoyl-GPE (18:0/18:2)*	Lipid	Phospholipid Metabolism	52446	LC/MS Pos Late	100008976	2522	744.554		9546749			9572476	3298735	25123316	7616677	707080	8707880	5156411	3.95235e+06	2215366	2371311	1782808	3322677	979963	359590	3263566	1060370	802777	943886	2365995	2716231	3363269	20179428	1427231	9481202	1696889	578315	5938667	2.07101e+06	10852383	11551953	13496992	4791562	9905517	3866478	5107349	7109582	5467768
1586	1-stearoyl-2-linoleoyl-GPI (18:0/18:2)	Lipid	Phospholipid Metabolism	52468	LC/MS Pos Late	100008994	3185	880.591					661371	509926	28572330	656577	362009	930705		1603965	542457	584092	889677	757111	1940348	395831	958340	846746	1.00887e+06	1050650	4644362	1868690	5904285	30660436	1131368	11805889	669731		6138465	2052697	12650440	8949915	3132431	4891657	10550781	10200116	2459131	5553999	1.01701e+06
1563	1-stearoyl-2-oleoyl-GPC (18:0/18:1)	Lipid	Phospholipid Metabolism	52438	LC/MS Pos Late	100008904	2644	788.616	56421-10-4				4500126	3517464	89204008	1942529	310802	5376086	470084	2023265	741772	3088296	456985	337362			642373	977842	736664	1196394	6089593	3254978	8365865	102243552	2957537	34510016	2988644	525426	7949663	4824904	33898236	24601856	20017248	8112200	41163872	14853088	8121401	9931721	3.73876e+06
1598	1-stearoyl-2-oleoyl-GPE (18:0/18:1)	Lipid	Phospholipid Metabolism	42448	LC/MS Pos Late	100001856	2858	746.569					1671854	855621	22385470	1358291	547009	1850346	837383	879079	324765	1032241	408067	812829	182019		936952	616467	381031	515229	1845948	741287	1946430	20511692	859047	7107690	1223442	1.91871e+06	2775261	1424705	8411324	5796714	4725754	2773113	9151097	2551466	1658344	2534571	2332878
1564	1-stearoyl-2-oleoyl-GPI (18:0/18:1)*	Lipid	Phospholipid Metabolism	52726	LC/MS Pos Late	100009181	3711	882.607							11065294					724496										161161	1178876	612676	1729787	15882746	352661	5395945			1915202		5060635	3228935	861156	1367995	6039320	3692296	665487	1302379
1729	1-stearoyl-2-oleoyl-GPS (18:0/18:1)	Lipid	Phosphatidylserine (PS)	19265	LC/MS Pos Late	100000639	3000	790.559		9547087			5861196	5467933	14857725	4.00892e+06	1244047	4759875	1.78616e+06	6710754	2.08273e+06	4550315	2549118	2844172	1968781	705812	2883354	800622	2633661	1705639	1927817	2844100	2548152	18535724	1993915	7573873	1.93857e+06	1340820	3673853	3346351	7.50421e+06	7235801	14144226	3725433	9686057	5675852	4330704	6173878	4913087
1818	1-stearoyl-GPA (18:0)	Lipid	Lysolipid	36810	LC/MS Neg	100001670	5829	437.267	325465-92-7;799268-65-8	89567			255135	4464297	14429816	1301203	23129568	2107464	319738	15555028	7177132	2215717	10899215	729457	17065476	6389150	16745311	14196035	2670772	9691890	5767738	8792062	773403	8972816	733637	1162934	4289474	7455762	244501	15487937	14467864	24540004	1561609	8670114	11408591	4014105	2339774	15584032	4240328
1742	1-stearoyl-GPC (18:0)	Lipid	Lysolipid	33961	LC/MS Pos Late	100001271	1606	524.371	19420-57-6	497299		HMDB10384	1274328	1805580	10346409	783475	1126667	2512388	446126	2896186	2460382	1158474	1360088	226033	1.25554e+06	309521	1321541	617121	715706	480505	1.97746e+06	4610331	2047296	6664236	1511727	10604956	938629	560964	2506353	807798	5700215	3638294	3177506	1884786	3895598	4441089	1509630	6415046	4218448
1777	1-stearoyl-GPE (18:0)	Lipid	Lysolipid	42398	LC/MS Pos Late	100001461	1626	482.324	69747-55-3	9547068		HMDB11130	1612086	1380599	27031176	1.04138e+06	651647	1902391	566345	1346519	1416720	934037	843020	229840	1552651	571714	1124202	597049	1156015	1.02591e+06	3920381	3890090	5734909	27509336	1193121	11741190	1001681	586001	6503438	780767	11447660	4537852	2848356	2829410	11449892	2915079	907292	6817860	3.63892e+06
1824	1-stearoyl-GPG (18:0)	Lipid	Lysolipid	34437	LC/MS Neg	100001462	5816	511.304					1168632	4439050	7691803	1221053	11455877	5272931	650751	6583912	3.71482e+06	1.76892e+06	4886640	364645	3397513	1003681	5013466	5177248	411752	1633244	1829639	1413544	107332	4198337		298526	380026	7353202		3201532	7625245	9111708	2499686	1609581	4017310	744372	582610	4954328	6958439
1800	1-stearoyl-GPI (18:0)	Lipid	Lysolipid	19324	LC/MS Neg	100000656	5794.3	599.32	796963-93-4			HMDB61696		352326	1.87724e+06	229574	816101	449863		336440	125324	87478			2648229	330725	582258			413334	652784	375230		3092173		499527		463741	311882	286251	733415	911425	334444	462574	907474	1450951		1039966	415074
1810	1-stearoyl-GPS (18:0)*	Lipid	Lysolipid	45966	LC/MS Pos Late	100004327	1634	526.314		9547101			638676	846570	1059990	377876	181441	474057	185792	429684	300059	475979	319039	89152	313738	269893	206883	172707	265770	230048	358207	440753	216951	450229	224440	752868	125158	297695	343174	159482	435710	298110	834035	223583	352234	494785	227980	637602	2439769
185	2-(4-hydroxyphenyl)propionate	Amino Acid	Phenylalanine and Tyrosine Metabolism	35632	LC/MS Neg	100001622	1797.3	165.056	938-96-5	102526	C03080	HMDB41683	73254872	218859232	108817672	25309350	231701888	54846292	40381876	148707920	208689408	154279792	196430416	16781006	255480720	233179552	249108560	90767816	58795960	33292244	38648576	119719120	36841040	81791568	70886520	35311748	77977680	75500464	2124210	182515552	117037616	209379264	263841536	312059424	139476256	224512336	354730688	167003504	164443488
3246	2,3-dihydroxyisovalerate	Xenobiotics	Food Component/Plant	38276	LC/MS Polar	100002417	1050	133.051	1756-18-9	677	C04039	HMDB12141	15601328	3243127	1793544	16280878	6122575	15593723	35904884	7464535	7879337	8501723	3.76517e+06	4412347	2.0687e+06	2656843	8594336	4074923	1.69678e+06	973778	766063	3881069	1.47503e+06	2655976	2014112	714243	1788870	3.14996e+06	483062	7360485	2868751	3644176	18809712	1787033	1538544	7.37639e+06	6.37009e+06	2036065	10753871
3089	2,4,6-trihydroxybenzoate	Xenobiotics	Benzoate Metabolism	35892	LC/MS Neg	100001718	1574	169.014	83-30-7	66520			3102616	1796895	1281346	1.9122e+06	1437208	2775433	1366709	2.7896e+06	3292258	1470266	4797798	1201314	3770027	2563107	2925257	3157690	1265046	2126573	644174	2235342	705121	1354195	1063137	938019	1.6629e+06	826724	190303	2057487	1.48196e+06	4250180	2576095	5.53882e+06	2768757	2465116	2492503	2703069	135721
4036	2,4-dihydroxyhydrocinnamate	Xenobiotics	Chemical	47113	LC/MS Neg	100005258	1759	181.051	5631-68-5	96384				284663	402587	69170	668242			102603	1240480		1601395			84080			281752	80582	539978	484169	435366	270131	460026	192941	250076	748847	338444	410028	249681	364510	127903	306811	218721		204548	289418	1326808
3249	2,8-quinolinediol	Xenobiotics	Food Component/Plant	42975	LC/MS Pos Early	100004206	2514	162.055	15450-76-7	97250	C06342		743836	931694		1203522	1429365	388322	401714	1186540	1058062		5340703		201332		249699	230650	2935913	33882536	8.28591e+06	15453084	35943224	8949039	30712480	50146496	12727130	1357881	176777584	4196364	4290547			274381	1988995			349932	37499540
3250	2,8-quinolinediol sulfate	Xenobiotics	Food Component/Plant	48691	LC/MS Neg	100004321	2612	239.997					241524			800344		245302	172668	70302	26819								32858						58616
88	2-aminoadipate	Amino Acid	Lysine Metabolism	6146	LC/MS Pos Early	381	1912	162.076	542-32-5;1118-90-7	469	C00956	HMDB00510	23879724	34001388	26209254	26581820	29561532	20763464	21124004	28599912	33364632	38465624	35912584	24422912	40742348	38423040	32924342	39821392	20768380	29728616	39889336	33414302	42695280	29939138	37994796	29198680	33034558	21953056	32608338	33964452	29236238	36669576	29030756	35059124	38234400	25776468	27334752	30850944	13788698
344	2-aminobutyrate	Amino Acid	Methionine, Cysteine, SAM and Taurine Metabolism	42374	LC/MS Pos Early	1128	2059	104.071	1492-24-6	439691	C02261	HMDB00650	98988888	43853728	13847397	74821296	18924040	39763316	45743696	27014500	19750462	21570674	17155126	19846206	26767224	20076420	18313924	15673388	15899266	23296938	19451524	18668906	20959512	20706964	20409388	17343444	25069756	61376576	20896510	20131982	19447596	27793866	40377616	48214800	24815104	26988328	27275890	26042444	26276722
1279	2-aminoheptanoate	Lipid	Fatty Acid, Amino	43761	LC/MS Pos Early	100004542	3160	146.118	1115-90-8	227939			324133	1089757	280161	502867	339704	511527	604254	532746		492461		279142	384904	880330	521869	558784			493950	399836	371483	516134	323307	353170	362301	556839	309218	413985	343917	488121	846503	606617	393253	512935	418614	572477	628873
252	2-aminophenol	Amino Acid	Tryptophan Metabolism	38109	LC/MS Pos Early	100002382	2644	110.06	95-55-6	5801	C01987		459689	550246	527188	366674	698324	553924		536268	588871	381175	631196		576782	504737	548314	406157	824776	671694	646953	424548	735412		407527	573596	325106	767336	510306	469308	568223	517319	843196	686873	620131	556683	706581	610922	946158
2859	2'-deoxyadenosine	Nucleotide	Purine Metabolism, Adenine containing	1553	LC/MS Pos Early	211	2252	252.109	16373-93-6	13730	C00559	HMDB00101	40056656	20402212	8.36697e+06	28709120	31147214	39535368	32359332	12345210	12609258	11685870	11286843	14532052	4049434	6853210	10835972	15909406	20418402	28543236	9802078	25379110	12384258	9216696	19486700	11595113	4997763	52915012	1868960	5006035	10836089	15904544	8639980	6.36354e+06	10551231	4275313	20822972	16579960	145767344
2857	2'-deoxyadenosine 5'-monophosphate	Nucleotide	Purine Metabolism, Adenine containing	46333	LC/MS Neg	100000485	1315	330.061	653-63-4	12599	C00360	HMDB00905	138840	159642	250711	115888	136893	96380	114592	305092	274419	138972	231363	194070	521454	871566	291671	214058	353305	158020	138654	211654	171905	200533	147657	131440	213119	120433		203845	351257	113368		167066	154861	275281	151324	201303	802264
2940	2'-deoxycytidine	Nucleotide	Pyrimidine Metabolism, Cytidine containing	15949	LC/MS Pos Early	100000125	2193	228.098	951-77-9	13711	C00881	HMDB00014	22589100	23660940	17024934	9030070	23259084	15060144	16935632	27238986	16067126	37412132	6552077	20375796	6157577	2371981	18887724	14674508	10627190	13883246	4912771	11175480	4742514	5948474	9982017	3132035	5142005	25780018	2365280	6302074	10911874	15118431	10294936	4612871	6218904	10135623	20568946	16564363	61768880
2938	2'-deoxycytidine 5'-monophosphate	Nucleotide	Pyrimidine Metabolism, Cytidine containing	533	LC/MS Pos Early	298	975	308.064	1032-65-1	13945	C00239	HMDB01202	238988	173196	127567	831189	93910		400011	327863	671256	115657	139850	589533	2088480	2093760	963667	367026	538587	199407		145124					251620	289876			485000	120356		384090		185225		311452	2694782
2888	2'-deoxyguanosine	Nucleotide	Purine Metabolism, Guanine containing	1411	LC/MS Neg	348	1751	266.089	961-07-9	187790	C00330	HMDB00085	5061529	5.27954e+06	4261139	1393296	11612091	2225113	4572420	6463691	7.98596e+06	7230052	4623855	1859134	4734382	2068442	8144079	11556375	8455769	5.28573e+06	894489	1897512	1072766	1.33955e+06	3249654	745997	2.62364e+06	9515867	519091	2116709	2648625	3163640	4609404	2733237	2884158	5664597	4759911	5825229	30872142
2823	2'-deoxyinosine	Nucleotide	Purine Metabolism, (Hypo)Xanthine/Inosine containing	15076	LC/MS Neg	100000135	1688	251.079	890-38-0	65058	C05512	HMDB00071	4764078	12372078	27273024	1081422	19016900	3529070	3001043	12279912	19407008	10787963	19502634	1793831	5549704	4164566	9925136	19462212	19540308	16981226	9597390	18224830	15689467	15652894	25081768	13138374	15438118	17341734	483816	9769277	22459772	23638532	16255459	9018659	16254282	19853620	14141160	18261790	44401680
2918	2'-deoxyuridine	Nucleotide	Pyrimidine Metabolism, Uracil containing	52602	LC/MS Neg	536	1586	227.067	951-78-0	13712	C00526	HMDB00012	1178805	3617810	5440255	372107	7563015	584590	1221923	4505586	4.62853e+06	3885311	4702207	453067	1173049	762875	3195452	9440435	4686644	7140240	1828739	2787168	1986507	2109383	3898782	1720812	3147464	18541124	1714194	2159089	3630137	5139294	11288849	2088337	2721269	4048880	4345517	3894761	11330138
308	2-hydroxy-3-methylvalerate	Amino Acid	Leucine, Isoleucine and Valine Metabolism	36746	LC/MS Neg	100001541	1800	131.071	488-15-3	164623		HMDB00317	9676680	6229692	3893095	13723070	2776434	8651445	6554786	2214232	2155715	2556742	2503309	1068121	1485771	2037862	1802525	1838631	1280946	1.66268e+06	3879233	2310047	1.81217e+06	3994342	5190597	5285285	1474016	3001089	1332181	1469889	1535250	3523633	12160742	3090048	1815069	1804218	4551895	1.7731e+06	8774825
1229	2-hydroxyadipate	Lipid	Fatty Acid, Dicarboxylate	31934	LC/MS Polar	100001153	3000	161.046	18294-85-4	193530	C02360	HMDB00321	1061451	10061498		20679508		2768827	2234644		20448736	11922869	27273700	1115127	26753110	25974488	24104400	29079066	5669390	24768912	12869414	14055035	2737848	7844034			12518789	6627171	3.05919e+06	20670452	9515360	28949376	8106558	17795748	15555721	14129350	17873364	8594802	7473046
364	2-hydroxybutyrate/2-hydroxyisobutyrate	Amino Acid	Methionine, Cysteine, SAM and Taurine Metabolism	52281	LC/MS Polar	100008928	1258	103.04					26657036	16193528	6600422	53912920	9798169	25512972	16598835	9827679	10703023	14204419	10760366	4.04113e+06	8.12763e+06	7979751	11054627	10454791	5568044	6555070	3559520	7177520	4.10542e+06	9060213	7843814	5091951	5716967	5977245	5796305	7593226	7291118	10776852	23014800	9968578	8438281	6655831	8821574	7447341	21388222
1363	2-hydroxydecanoate	Lipid	Fatty Acid, Monohydroxy	42489	LC/MS Neg	100004089	4840	187.134	5393-81-7	21488			129174	234363	212299	126464	303685	115954		213244	295086	154259	235462	136070	209338	229042	219768	167391	328864	266817	88327	243166	183677	186294	212102	219669	188364	189223	170960	178177	238632	146975	220387	264952	208857	321081	333960	233651	275917
1225	2-hydroxyglutarate	Lipid	Fatty Acid, Dicarboxylate	37253	LC/MS Polar	100002070	3352.8	147.03	40951-21-1	43	C02630	HMDB00606	123255688	55350560	377078464	73634576	167514368	78543864	54599304	65820656	225841184	23253978	191110272	18862264	241874992	128519856	207531088	144869424	262671056	21877784	323718848	47981368	81730472	146572080	236527360	174161424	144967072	174130304	117638088	121037112	287213376	122886456	224790720	157877344	186859056	52402452	183058448	63942552	78079864
1362	2-hydroxyoctanoate	Lipid	Fatty Acid, Monohydroxy	22036	LC/MS Neg	100000743	3736.8	159.103	617-73-2	94180		HMDB02264	181104	188858		106764	156530			126047	175023	125547	239515			245506	136120	165542		197042	40210	165959	119602	153756	88913	133670			117721		128790	194701	352783	180264	180123	230125	279144	171559	225355
1366	2-hydroxypalmitate	Lipid	Fatty Acid, Monohydroxy	35675	LC/MS Neg	100001579	5511.2	271.228	764-67-0	92836		HMDB31057	28067968	109147840	112111200	1365435	35048228	1.01086e+06	1.89762e+06	47791956	50931452	65173308	67029468	2101120	4392540	56442644	46245124	67325992	34718108	27895356	119067304	19168200	16016191	31456392	27618198	22617042	41765524	63003700	134248816	83354096	96922576	119555072	88321760	46836984	84115168	35945032	81270800	28742428	72435760
195	2-hydroxyphenylacetate	Amino Acid	Phenylalanine and Tyrosine Metabolism	1432	LC/MS Polar	235	858.6	151.04	614-75-5	11970	C05852	HMDB00669	672994	2638021	699829	501665	1224185	1.00618e+06	871809	1028438	2018322	2424658	646123	406688	2370723	1139120	991835	739226	2580995	1851757	986104	1926168	3.12657e+06	1497152	3.74387e+06	2764277	3894273	6383431	4167514	1854729	1.35555e+06	1245211	3739691	3077242	2754271	4738435	3191426	1673215	10258690
1367	2-hydroxystearate	Lipid	Fatty Acid, Monohydroxy	17945	LC/MS Neg	1239	5695	299.259	629-22-1	69417	C03045		4319692	13237770	17521284	737050	5884999		1266019	6805747	6659782	11615076	12701639		4718737	9363980	12367896	11460492	10625275	7.58657e+06	11385048	3501450	2477169	7.45859e+06	2.7319e+06	2223080	5424570	11142602	5542099	12168343	19004570	17444736	12294152	13744523	16799184	5840961	12110104	7.81942e+06	11202680
3253	2-isopropylmalate	Xenobiotics	Food Component/Plant	15667	LC/MS Polar	100000409	2605	175.061	3237-44-3	77	C02504	HMDB00402	40342308	115206688	263550960	77674800	546261120	26750494	33387150	202386928	120742176	31645868	125403392	23473086	151275248	68789072	298364576	120919872	38688860	33423348	37628088	157154624	15324734	29925716	28493928	23605486	29211220	85048088	1720956	98373480	97570464	99465904	33017362	24526276	31837052	27025886	41259644	17697378	70597384
3517	2-keto-3-deoxy-gluconate	Xenobiotics	Food Component/Plant	48141	LC/MS Polar	100005946	1900	177.041	17510-99-5	161227		HMDB01353	43288048	83880000	143550432	74081176	30950162	109584640	100796024	26283626	20927072	17668024	25093230	26588060	8676940	12804368	23315912	22543342	12590168	23216360	25419912	43619688	10841378	40995804	54160600	63743768	20094464	10079250	18348744	10323892	14117853	55368696	96944056	11931614	28359398	20546740	39207992	12219056	26638256
1896	2-linoleoylglycerol (18:2)	Lipid	Monoacylglycerol	32506	LC/MS Neg	100000987	6250	279.233	3443-82-1	5365676		HMDB11538	5580935	1.02146e+06	3841271	1081850	374502	2065970		1446579	824290	778284	3117213	739440	4446022		1986546	609467	896763	508467	856893			1551239		214973	782005	795125	604721	1616248	3467606	3307179	3330685	4615819	4419799	688499	1607872	2875852	652267
1894	2-oleoylglycerol (18:1)	Lipid	Monoacylglycerol	21232	LC/MS Neg	100000943	6500	281.249	3443-84-3	5319879			4900308	1.6099e+06	5600640	959884	265977	2550012	359333	2.93255e+06	514694	1096498	2643907	730697	2533134		2637249	185320	2.01165e+06	553124	549989			2940971		215554	1128173	579164	453098	3262367	6154694	6825841	5735879	3489539	6.44366e+06	770281	2028929	2567499	507286
3254	2-oxindole-3-acetate	Xenobiotics	Food Component/Plant	40479	LC/MS Pos Early	100003109	2378	192.065	2971-31-5	3080590			237872528	531183072	564650048	313403680	685603264	170739760	189683488	445876096	651797952	393478720	696329536	116873168	601026368	740835968	494554048	500919104	583651840	196272512	609340992	373126944	283677024	510606880	270018976	207236816	551577024	782073728	127299776	551156224	527424992	856483520	504600672	920913600	845938880	896293184	703744448	767970688	461047456
1889	2-palmitoylglycerol (16:0)	Lipid	Monoacylglycerol	33419	LC/MS Neg	100001048	6400	255.233	23470-00-0	123409		HMDB11533	1197979	1538281		631693	1528057	1289025		1427003	1177995		1800735		1862928		1923607		1096366	567860	1097337			1397353				1763443			2775291	1868295	1703040	1460288	1697625			1.54763e+06	1676595
1778	2-stearoyl-GPE (18:0)*	Lipid	Lysolipid	41220	LC/MS Neg	100003901	6350	480.31							1020714			100247																1385301							469982	241347			468487
3122	3-(2-hydroxyphenyl)propionate	Xenobiotics	Benzoate Metabolism	35634	LC/MS Neg	100001623	2530	165.056	495-78-3	873	C01198	HMDB33752					1620804									180402			574939	320878	175355	631839	438543	411619	433796	257611	223598	900173	179685		133938				461531				944278
186	3-(3-hydroxyphenyl)propionate	Amino Acid	Phenylalanine and Tyrosine Metabolism	35635	LC/MS Neg	100001624	1980	165.056	621-54-5	91	C11457	HMDB00375	39860680	192948656	277245504	17146576	35993848	26433468	554313	17222252	156675696	22696358	337305056	580774	141055856	231647056	91746160	79695760	44609936	59593636	57727228	99664640	18408808	45217360	42219408	34038952	99027376	23291004	661693	194520432	184402688	244469600	49133888	183156736	193299056	175597424	150895264	237516864	163322016
182	3-(3-hydroxyphenyl)propionate sulfate	Amino Acid	Phenylalanine and Tyrosine Metabolism	45415	LC/MS Neg	100005391	1294	245.012	86321-32-6	187488			2008054	12109832	2167454	853328	134056	1428289	204103	689516	4304306	232447	10318705		551345	3185202	889420	1289537	5434963	662740	33419	428687		124855	979004	99033	608302			4474592	1542344	853857	2968738	1399237	2912098	896139	9224551	3083664	669760
133	3-(4-hydroxyphenyl)lactate	Amino Acid	Phenylalanine and Tyrosine Metabolism	32197	LC/MS Polar	240	1390.6	181.051	6482-98-0	9378	C03672	HMDB00755	12084310	5236605	2741119	22072856	3733142	25739038	11766135	9685797	3679369	11018057	1570642	4351741	8794510	2826544	7074982	1231594	5432003	814739	3.84304e+06	3758867	1472601	6360883	5895164	4344514	960800	4387545	1226363	2029163	2.02314e+06	5266646	12449124	2563500	1880515	1131733	5521213	994303	3743549
187	3-(4-hydroxyphenyl)propionate	Amino Acid	Phenylalanine and Tyrosine Metabolism	39587	LC/MS Neg	100002914	1670	165.056	501-97-3	10394	C01744	HMDB02199	77167968	82635168	26844678	19514812	10408200	63568192	49583748	60368540	62537444	67600136	88073080	25431464	64583332	27630816	31565548	32957888	9395984	5301543	8593316	16122216	4605513	11102663	18346532	10388826	16418150	3763039	1718741	63693824	19320634	68396640	121330440	66512384	24685956	32415630	125630912	58963292	15433405
3092	3,4-dihydroxybenzoate	Xenobiotics	Benzoate Metabolism	18292	LC/MS Neg	100000440	729	153.019	99-50-3	72	C00230	HMDB01856	257036	2257965	1046516		2183251	1231905		7708119	3809838	2653718	4804804		1957114	1457394	795497	5836710	3021404	1262275		1862509	176010	1539439	1269696	189038	4605052	1.97553e+06	94470	6879545	1783769	2976813	4.07131e+06	7111071	6280974	15213887	6936908	1206772	414148
1228	3-carboxyadipate	Lipid	Fatty Acid, Dicarboxylate	54723	LC/MS Polar	100009325	4135	189.041	923-42-2	222467			259539	901362	4398811	423719	1663075	297378	478258	1502092	3137690	1001354	5772013	355969	4518303	3247548	1279678	2716707	4191472	4423345	10223831	8110174	6411941	5544946	7694341	6.29491e+06	8631658	2394835	9189045	3348464	6984365	4655327	576224	3985156	5839712	2854841	1627836	5608976	3220440
2241	3-dehydrocholate	Lipid	Secondary Bile Acid Metabolism	43835	LC/MS Neg	100001062	5050	405.265	2304-89-4	159655		HMDB00502	1625171	1349064	126236	1391086	138883	709874	391585	613997	250587	167127	271660	569672		31558	320803	187416		86619	82683		144620	564617	287063	199975	46445	90512	161970	208307	66120	98279	516897		59860	55905	313786	1168961
309	3-hydroxy-2-ethylpropionate	Amino Acid	Leucine, Isoleucine and Valine Metabolism	32397	LC/MS Neg	100001170	975	117.056	4374-62-3	188979		HMDB00396	358779	739165	860108	702549	1.98004e+06	490755	449730	985415	1104093	649948	1416519	294916	1316216	1729230	1380704	1544276	999068	857415	741513	864504	808861	846657	1101459	838433	870988	996828	1124795	647481	524325	1044576	883788	1225174	877985	997784	1214617	665321	452803
2014	3-hydroxy-3-methylglutarate	Lipid	Mevalonate Metabolism	531	LC/MS Polar	112	2700	161.046	503-49-1	1662	C03761	HMDB00355	236039712	171478528	128100448	209464736	99928384	87832776	17649498	257158144	164381872	159969824	161443376	15120479	79317536	52167032	357384224	182560608	71356288	84647752	62973104	108386832	66665792	90431528	148587136	88346928	128577304	44110036	32895032	179571760	140298176	165320992	473317536	101586944	131799120	186683264	394968160	124174672	69631656
3088	3-hydroxybenzoate	Xenobiotics	Benzoate Metabolism	15673	LC/MS Neg	100000013	1141	137.024	99-06-9	7420	C00587	HMDB02466	181229	1903873	3386799	513827	3983772	595935	331450	710089	2161016	181518	2205115		1256955	1901984	670929	872733	1707139	1093804	2159671	3779366	1695772	2100325	2392249	1725131	1742099	15494502	14127248	1576374	2337923	2568050	849773	2420513	1317105	2512758	1875047	1487570	11451694
1357	3-hydroxybutyrate (BHBA)	Lipid	Ketone Bodies	542	LC/MS Polar	254	1443.3	103.04	625-72-9	441	C01089	HMDB00357	12234904	7140656	5031172	10127226	13159457	6700813	13265573	4593441	6.72944e+06	6441043	17888044	7456689	13597563	14215694	15277029	16075197	7291104	20772260	1820511	10755886	3425647	9503587	5466916	4989198	3973211	9007947	357779	11760255	10273973	4854102	10561017	9774668	7849106	4013801	3052859	4880380	2248984
1325	3-hydroxybutyrylcarnitine (1)	Lipid	Fatty Acid Metabolism(Acyl Carnitine)	43264	LC/MS Pos Early	100003926	2400	248.149		53481617		HMDB13127	409130	461474	2.07105e+06		977144		182184	1073789	958022	899236	1251489	255179	1893204	1725954	994268	1.69615e+06	373367	723015	791877	753959	1085340	1267877	594624	459551	912136		481178	970975	1067546	1327921	627896	1063836	1147640	683804	690754	1173006	671652
1326	3-hydroxybutyrylcarnitine (2)	Lipid	Fatty Acid Metabolism(Acyl Carnitine)	52984	LC/MS Pos Early	100009271	2340	248.149					725416	1007830	5567945		565402		216863	3080177	1239784	702865	751374	361396	5505978	914682	2792616	1.39179e+06	1119865		1505141	1082968	1.50737e+06	7427745	702708	1852356	892672		1052012	1370351	2852436	3.30404e+06	921399	1828240	2386264			1546523	660775
1372	3-hydroxydecanoate	Lipid	Fatty Acid, Monohydroxy	22053	LC/MS Neg	100000997	4634.7	187.134	5561-87-5	26612		HMDB02203	264739	311825	137257	122139	200136	104099	148133	115993	205170	166211	105419			156451	89256	243612	107677	138003		154969	253108	159682	206147	263101	130110	146396	74882	235793	166474	126029	126799	143138	174781	180755	230445	107127	170163
1370	3-hydroxyhexanoate	Lipid	Fatty Acid, Monohydroxy	53230	LC/MS Neg	100006367	1725	131.071	10191-24-9	151492			310740	367095	423279	148224	1293090	128143	133210	304850	361929	232899	476169	157695	188497	423220	494534	419022	632322	598411	442587	781181	804050	871444	656694	778312	606806	770691	257277	514153	608546	402765	548867	352380	657265	917234	499080	424090	509709
3264	3-hydroxyindolin-2-one	Xenobiotics	Food Component/Plant	42561	LC/MS Pos Early	100003823	2035	132.044	61-71-2	6097	C11130		531486	423751	761995	492443	375512	423669	311262	339166	399680	365355	397698	368565	415029	351459	306128	394726	589887	560039	428484	507192	448131	551031	389054	358165	394788	151383	680298	599935	486821	428426	460632	541401	616337	468245	501750	462283	349917
316	3-hydroxyisobutyrate	Amino Acid	Leucine, Isoleucine and Valine Metabolism	1549	LC/MS Polar	111	1619	103.04	2068-83-9	87	C06001	HMDB00336	4.91053e+06	1184609		5694651	1867382	4983044	3020235	1946151	1617501	747666	1790347	1609251	4435869	4505320	4464786	3801387	738849	1676968		1010201	156240	1360995	512196	512294	694413	397198		1455231	795326	933577	1634488	2000498	276933	854822	721525	929596	219521
1376	3-hydroxymyristate	Lipid	Fatty Acid, Monohydroxy	21158	LC/MS Neg	100000882	5335	243.197	3422-31-9	16064			1910595	2222043	1755647	556791	1389947	990157	652255	1559778	1833866	1196848	1301007	1095916	1028215	756171	970230	1044883	1430979	1139274	431243	960187	730236	1011783	1025753	1055104	1063038	1545999	473632	1112593	1.41093e+06	1246802	1194433	1041494	1023697	1493293	1.47092e+06	1189713	1854737
1371	3-hydroxyoctanoate	Lipid	Fatty Acid, Monohydroxy	22001	LC/MS Neg	100000773	3446	159.103	88930-08-9	26613		HMDB01954	264767	407415	357603	226024	440312			346743	232029	162977	238435	163231	153588	286673	242036	154908	417996	389679	101902	420632	358651	339893	378479	377063	217757	194636	265571	270955	433930	371200	541279	586892	660447	604821	762068	496544	533691
120	3-hydroxyphenylacetate	Amino Acid	Phenylalanine and Tyrosine Metabolism	1413	LC/MS Polar	114	1220	151.04	621-37-4	12122	C05593	HMDB00440		219215	615273		599793				283234	137714	1391346		286434	882748	194208		1.37953e+06	720791	1384898	1.69135e+06	1728923	388781	2169463	469746	390313	334274	621175	214061	245807	305996	305687	417133	1187355	1270443	295516	704659	1353507
1373	3-hydroxysebacate	Lipid	Fatty Acid, Monohydroxy	31943	LC/MS Neg	100001145	1282	217.108	73141-46-5	3017884		HMDB00350	957104	1847899	3.48133e+06	1.00867e+06	6073989	823135	835851	2299162	3310555	1253441	3.85264e+06	468971	3.94993e+06	5544463	3075387	3.52659e+06	6746292	6956786	4613849	3645518	4465119	3221052	3629326	4874246	3736979	3383251	5.65425e+06	2722852	2618513	3579599	2.92722e+06	3.84331e+06	4039660	4173728	3763508	3.31885e+06	1082859
226	3-indoxyl sulfate	Amino Acid	Tryptophan Metabolism	27672	LC/MS Polar	100000467	751	212.002	2642-37-7	10258		HMDB00682	591127	1742544	642520	1501847	769372	1321265	1367801	1323056	3429260	246188	2154591	169818	8206120	6969133	1508846	3270509	5209481	1719126	777359	1829375	912861	962087	1023651	343156	19000124	1285779	8584293	2846907	4120522	4277958	892036	6086647	6450300	3930097	2514353	3.10317e+06	4251059
299	3-methyl-2-oxobutyrate	Amino Acid	Leucine, Isoleucine and Valine Metabolism	44526	LC/MS Polar	100000936	911	115.04	3715-29-5	49	C00141	HMDB00019	5346516	7374573	22469520	6129966	20854194	11805685	3101164	1753708	1169384	2554780	1142349	2407400	1930780	2424597	1718583	1.03739e+06	4099319	10645122	9269015	6374951	3094647	4443040	6.44046e+06	7900749	1938047	60824040	48826468	2344136	2102717	6238924	20100350	4297157	2003559	10972449	10740933	3015915	13901029
301	3-methyl-2-oxovalerate	Amino Acid	Leucine, Isoleucine and Valine Metabolism	15676	LC/MS Neg	100000036	2064.2	129.056	1460-34-0;51829-07-3	47	C00671	HMDB03736	6483025	9961076	31185438	7618444	36172128	7436508	2922336	1772904	2883037	3538388	1642278	2859079	2181377	4514019	2331886	2.00031e+06	7966943	16871712	12654590	8009217	4776590	6082488	10232117	11648863	2355565	94255968	74144752	2927229	2847091	9172296	25001468	2762125	2522513	12245806	14948815	3810992	15988816
1230	3-methyladipate	Lipid	Fatty Acid, Dicarboxylate	36749	LC/MS Polar	100001765	2865	159.066	3058-01-03	12292		HMDB00555		462053	290979		248792				282090		133465		284221	798328		53627	676048	649226	1333730	1467906	576736	993130	1999099	308270	1766466		2809117	190749	1293088	561535		314555	662024	612642		302801	94412376
283	3-methylglutaconate	Amino Acid	Leucine, Isoleucine and Valine Metabolism	38667	LC/MS Polar	100002458	2579.6	143.035	5746-90-7	1551553		HMDB00522	229347	1939611	2468847	1414739	1739723	407404	340231	913605	2243560	807709	2433609		1.95752e+06	3333735	1247356	1871647	1585715	3097837	2593990	3453976	2924540	3348655	3169390	3209130	1781231	1210703	2491977	1319748	1942749	2490889	647921	2640351	2881440	1920447	1540777	1918622	1306683
1224	3-methylglutarate/2-methylglutarate	Lipid	Fatty Acid, Dicarboxylate	54676	LC/MS Polar	100010834	2832	145.051					328674	1421184	1.90736e+06	523767	1583788	306632	289825	1070449	1.83125e+06	893387	1.86324e+06	241756	1402065	1364489	857700	1396338	2675986	3364643	6465054	4945286	7890980	3.85455e+06	7425046	6682222	5340593	2735372	15145289	2185282	2939908	3136776	703792	3199547	4737382	7.24932e+06	3.82962e+06	3343624	2790251
63	3-methylhistidine	Amino Acid	Histidine Metabolism	15677	LC/MS Pos Early	100000042	2670	170.092	368-16-1	64969	C01152	HMDB00479	17577992	64084272	36763088	23029210	48239836	50363660	10050695	18596940	20184390	21902024	21363912	18479186	34298268	21100382	19573178	21788636	11950758	18146032	21746836	63488080	21992952	31576228	41969968	22427004	60152844	61715904	28972070	111689088	48794860	42764188	23304024	28001064	17728732	15848228	23237034	243777840	34205028
188	3-phenylpropionate (hydrocinnamate)	Amino Acid	Phenylalanine and Tyrosine Metabolism	15749	LC/MS Neg	100000010	2860	149.061	501-52-0	107	C05629	HMDB00764	126672	863115	18622092	121100	74706832	805503		184808	579331	110888	1515662		109240	27351428	11414585	320561	54194512	68211104	45574016	61088140	81695960	62775004	61475664	44881816	40159540	98071168	27544814	229154	35690456	186061	459670		65231776	55978952	797239	6545060	133523824
40	3-sulfo-L-alanine	Amino Acid	Alanine and Aspartate Metabolism	47089	LC/MS Pos Early	382	570	170.012	498-40-8	72886	C00506	HMDB02757	5439803	8090435	11584701	4404001	15916166	4217323	5234503	8087247	9765379	10090097	11620795	3668625	9921154	7925216	8168973	12076121	10647011	13478642	12465684	11698210	11599023	9291982	12546062	12178790	9980582	16349038	13036628	11198141	9536088	12028401	7510004	11887442	12271327	11877525	9554703	10744481	8169379
2920	3-ureidopropionate	Nucleotide	Pyrimidine Metabolism, Uracil containing	3155	LC/MS Pos Early	1053	875	133.061	462-88-4	111	C02642	HMDB00026	1458778	2925117	11406829	1551314	6.05419e+06	3.2021e+06	1343792	1244882	2134123	4107808	2364016	656002	7563743	5287821	1955654	6620667	5546695	9087325	3.88269e+06	7.90233e+06	8.19987e+06	12461159	4.04167e+06	12805167	3285484	1913507	11861010	2567623	4953618	3903057	9428010	2323846	12687264	5049121	3084134	8.37064e+06	6995249
413	4-acetamidobutanoate	Amino Acid	Polyamine Metabolism	1558	LC/MS Pos Early	1113	1350	146.081	3025-96-5	18189	C02946	HMDB03681	5376466	28495382	26198040	15349263	62314156	10338868	9578852	7048482	12856608	24777074	9644191	1849047	15454676	26178930	8351625	10678239	13100934	23857964	15975974	16147518	24528142	19375520	37097840	11165270	16480506	65911448	42340712	11322423	9090290	6.81352e+06	8782587	4763202	11773753	17309460	7627131	5066822	47906780
2049	4-cholesten-3-one	Lipid	Sterol	38125	LC/MS Pos Late	100002227	2520	385.346	601-57-0	91477	C00599	HMDB00921	2119703	5125190	7934061	1591553	24995606	2072112	637675	6.98033e+06	17326576	4576251	13885686	555754	11983206	12284773	8578012	4437988	45528348	14669426	10743969	14885335	13091635	5059505	17201860	10694996	10309995	14883728	26876674	8.34155e+06	9579244	8558136	2990539	22338456	5506759	15518649	6357853	20282940	63224216
3110	4-ethylphenylsulfate	Xenobiotics	Benzoate Metabolism	36099	LC/MS Neg	100001756	3580	201.023	123-07-9		C13637				1561886		444461			841138	2831966	342265	13057452			939370		959614	41324016	2972249	350430	1718954	947747	1412048	9511769	594639	2138909	159275	541485	2235415	2328714	583006	87104		5486477	853849	1769859	1873064	222089
419	4-guanidinobutanoate	Amino Acid	Guanidino and Acetamido Metabolism	15681	LC/MS Pos Early	100000096	2320	146.092	463-003;463-00-3	500	C01035	HMDB03464	35463272	23581542	25906356	70715480	26003714	35672344	15392618	28930576	14850461	46148256	19701800	11685466	23174172	18387898	48035608	12737822	15695285	29419144	17775540	25351962	19920604	21737148	27560440	20714544	48083248	40405768	24049800	22617548	31743148	15948023	48075272	14777334	26397682	59925964	40279824	27290986	71955648
3087	4-hydroxybenzoate	Xenobiotics	Benzoate Metabolism	21133	LC/MS Polar	100000862	1305	137.024	99-96-7	135	C00156	HMDB00500	11532392	14480706	799844	7.70384e+06	3189944	12418562	11642679	15116783	4045144	5569489	5148243	4606982	14819271	2178075	4.19136e+06	3667741	4330487	2640637	886787	2582198	1143125	2461782	2945743	1254893	3578675	2052206	1944015	7420470	2224238	3655977	25459096	5046637	3978212	9479976	18050498	2784634	2719135
1360	4-hydroxybutyrate (GHB)	Lipid	Fatty Acid, Monohydroxy	34585	LC/MS Pos Early	100001507	1148	87.0441	502-85-2	10413	C00989	HMDB00710	3.83526e+06	13221384	9711926	1887739	10243021	1.59619e+06	2643974	19314592	21357658	17213500	9400528	2604035	2841908	2888499	2755364	6924491	3899444	6646203	6.77197e+06	10456722	5541940	8812338	6412842	13692414	4583887	4440419		4819956	8.10847e+06	7471277	11829519	2273383	8837418	5517249	5373837	2995773	7649825
127	4-hydroxycinnamate	Amino Acid	Phenylalanine and Tyrosine Metabolism	36770	LC/MS Neg	100001675	1457	163.04	501-98-4	637542	C00811	HMDB02035	6164918	3657695	442362	33719216	418038	2487245	2626859	1808951	1209836	833798	1398375	3694297	2265013	1060802	2109330	743518	1040429	571347		591353	345822	477826	877822	197255	871658		161471	1392255	758005	1014151	2547711	1203725	721056	1614641	5049099	6249984	523264
204	4-hydroxycinnamate sulfate	Amino Acid	Phenylalanine and Tyrosine Metabolism	48410	LC/MS Neg	100006095	1000	242.997	376374-66-2	6070438			230912	1118336		1985928		144426	504336	322921	564808		39956	1427991					143095											36955			456591				239693	120102
3075	4-hydroxymandelate	Xenobiotics	Benzoate Metabolism	1568	LC/MS Neg	1115	772.7	167.035	7198-10-9;184901-84-6	328	C03198	HMDB00822	793403	2194106	2475324	916505	3059420	848706	466010	1344010	2052418	1263693	2326172	360670	2965814	2771023	1395566	1982227	2069229	2161063	1904288	2950742	2243938	2517164	2770540	2047864	4431039	1615844	3164317	1462741	2258365	2426623	1075002	2485453	1.87853e+06	1.92354e+06	1716340	1687065	1580914
119	4-hydroxyphenylacetate	Amino Acid	Phenylalanine and Tyrosine Metabolism	541	LC/MS Neg	144	1361.1	151.04	156-38-7	127	C00642	HMDB00020	10891011	33081574	5798399	6959990	33826572	13819801	9699008	11763778	13830567	21075650	5434516	688509	25396620	4370946	7198022	6022917	23780900	8.00177e+06	17471108	22836620	33508386	9558786	43224452	30229308	28465944	56606416	41907872	23192834	7461893	29545922	70453616	48117104	25333696	86419144	37556252	19853854	111603064
132	4-hydroxyphenylacetatoylcarnitine	Amino Acid	Phenylalanine and Tyrosine Metabolism	52932	LC/MS Pos Early	100006619	2730	296.149					1823249	21374424		10916407		3439775	5669628	2662125	3349002			900502	17198932		4775361	886471	861727	101028												365521		101210
131	4-hydroxyphenylpyruvate	Amino Acid	Phenylalanine and Tyrosine Metabolism	1669	LC/MS Neg	1141	1690.1	179.035	156-39-8	979	C01179	HMDB00707	971448	615241	3624840	491809	1288980	1180176	225868	266471	250197	333749	398312	281027	182385	285137	275842	213923	883567	1735545	1410797	711706	414533	1.00611e+06	842189	1685823	466100	7376880	6911638	670683	750973	1155879	1981735	356627	562784	702107	1028903	441656	1247640
78	4-imidazoleacetate	Amino Acid	Histidine Metabolism	32349	LC/MS Pos Early	100001207	2055	127.05	645-65-8	96215	C02835	HMDB02024	3090472	11807477	12881730	8124386	20070512	6004660	2558127	5629324	11739966	12229737	11046640	1688151	13323562	11484934	8300034	4939188	11728575	16624579	12961422	17349964	16671822	12192634	29520476	27510246	31701844	6747537	21839548	7464764	23663840	7442963	7617005	7843820	10384491	25371800	8029179	8443344	6892078
268	4-methyl-2-oxopentanoate	Amino Acid	Leucine, Isoleucine and Valine Metabolism	22116	LC/MS Neg	100000551	2170	129.056	816-66-0	70	C00233	HMDB00695	10193392	15091562	59355196	9113335	49342904	12104998	4692846	3747934	2517023	6397236	3120138	4427061	3240992	6179455	4.05842e+06	3541400	12824267	30238176	18276024	13642149	8255093	12488705	15328751	22893906	4313056	114584352	89597952	5387648	5135173	14841091	47049256	4672779	6133707	24592188	23271316	7420163	25811808
328	4-methylthio-2-oxobutanoate	Amino Acid	Methionine, Cysteine, SAM and Taurine Metabolism	40732	LC/MS Neg	100003712	1635	147.012	583-92-6	473	C01180	HMDB01553	147310	294518	1243358	120246	1005700	131850	33430	48046		124024	68028	80930		82423			168332	593698	476049	260790	153772	216526	403883	475345	93093	2744838	2380587	111060	189084	400731	896708	41055	84937	152044	220691	59771	322778
3049	5-(2-Hydroxyethyl)-4-methylthiazole	Cofactors and Vitamins	Thiamine Metabolism	27673	LC/MS Pos Early	100000098	2310	144.048	137-00-8	1136	C04294			160248	211011		239641			471592	230548	256889	501826		149412	172437	485570	756944	526780	962974	347748	188483	508174	436761	507572	765095	309081	727312	967874	289778	456733	887728	377642	275646	462733	662088	239876	296793	735413
2949	5,6-dihydrothymine	Nucleotide	Pyrimidine Metabolism, Thymine containing	1418	LC/MS Pos Early	158	1280	129.066	696-04-8	93556	C00906	HMDB00079			408751	483622		612985	714630			1196883		888153	907994			917407	1771968	1665948			1037041	999932	258282	402156	1338796			1.02993e+06	878188	1055777	1293372	1674682	2120301	1992540	1227432
102	5-aminovalerate	Amino Acid	Lysine Metabolism	18319	LC/MS Pos Early	100000454	2220	118.086	660-88-8	138	C00431	HMDB03355	1949639552	2518542080	780854464	1009695552	280298368	1368590848	1441793792	2331708672	1802548352	3457443072	867500288	1497486080	3467243008	895592896	1726305920	1414073856	359835168	381394720	372551968	884050688	512101184	1004688000	577114368	564627456	546435456	487318752	1006307776	1740857600	1311134208	1647269376	2366806784	2201467392	574257152	2377820928	1721702144	1821963008	267997472
1380	5-hydroxydecanoate	Lipid	Fatty Acid, Monohydroxy	43011	LC/MS Neg	100004091	4080	187.134	624-00-0	1825					102775		173205			125398	124524	170503	136315						124489	83809		176687	140262	157274	124369	98769	112634	205498	134071	119256	162908	110660	126349		154298	157600		123020	320822
1379	5-hydroxyhexanoate	Lipid	Fatty Acid, Monohydroxy	31938	LC/MS Neg	100001148	1267	131.071	44843-89-2	170748		HMDB00525		219662	315709	127905	709518	83798		121527	335464	166057	216421	92988	132514		268043		473703	423560			334679	228608	314228	257164	324144	1374597	665088		142442		241972		320607	370686	305273	142196	1245644
242	5-hydroxyindoleacetate	Amino Acid	Tryptophan Metabolism	437	LC/MS Pos Early	71	1893	192.065	54-16-0	1826	C05635	HMDB00763		2080016	2546932	937823	3.96265e+06	605587	601536	1127599	3.50814e+06	474320	3403920		2990368	5273853	1664082	2781084	2976190	2.98692e+06	2981578	7540728	3982257	2834657	3398937	3940979	5617532	1408993	7573221	1336980	3.54805e+06	2671342	183773	2020379	1.96347e+06	2144990	1451055	2380537	1503526
86	5-hydroxylysine	Amino Acid	Lysine Metabolism	15685	LC/MS Pos Early	100000054	2790	163.108	13204-98-3	1029	C16741	HMDB00450	2476880	4409676	5066203	4401054	6547377	11296787	3647600	6.67816e+06	6174043	2623754	3876435	614763	10688170	3576013	2858687	4321151	3412164	3599393	9763888	10846309	7.3725e+06	8747950	7.10989e+06	5774378	6727440	4241760	22942624	7684023	4856157	9783615	5333764	8849468	4663848	5946200	4229194	6180516	3316228
2941	5-methyl-2'-deoxycytidine	Nucleotide	Pyrimidine Metabolism, Cytidine containing	38159	LC/MS Pos Early	100002300	2303	242.113	838-07-3	440055	C03592	HMDB02224	5435531	7161682	8606546	4866671	9601231	4374143	4553364	7005088	10022155	6912656	9174821	4464963	8.16163e+06	9229362	7452273	8965996	12360061	9440363	11205009	9328514	9644276	8290860	8195057	11195430	8664203	8287345	8009158	8295586	6802356	10356525	5849257	7913059	9280120	8200765	7100877	8532632	6476791
2936	5-methylcytosine	Nucleotide	Pyrimidine Metabolism, Cytidine containing	21106	LC/MS Pos Early	1049	2195	126.066	58366-64-6	65040	C02376	HMDB02894	1790130	4073427	3510299	2300660	1227755	2167827	4395617	1174613	3222108	727471	4159950	1943921	3.07811e+06	3439584	393834	2942593	3461874	447684	2334588	1095563	3248497	3448804	1116780	694763	3148091	989570	2035216	1338002	863449	2899503	3367470	2370782	4282432	2787149	2512576	1685294	2306220
409	5-methylthioadenosine (MTA)	Amino Acid	Polyamine Metabolism	1419	LC/MS Pos Early	212	2752	298.097	2457-80-9	439176	C00170	HMDB01173			3322095	1349715	2335503	1487484	800941	3368268	3.50048e+06	924356	6472487	1542053	9751477	12644830	5333582		198963			3.52426e+06	637482	6830801		4.14828e+06	7881141			3206739	3418570	2340240		10891571	11777076			5510606
2907	5-methyluridine (ribothymidine)	Nucleotide	Pyrimidine Metabolism, Uracil containing	35136	LC/MS Neg	100001446	1778.1	257.078	1463-10-1	445408		HMDB00884	333711	423057	1085294		703013	87424	95966	273924	210674	386315	208246	36986	224744	82973	254132	1435842	804095	946143	165372	185896	50453	187064	67256	119160	348557	908481	301385	214315	303952	156404	1330782	308875	137794	574000	356020	100289	238197
429	5-oxoproline	Amino Acid	Glutathione Metabolism	1494	LC/MS Neg	1021	738.5	128.035	98-79-3	7405	C01879	HMDB00267	65217992	19425350	14358710	75112672	13018803	86043736	49239272	16138956	10866037	13622157	11398720	14403597	11281149	8.36009e+06	16481455	13950263	10010896	13258605	16332973	13074659	11710206	14430726	15190588	16091087	16132327	25727028	22526034	19154654	16515860	16487411	21486080	15663713	15301147	18200534	31338864	17115520	8114212
3277	6-hydroxydaidzein	Xenobiotics	Food Component/Plant	37113	LC/MS Pos Early	100001825	2990	271.06	17817-31-1	5284649	C14314	HMDB31715	27571448	15807077	45674552	27582152	24278584	48759088	17296876	98292280	76793600	31850524	105031224	23967328	80723128	34890624	140960384	34739720	11943003	25664154	68339792	74020040	74792216	53018668	61247112	38728136	159336448	4514701	33191150	57139696	104513216	79245336	32754164	142596848	89857528	129529032	72654824	128706200	1318447
2973	6-hydroxynicotinate	Cofactors and Vitamins	Nicotinate and Nicotinamide Metabolism	27680	LC/MS Pos Early	100000809	1330	140.034	5006-66-6	72924	C01020	HMDB02658	246077	1657839	742311		936564				759401	378280	862478		643246	299194		549369	1434875	3186107	6636214	5193228	6774102	1258700	4815122	6.76201e+06	2218459	1171629	8.15594e+06	598427	1.64104e+06	2860340	1388420	875222	5311716	10275099	2518156	1524535	1.6933e+06
108	6-oxopiperidine-2-carboxylate	Amino Acid	Lysine Metabolism	43231	LC/MS Pos Early	100004499	1432	144.065	34622-39-4	3014237			5463662	9604991	9784532	7170314	16857872	6.85822e+06	7166088	4793116	6485655	6424241	6912011	5307011	6459236	8337139	4971201	9558078	8958658	7050537	8418067	9363008	14145288	11050807	14570453	11087435	6760854	13022458	9052431	6.07438e+06	4117129	8900982	7655679	5286146	11596321	5093637	6158408	4327044	12472755
262	7-hydroxyindole sulfate	Amino Acid	Tryptophan Metabolism	52915	LC/MS Neg	100009043	1765	212.002					82771	209165	184585	131314	321048	125262	152662	128844	288959	37459	225313	16268	370182	677270	200353	317813	631060	213488	198699	336357	255517	229680	287928	96333	434100	294255	588185	185570	300499	254892	137284	470332	308636	372292	305980	418387	1019425
2246	7-ketodeoxycholate	Lipid	Secondary Bile Acid Metabolism	31904	LC/MS Neg	100001063	4821	405.265	911-40-0	188292		HMDB00391	16702255	4652804	296827	10827149	238269	16120982	10192654	2319564	377376	279392	233348	2371096	140618	82430	599958	403609	85048	147093	420761	1667017	597703	2643688	2205357	302367		411197	356554	1614364	176019	146690	3673321			199752	948833	1250614	260246
2233	7-ketolithocholate	Lipid	Secondary Bile Acid Metabolism	43830	LC/MS Neg	100001069	5082	389.27	4651-67-6	444262		HMDB00467	3160677	2081893		2400760	52313	4947074		1370355	538648			2766141							877666	3852907	715736	2127419	5981720	730087		118231	601287	1761351		100872	661821			235239	1.85082e+06	1685768	379390
2874	7-methylguanine	Nucleotide	Purine Metabolism, Guanine containing	35114	LC/MS Pos Early	100001456	2175	166.072	578-76-7	11361	C02242	HMDB00897	51604032	67699064	82252912	53698360	16960796	73327816	57690524	51390108	66388748	17518032	26407566	56411584	52639896	70510688	30851872	65357512	5110382	7.82669e+06	6188137	3799706	2483827	58144648	5196196	5893269	71788128	23065304	59916564	37075936	30577660	66390952	49267864	74985704	11343912	39895960	55597760	45761160	11838850
3136	7-methylurate	Xenobiotics	Xanthine Metabolism	39598	LC/MS Neg	100002241	1138	181.037	612-37-3	69160						92459	389689												120702			85911						701181											162912
2884	8-hydroxyguanine	Nucleotide	Purine Metabolism, Guanine containing	38672	LC/MS Pos Early	100002744	951	168.052	5614-64-2	65154	C20155	HMDB02032	241821	69779	269222	1051923	646864		211946	242624	183234	163123	169178		478715	633706	128962	368846		254080	80066	123823		80701	188618	131758		2564830	2067251	182085		149834	200638	363993		388391	131525	243966	588534
1384	8-hydroxyoctanoate	Lipid	Fatty Acid, Monohydroxy	21239	LC/MS Neg	100000956	2300.4	159.103	764-89-6	69820			250607	283700	427361		547152	191612		374735	388776	172191	458016		365456	562257	344428	345965	582443	449150	375145	315174	415053	456916	385499	358579	328763	579835	487251	430523	322653	558858	398520	627947	384164	686504	681163	514650	887320
1409	9,10-DiHOME	Lipid	Fatty Acid, Dihydroxy	38399	LC/MS Neg	179	5180	313.238	263399-34-4	9966640	C14828	HMDB04704	1110275	1936624	4175985	1002658	5278081	846701	326881	3457398	3796414	2751190	6749799	723606	2439453	3.7185e+06	2932850	2225564	5797508	7314747	5066159	4980572	6746869	3228253	4346582	5487242	6295151	3947256	12920477	3149737	4770400	5621166	2698404	6.35701e+06	5965459	8388837	7.31951e+06	7325372	3564172
1324	acetylcarnitine	Lipid	Fatty Acid Metabolism(Acyl Carnitine)	32198	LC/MS Pos Early	100000802	2282	204.123	5080-50-2	1	C02571	HMDB00201	27458316	20808388	31479110	29122062	7771048	20182734	14037937	49954032	18983752	11633924	10303163	11450384	45969280	9082192	67768960	16038482	13117304	14167002	10448890	13406744	9397238	50897984	6864349	20855168	11186965	9255483	16147382	14138739	18669062	26397042	25359916	11943541	21936388			27548386	13772290
1086	acetylphosphate	Energy	Oxidative Phosphorylation	15488	LC/MS Polar	1211	4013.9	138.98	94249-01-1	186	C00227	HMDB01494			2791040	1.49045e+06	923898	261188		2248421	2898507		1640837		2032403	3480412	1791171		4027739	448171	731582	10585321	571661	4705494	1509796	3831003	2103005				5086255			559058	2765195	2866895		2947011	4186962
404	acisoga	Amino Acid	Polyamine Metabolism	43258	LC/MS Pos Early	100004541	1813	185.129	106692-36-8	129397							93354				103724				86817	107140					118381	136809	172600	210452	99297	86542	391271	214490	451941		139790				139954	121176			153438
1065	aconitate [cis or trans]	Energy	TCA Cycle	46173	LC/MS Neg	100001359	580	173.009			C00417	HMDB00072	5429931	818309	325212	8425423	438008	7517518	8.19414e+06	1.67675e+06	1164930	335828	768901	735073	2400378	1110558	1.74206e+06	796967	590330	477756	495460	650709	472265	529700	699687	460793	736418	1003394	503867	6056762	674339	1144806	1.79136e+06	1707149	675354	927553	1.93252e+06	1369873	391544
2839	adenine	Nucleotide	Purine Metabolism, Adenine containing	554	LC/MS Pos Early	880	2221	136.062	73-24-5	190	C00147	HMDB00034	17142516	16811532	18364080	82377168	80231144	66358332	10378391	4324204	9981200	2527216	9515205	7926322	2830893	25296960	5.83303e+06	6099850	12974676	18674386	16818120	24729038	18889776	25977596	17823120	20275872	8730156	37534096	7832997	5786949	11411611	11427326	7974675	9087428	20732344	5794431	20180412	10742190	164585840
2838	adenosine	Nucleotide	Purine Metabolism, Adenine containing	555	LC/MS Pos Early	798	2169	268.104	58-61-7	60961	C00212	HMDB00050	29584732	11891217	14919497	9201456	18133582	13183809	11360136	9551173	5775710	7115524	3593720	12415366	12824651	24195600	9306917	17912346	10331494	13376384	8775023	7119102	4616022	11557192	4544657	8607929	4701619	19146474	6090428	5042250	5475834	5985384	6.92744e+06	8388858	7313897	8.19853e+06	6287486	7508914	27065476
2832	adenosine 3'-monophosphate (3'-AMP)	Nucleotide	Purine Metabolism, Adenine containing	35142	LC/MS Neg	100001449	1245	346.056	84-21-9	41211	C01367	HMDB03540									67762				528662		636354	161545																		146943
2830	adenosine 5'-diphosphate (ADP)	Nucleotide	Purine Metabolism, Adenine containing	3108	LC/MS Pos Early	208	607	428.037	20398-34-9	6022	C00008	HMDB01341									76763		60581		226898	364999	59577	45644	141136	120587		185079						54152		101760	94386	107157		77852	53207	86167		163829	212129
2831	adenosine 5'-monophosphate (AMP)	Nucleotide	Purine Metabolism, Adenine containing	32342	LC/MS Pos Early	209	1013	348.07	149022-20-8	6083	C00020	HMDB00045	207167	111532	252210	404879	337060			109443	290395	96688		305796	4505773	8857011	1603476	630798		166474	232535			400525		158203		369381	73339		148575	59596		441160		657340	93201	124586	1378803
1227	adipate	Lipid	Fatty Acid, Dicarboxylate	21134	LC/MS Polar	100000863	3000	145.051	124-04-9	196	C06104	HMDB00448	541221	915051	1198536	617353	2964387	451892	548436	594759	575128	801964	791087	496697	633489	785181	639810	432837	1430790	1536377	988512	1753150	1181887	809910	2408241	1037914	830926	6.49191e+06	5459825	554154	770607	684561	968367	473543	2289269	1691296	674156	704020	9597692
3282	afromosin	Xenobiotics	Food Component/Plant	35653	LC/MS Pos Late	100001648	991	299.091	550-79-8	5281704	C10199		1620854	894849		1205891		764206	297149	392377	536355	357376	421519	947219								156458	50845	160341	569378	79867				746591	169240	505728	675326	148012		295345	1180281	453035
402	agmatine	Amino Acid	Polyamine Metabolism	15496	LC/MS Pos Early	100000103	3057	131.129	2482-00-0	199	C00179	HMDB01432	39559504	3.63068e+06	2670616	50566060	1726410	80368120	100561664	11181686	2985304	8806977	833748	22025072	2300274	2124765	16170624	8063896	2.61852e+06	2680158	419488	315379	742226	1099896	376745	432489	232119	817204	527612	338985	559013	819656	13259774	906207	471107	364881	545655	988404	429429
28	alanine	Amino Acid	Alanine and Aspartate Metabolism	1126	LC/MS Pos Early	811	1700	90.055	56-41-7	5950	C00041	HMDB00161	603159360	852449728	1088731008	614268160	965834560	521900992	361832800	452502336	389958304	549569728	440470080	348664160	475220448	514038624	343830592	413217376	545145856	651063808	755695360	692188224	703682240	826792640	724268928	864265600	547642304	1260167168	1135461504	535551424	563309120	645000256	857410304	511606144	616943616	706440064	650770304	555261248	583038016
469	alanylleucine	Peptide	Dipeptide	37093	LC/MS Pos Early	100001890	3055	203.139	1638-60-4	259583		HMDB28691	29301188	20865068	24719442	10147894	15725112	13822216	11797487	23718284	16249476	26842636	14642365	16439497	9488796	12354390	14155331	24859844	11303738	15552459	13137492	23789836	16940500	82022944	14173891	23956388	16361632	11776309	8481871	19764432	40614728	20815972	41491768	25118976	69201792	44418916	24505956	33797992	2666832
2826	allantoin	Nucleotide	Purine Metabolism, (Hypo)Xanthine/Inosine containing	1107	LC/MS Polar	1002	1672	157.037	97-59-6	204	C02350	HMDB00462	14113675	5113369	420192	47561636	178443	16289705	16641472	514588	444265	326482	196305	8700742	109530	148061		296703	137609	135245	49452	79151	67256	56812	253777	97185	76902	965550	2369179	487743	164247	72687	4618981	151882		142050	1497360	791241	141660
17	allo-threonine	Amino Acid	Glycine, Serine and Threonine Metabolism	15142	LC/MS Polar	100000272	2511.1	118.051	28954-12-3	99289	C05519	HMDB04041		319978	143239		262106	148212	111469	335400	123659	164484	432933		203919	192406	319152	188006	128860	447262	469379	388242	585760	339911	433388	478698	389727	1652145	156492		438540	514797		403731	497493	369941	305776	441691	434212
3010	alpha-CEHC	Cofactors and Vitamins	Tocopherol Metabolism	48188	LC/MS Neg	100002206	4045	277.144	4072-32-6	9943542		HMDB01518			92664		73649			59223	99443		231534		123807	120158			191989	71302		145750	160716	77705	111560	92399	182494		139774					166413	133092		231942	96212	87137
1361	alpha-hydroxycaproate	Lipid	Fatty Acid, Monohydroxy	37073	LC/MS Neg	100001723	1920	131.071	6064-63-7	99824		HMDB01624	320993	290247				92399	142692	141462	184870		3.90026e+06	104515	848189	1896404	1.91339e+06	372518				152182	114261	622013	130679							1762211	374037	195072	122957			216661	361740
317	alpha-hydroxyisocaproate	Amino Acid	Leucine, Isoleucine and Valine Metabolism	22132	LC/MS Neg	100000706	1840	131.071	10303-64-7	83697	C03264	HMDB00746	39303940	9537154	3195938	26896068	2313671	22902296	25096504	4.09184e+06	2566071	4496245	2245305	1775613	2204484	2315795	2171088	4057513	654424	1584681	3974325	2847636	1.79091e+06	5452520	4415505	3840368	1408996	3258637	1155554	1687910	2370865	4261264	49287200	6296591	2518419	7.54422e+06	8621972	1747323	7199506
286	alpha-hydroxyisovalerate	Amino Acid	Leucine, Isoleucine and Valine Metabolism	46537	LC/MS Polar	100001300	1052	117.056	600-37-3	99823		HMDB00407	58878732	72309064	16236689	53709000	20399960	40562704	103954336	24089850	29847006	25606558	41859640	17610266	22725152	20894036	29353940	33806800	11200538	14557582	22517040	21388426	11754495	29331420	20068976	20641404	15909843	13418190	9139501	15153916	21673270	45250520	85837688	47284224	17971300	21474968	24242670	16325656	70378704
342	alpha-ketobutyrate	Amino Acid	Methionine, Cysteine, SAM and Taurine Metabolism	4968	LC/MS Polar	796	940	101.024	600-18-0	58	C00109	HMDB00005	504647			393588		260115	229254	543435				1072287			431398											442060				718550	822982	241883			365820		227995
1069	alpha-ketoglutarate	Energy	TCA Cycle	528	LC/MS Polar	93	2700	145.014	305-72-6;328-50-7;22202-68-2	51	C00026	HMDB00208	31702632	18220960	62857252	28993800	40145780	71087224	60515504	12120627	12215220	13544481	17101664	18390070	22646124	19073780	27319958	19229828	30993324	60939576	41162360	19344020	14942579	15710806	25855188	30074076	18346596	112863112	137538512	24007284	17973148	26018916	73044192	19570392	19047000	35257148	44675472	20537582	40168836
2998	alpha-tocopherol	Cofactors and Vitamins	Tocopherol Metabolism	1561	LC/MS Pos Late	1105	2522	430.378	59-02-9;10191-41-0	14985	C02477	HMDB01893	37780912	56892020	44628008	35353696	61442580	52229992	15443597	53812020	80718624	51315516	96977920	26436202	87554264	67968072	67038524	33494788	93593184	74388128	96675656	58403512	92342184	31918768	115494104	76013296	99687824	70608776	100433896	53897436	60678432	63497160	52966624	75400832	65929348	63406192	76204112	73291456	83467272
2999	alpha-tocopherol acetate	Cofactors and Vitamins	Tocopherol Metabolism	38288	LC/MS Pos Late	100002328	2702	490.425	7695-31-2	2117	C13202	HMDB34227	18882416	32517984	39134436	34762016	40624632	27142100	15343689	36016132	92999744	52911196	66500840	25016540	51441232	53376800	44873868	24730962	86740640	79108672	90438672	35110292	48365796	26747368	86144720	92070056	70835984	50441268	80368616	50323456	52598728	70588752	39771112	94700840	66458408	81092176	82322160	64079700	50411352
3004	alpha-tocotrienol	Cofactors and Vitamins	Tocopherol Metabolism	37502	LC/MS Pos Late	100001979	1986	424.334	58864-81-6	5282347	C14153	HMDB06327	3239459	2695873	4699346	1828677	4259646	1875187	791998	2431011	4953729	3778589	5231940	1279978	3729612	3111129	3650831	1.98112e+06	5334421	3499301	6941027	2580276	4849369	2314572	7253745	6075025	4628156	3863917	6671188	3276819	4657561	4617250	3571378	4326208	4949724	4345127	5043615	3493705	3663341
458	anserine	Peptide	Dipeptide Derivative	15747	LC/MS Pos Early	100000044	2924	241.13	10030-52-1	112072	C01262	HMDB00194	123009520	202871376	10289190	76319680	4842057	76407328	68259648	115076616	98596400	99768584	155242064	126653648	237202784	116884680	127050912	152384560	42306836	137454048	3163138	7460627	4108707	38460248	7898577	8789008	12590936	2771025	59144864	21907860	87769496	217240192	139457856	140316384	106935232	119801872	145334976	48893332	3483582
230	anthranilate	Amino Acid	Tryptophan Metabolism	4970	LC/MS Pos Early	1258	2606	138.055	118-92-3	227	C00108	HMDB01123	321118	797392	373689		712171	375850		1007416	497419	580569	1150099	324843	567227	710834	545948		317194	301322	505474	897785	711310	799718	509090	645750	1.00066e+06		938166	774215	780293	737168	768315	715710	736618	714534	881580	515547	1098784
918	arabinose	Carbohydrate	Pentose Metabolism	575	LC/MS Polar	828	1804.5	195.051	28697-53-2	66308	C00216	HMDB00646	110923912	95274928	5204733	53693860	12717494	78496184	99562552	62332084	35457480	21619706	28553404	18381072	7838509	1185472	28268844	19361632	4829469	4322592	12735697	13872921	10304769	10949862	30056954	14096351	13491612	16030971	7557788	28692054	13372173	20360378	147933408	13002067	16111881	21365768	83702328	21494846	8033854
933	arabitol/xylitol	Carbohydrate	Pentose Metabolism	48885	LC/MS Polar	100006430	1932.4	151.061					4.78604e+06	2728189	2139390	6301247	905920	5123440	6173934	2139637	1991899	1443740	814422	2337625	258185	642415	232828	1078283	970047	429909	200414	343003	209312	710912	405053	339628	251920			704403	490281	502048	4267793	337976	745192	308316	2375518	495181	204594
935	arabonate/xylonate	Carbohydrate	Pentose Metabolism	48255	LC/MS Polar	100006115	2664.6	165.041					140964464	28522904	2727084	149875168	16196582	83352544	69720528	11825514	5015087	2036057	7545398	3771686	68545944	4073011	4529875	25655952	3236684	2563526	2929466	3056951	3141925	5722078	10641542	3452637	6114341	2960927	1272862	12298114	5781694	4533595	2669404	13559126	3458770	7312929	50242656	7721157	3096773
1119	arachidate (20:0)	Lipid	Long Chain Fatty Acid	1118	LC/MS Neg	893	6295	311.296	506-30-9	10467	C06425	HMDB02212	29748870	33015306	89354024	10159058	82183832	38247424	5515775	23012442	16637735	18138954	32739558	5283302	47224820	13883387	31023912	24635984	26041860	31129124	47317344	10565222	6350146	35798100	8777994	10134165	14526503	126531176	76215640	44272492	37324712	84113336	60079600	22227476	33031970	14228046	17150640	37246772	41320308
1149	arachidonate (20:4n6)	Lipid	Polyunsaturated Fatty Acid (n3 and n6)	1110	LC/MS Neg	229	5535	303.233	506-32-1	444899	C00219	HMDB01043	7793676	8519889	119527288	1126680	2065153	1890840		10577803	3775839	15290413	8706674	780072	40498820	8339447	6954222	4160223	20503324	5.88774e+06	8552742	1674098	3073309	28727528	2403416	5075822	7184258	12290926	26221276	17542932	33294456	19862230	21454878	14401477	25719954	17305408	8478556	10709430	5305989
365	arginine	Amino Acid	Urea cycle; Arginine and Proline Metabolism	1638	LC/MS Pos Early	231	2825	175.119	1119-34-2	232	C00062	HMDB00517	1417652224	1166818176	2027232384	1193790464	1693596544	809703616	1048077248	1041273856	635418880	1316600960	618156864	1046294528	790985792	888060224	799317056	752042240	916047936	1119945472	259023520	293481856	409308704	1656023040	463901216	327254464	229398352	800426944	120629160	264666704	485143808	726969600	879575680	207071488	890047552	331374656	665408704	609131904	459127456
371	argininosuccinate	Amino Acid	Urea cycle; Arginine and Proline Metabolism	15497	LC/MS Pos Early	232	2745	291.13	156637-58-0	16950;828	C03406	HMDB00052	8673754	7034690	10829016	6665783	9196075	6570566	4812206	9043907	9712906	8395195	11757610	3909486	13204325	11768256	10564065	8451259	9829279	9921063	8941584	7962789	7680156	9075409	7769612	7823990	10819574	4669762	8391350	12121431	9413303	11702124	9134107	15505231	9575536	10057033	9891454	10792002	3187273
33	asparagine	Amino Acid	Alanine and Aspartate Metabolism	512	LC/MS Pos Early	917	1225	133.061	70-47-3	6267	C00152	HMDB00168	877373440	41579244	569951232	123084960	660046272	89574272	34897964	139863056	42753540	405626592	74063664	66505712	111061776	123925104	80820608	47632912	106410320	89088160	506523200	384747744	522519744	561490688	419597440	606461312	407078848	651689920	848964224	420337600	443784672	251548720	90891696	315435520	325303872	313373152	323872544	399937664	161748448
31	aspartate	Amino Acid	Alanine and Aspartate Metabolism	443	LC/MS Pos Early	234	1165	134.045	56-84-8	5960	C00049	HMDB00191	1368590464	1174039040	1286406656	958464640	947441152	422318368	328450944	1004387712	785906816	1445575168	777024832	422438368	942981440	851803200	787946368	842336000	768884928	985757312	1007106880	914269760	1139208576	1044177792	1162245504	1096115200	789668864	1534658816	1489171584	963098240	764828032	1371427712	1460590976	774422976	905155456	980209600	1205394560	858418560	591691392
1238	azelate (nonanedioate)	Lipid	Fatty Acid, Dicarboxylate	18362	LC/MS Neg	2029	1276	187.098	123-99-9	2266	C08261	HMDB00784	4790290	10158559	11048483	6766061	27065924	4644247	2389502	9090822	6190949	6220950	4316559	2332102	3957691	7522334	4937067	5493775	15232378	17361204	5609843	11350768	7992991	8507631	12424822	6714664	5.9321e+06	61344556	20132396	4944357	7136459	5825593	22245984	5689551	11393529	22663492	17213284	7417225	103475456
3651	bacitracin	Xenobiotics	Drug	39871	LC/MS Neg	100002995	5130	709.867	22601-59-8	439542	C15482			58077					34036	1178304	1282488	589599	1201583	286912	17525982	6340752	12188535	5528202	13168936	6992999		57542					1915050	416609	1.91945e+06	1196248	1497511	1716644	5861260	14787465	12493462	10698058	11954315	12917091
1126	behenate (22:0)*	Lipid	Long Chain Fatty Acid	12125	LC/MS Neg	314	6745	339.327	112-85-6	8215	C08281	HMDB00944	12195991	15106763	69352008	7170905	18460886	7982884	3506559	8027495	8816508	8675558	19438458	1993030	11488440	10306116	10166863	11892526	30554140	23615784	42308384	6090023	5393890	14832886	6640972	8734920	11933492	26885348	49590296	25346012	21075512	37598728	19692088	16605404	26965952	8112940	18816116	13283059	21197116
3077	benzoate	Xenobiotics	Benzoate Metabolism	15778	LC/MS Neg	100000008	1750	121.029	65-85-0	243	C00180	HMDB01870		4997616		2432413	4186150	1946777	2387246	3743709	1927354		2195165		3042125	2242516	2003932	1399483	1865655	1970472	2001732	3088085	4267681	4222918	4938253	3106270	2396881		5537673		3107284	2312495	8912500	1753779	3762909	4072001	7616032	2639113	7841210
2921	beta-alanine	Nucleotide	Pyrimidine Metabolism, Uracil containing	55	LC/MS Pos Early	244	1905	90.055	56-41-7;107-95-9	239	C00099	HMDB00056	44180716	74267920	47996840	51063092	44912024	58360332	43183272	44045504	27701324	28310176	38771172	35504512	55053188	31734126	37712260	25969328	47089024	43577224	47769024	64885932	35330364	60644160	35035688	35799288	93568056	37313852	59398204	55130976	82248968	36880236	63295076	69768464	67397080	82178048	62669212	59315164	28702820
56	beta-citrylglutamate	Amino Acid	Glutamate Metabolism	54923	LC/MS Neg	100003271	530	320.062	73590-26-8				995438	502269	531588	863667	264281	667440	488417	736647	563985	304482	441476	309228	816426	679635	905273	382411	382144	212297	251481	391495	246171	446032	320259	305863	451197	192588	232340	1.00678e+06	248055	1001615	1.36182e+06	1.96161e+06	282594	330912	936708	558364	129211
3296	beta-guanidinopropanoate	Xenobiotics	Food Component/Plant	35101	LC/MS Pos Early	100001411	2145	132.077	353-09-3	67701	C03065	HMDB13222	4709848	5.19338e+06	4390524	4115075	2259479	6076015	2500822	5.51568e+06	3142298	4545855	3.88212e+06	2536244	3134663	2636989	6766845	1870901	3474516	5708016	3536162	6007635	5.65374e+06	4816682	6794073	4.15035e+06	9380192	5184810	6311501	3284864	7202810	1803988	3597042	2227533	4610243	5982050	3805293	4091296	10140045
279	beta-hydroxyisovalerate	Amino Acid	Leucine, Isoleucine and Valine Metabolism	12129	LC/MS Polar	1442	1149.8	117.056	625-08-1	69362		HMDB00754	1.56294e+06	3.57412e+06	2609976	1.44504e+06	4160479	999808	2.0808e+06	1483290	1995907	1838098	2912104	755927	3038482	2386988	1723198	1832092	2694468	2772902	2022649	1836786	2330200	1904639	2674043	1687394	1342558	2937304	1276741	1492578	1700705	2.05909e+06	3.99692e+06	2.41785e+06	2358710	1919370	1541566	1405452	2293684
6	betaine	Amino Acid	Glycine, Serine and Threonine Metabolism	3141	LC/MS Pos Early	799	1064	118.086	107-43-7	247	C00719	HMDB00043	510346560	232666416	296425696	778596864	49517472	611610688	446789376	489996544	134706912	479429920	52374220	394461120	23647512	39660048	85842880	163510384	86321544	72199240	63188476	152602128	67327296	257286448	87590136	169760960	65504760	223953136	82441376	137726560	134989888	138223760	459781824	92684048	179445776	65950824	277193600	184289840	165682016
2050	beta-sitosterol	Lipid	Sterol	27414	LC/MS Pos Late	100001033	3054	397.383	83-46-5	222284	C01753	HMDB00852	4558016	6471011	6408320	3649682	5926934	5817314	1658630	4755482	5469482	4208666	7011742	3662465	12826199	3323970	10353535	1330285	9988052	3130488	3940235	6275901	4771501	6410878	4696920	4801534	3997507	4322234	4460961	5.14663e+06	7002674	7527295	6857935	12418371	4600732	6998593	5545411	12145963	8279483
3037	bilirubin (E,Z or Z,E)*	Cofactors and Vitamins	Hemoglobin and Porphyrin Metabolism	47886	LC/MS Pos Late	100001951	1270	585.271		5799469										277911	364157	86358	522770		560259	217406	244278		281381	161366	803979	486437	993316	593347	314104	357457	789636		353590	922238	1364841	1332401	318135	1625489	1025976	1147882	1341879	1249131	376043
3035	bilirubin (Z,Z)	Cofactors and Vitamins	Hemoglobin and Porphyrin Metabolism	43807	LC/MS Pos Late	1090	1840	585.271	635-65-4	5280352	C00486	HMDB00054	3362955	1524060	2484381	2160007	2419899	5472744	515798	5689315	5493062	2574235	11008112	705994	19479966	13599636	18489750	1224253	10765214	7.32777e+06	20844324	19617044	24687756	12457699	22826916	10590318	43510036	2379546	1886237	23274440	35593944	18693658	8657126	42061340	19390426	39832508	26911568	35857784	7039636
3038	biliverdin	Cofactors and Vitamins	Hemoglobin and Porphyrin Metabolism	2137	LC/MS Pos Late	250	1016	583.255	55482-27-4;55482-27-4	5353439	C00500	HMDB01008	1542963	1812283	1463399	1541002	797191	3081052	276118	2662783	2872754	1264879	4052885	1144358	4791935	2839563	8409653	719580	2269585	1.95933e+06	5494563	4338407	6240908	2938212	6374755	4245930	7939969	1624623	3118917	6081342	8.04422e+06	7228075	4858355	9082698	4036059	6553167	8958613	7369568	5473501
3015	biocytin	Cofactors and Vitamins	Biotin Metabolism	42971	LC/MS Pos Early	100004272	2625	373.19	576-19-2	7098660;83814			225750	986451	383667	242553	1756144	355666	295433		293097	1098182		482270		669118	257477	264522	170491		70474	102985	578097	234610	882729	763158	337106	1813917	719359				485009			593961	106532		420129
1306	butyrylcarnitine	Lipid	Fatty Acid Metabolism (also BCAA Metabolism)	32412	LC/MS Pos Early	100001054	2860	232.154	25576-40-3	439829	C02862	HMDB02013	2669477	2773223	28185948	1727976		1221673	1198145	9219237	2027355	2252609	722020	3.49518e+06	7009135	673917	13981149	2721930	1467862	1132385	2185602	2512776	2550178	32607460	670164	7971057	2209802			3893815	8089502	10449089	6061750	4854686	11780299	1060328	511959	6930086
100	cadaverine	Amino Acid	Lysine Metabolism	15308	LC/MS Pos Early	100000110	3036	103.123	462-94-2;1476-39-7	273	C01672	HMDB02322	14714225	17394520	45586712	12224328	24907522	28497634	20390282	4677659	25101356	19219620	22252660	5267771	22043694	14193292	12054575	26616048	20141888	4906339	18346388	33772172	75388568	40990836	61773608	27199430	24728996	29788198	59629904	52482524	31427240	29593490	47264600	20931544	8516722	29357324	18103380	13983165	55617460
3147	caffeic acid sulfate	Xenobiotics	Xanthine Metabolism	53254	LC/MS Neg	100009337	870	258.992				HMDB41708	1424459	550712		1.89614e+06		879792	781575	564286	113881		89001	489561			36954		757683											37834			2277180				1178225
2052	campesterol	Lipid	Sterol	33997	LC/MS Pos Late	100001269	2873	383.367	474-62-4	173183	C01789	HMDB02869	1560874	1489489	1978923	1354614	1833734	1.71347e+06	524072	1529544	2279947	1412503	1898431	1145317	5478664	855722	3327000	383562	2453280	1017024	1462375	2424626	1577862	2895140	1989860	1652977	1432857	1184316	1655128	2141119	2714873	3431449	2223050	4191842	1603661	2446062	1942410	5429320	3239644
1094	caprate (10:0)	Lipid	Medium Chain Fatty Acid	1642	LC/MS Neg	888	5090.7	171.139	112-37-8	2969	C01571	HMDB00511	4007706	2398324	3845898	2867244	2894953	819535	775681	2202942	744490	2382356	2723252	3369194	3.64257e+06	2931906	2691070	3579490	3458114	3903171	5221126	3855455	923349	2979358	2439257	1.64956e+06	2177019	31014832	1564168	3.38436e+06	2494735	1422611	1106867	3.58399e+06	3901088	3.99775e+06	3564240	4174381	13951021
1090	caproate (6:0)	Lipid	Medium Chain Fatty Acid	32489	LC/MS Neg	926	2713.7	115.076	142-62-1	8892	C01585	HMDB00535	1387159	6872997			4320346			758984			1208025							2697115			1016285	2605724	2896299			3189309					686196			3656934	9901712	1779228	7509387
48	carboxyethyl-GABA	Amino Acid	Glutamate Metabolism	40007	LC/MS Pos Early	100003260	2085	176.092	4386-03-02	2572		HMDB02201	198314848	254707616	312642368	215822048	378334464	172852416	180088224	274524032	321319392	247882592	373033280	165905264	314085184	353922112	318711712	295372640	405882976	406121728	370788896	319613952	329376352	315458080	279765088	391109728	307357952	266844224	377841280	312009888	249062976	340060960	243528800	308849184	292030880	312330400	280298880	286983456	123466216
1352	carnitine	Lipid	Carnitine Metabolism	15500	LC/MS Pos Early	100000007	1978	162.113	461-05-2	10917	C00318	HMDB00062	61335488	128834840	71993824	77654472	60349636	71612560	41440960	85913040	61580112	115614952	95191432	27652588	78481472	40269796	112335360	66938776	70132744	33126966	43687944	72254184	44878624	78449440	30579836	65817972	48610188	25459416	56537680	72606360	50427736	81264648	65503240	52232508	46715048	57948584	29671360	86008016	66830756
455	carnosine	Peptide	Dipeptide Derivative	1768	LC/MS Pos Early	249	2942	227.114	305-84-0	439224	C00386	HMDB00033	40172880	17973724	3396025	28976816	1347959	24307856	21467840	16013893	14435081	20465114	17816154	35215388	17419652	18930320	10985158	13093409	8937305	3870278	1789304	10282578	3169927	5986186	10519981	17908526	4254758	1.99441e+06		8615150	12111756	21418696	50465528	24127384	6450424	16133766	29354278	15814362	1041818
3095	catechol sulfate	Xenobiotics	Benzoate Metabolism	35320	LC/MS Neg	100001605	1906	188.986	4918-96-1	3083879	C00090	HMDB59724	3312820	9820859	1.87796e+06	2391421	1126095	1039273	2762283	10947240	6591588	1679771	9403455	254361	1.00807e+06	3734801	2229923	2601520	21685732	1329712	164929	1.98913e+06	364649	1221847	7259568	631918	1938081	283004	96548	8047424	2465344	1352143	15091590	2216841	5727027	1683345	20487924	3962850	1283944
2200	chenodeoxycholate	Lipid	Primary Bile Acid Metabolism	1563	LC/MS Neg	1123	5264	391.285	474-24-9;474-25-9	10133	C02528	HMDB00518	17038088	46106872	6904060	21491136	8.23475e+06	27313846	6.83615e+06	14228784	5.92667e+06	5629484	4760602	23262682	3.69816e+06	2071108	9786307	3408728	3612273	3.51045e+06	26750660	81254800	17478120	45490652	91230976	53899340	8.04008e+06	5.65416e+06	7559748	16643124	6026740	12791107	22039024	5831605	6.46907e+06	13483600	35048760	155228000	14448287
1511	chiro-inositol	Lipid	Inositol Metabolism	37112	LC/MS Polar	100001859	3191.2	225.062	643-12-9		C19891	HMDB34220	29900208	48810196	23554252	42999388	19484088	52868496	55028392	117695928	65143728	60907476	63230776	123788424	69135328	7637281	168850592	59366940	10073848	9888051	4616034	41864664	7298655	18770076	21807978	16244631	33909680	2621357	1199295	105666744	89427776	92389224	56322956	107377000	23055622	63914736	52532600	45731480	3698174
2197	cholate	Lipid	Primary Bile Acid Metabolism	22842	LC/MS Neg	136	5165	407.28	81-25-4	221493	C00695	HMDB00619	118250024	98622616	6036585	96503944	4160126	69905624	47759560	19042720	6.92903e+06	2304373	5099513	23303828	3150529	1524480	9171025	5319879	3132053	2850553	12759221	52528280	16387846	52819300	58466568	15572902	2.03807e+06	4886139	7.93009e+06	12550709	4636191	5920880	25150996	2453057	1.86064e+06	5536890	19364928	163061424	8.27792e+06
2208	cholate sulfate	Lipid	Primary Bile Acid Metabolism	52973	LC/MS Neg	100006637	4557	243.115					670532	2002028	111955	451320	96017	799400	457556	1849028	1793675	288706	549959	48259	2759430	2705601	2302862	2133126	1974556	1900105		199337		46282						326132	22430		873518		97242		109567	390419
2027	cholesterol	Lipid	Sterol	63	LC/MS Pos Late	266	2707	369.352	57-88-5	11025495	C00187	HMDB00067	7759883	10788158	25843888	8208627	10276401	9522335	3006832	8827834	7639494	6534627	7350257	3824362	20504438	3602509	9339799	2328227	8668375	3694746	6875366	8464894	6344915	16367444	5986090	11739799	3615237	4428985	6455174	6228153	10440903	10933763	12090555	11378196	7682524	10236357	5804508	16132266	12424841
1538	choline	Lipid	Phospholipid Metabolism	15506	LC/MS Pos Early	1256	1961	104.107	67-48-1	305	C00114	HMDB00097	251164640	232361984	585366656	186438816	80634440	76118600	173668752	380995776	107059792	166015424	83343776	250805744	876786368	71846592	146170768	158209808	142031504	123827752	191641136	200386176	289801120	564888512	126579600	332315104	129155864	179171232	360727680	176187824	277154880	308374336	372079616	169873264	365163616	253014432	170682176	257721392	188829520
1539	choline phosphate	Lipid	Phospholipid Metabolism	34396	LC/MS Pos Early	267	700	184.073	72556-74-2	1014	C00588	HMDB01565	1390959	8108307	18058258	18951416	427776	3.40938e+06	689400	12957244	4220035	2368444	736220	28127556	36367084	23351686	26550030	783157	17688028	1218091	7364644	1062522	8.21598e+06	52123028	800513	11892328	2681017	1720010	9563052	5667306	22145292	8568855	12858416	7109117	8.29812e+06	26781366	2586462	6221470	1037241
3309	chrysin	Xenobiotics	Food Component/Plant	40431	LC/MS Neg	100002958	4674	253.051	480-40-0	5281607	C10028	HMDB36619	172335	856972	150213	446734	439196	737662	139728	2.06205e+06	2688338	185678	798760	204071	811303	1988989	1085212	1391668	1.51142e+06	3879621	364631	362346	429761	120208	328260	102513	390077	122639	185554	436100	508591	242478	305455	555828	244565	1.00623e+06	883747	976505	174476
3310	chrysoeriol	Xenobiotics	Food Component/Plant	40474	LC/MS Polar	100002959	859	299.056	491-71-4	5280666	C04293	HMDB30667	1764427	1460265		1941730	200175	1.31753e+06	500604	1293031	640397	605592	870883	1282709	558295		1365820	444270	313133			536034	140395	438060	944204	232088	455387			920004	299906	542567	1684845	1782591	599168	1515997	2582588	838075
1063	citrate	Energy	TCA Cycle	1564	LC/MS Neg	1124	582	191.02	77-92-9	311	C00158	HMDB00094	81697640	12066756	5307276	103938240	12577139	67125880	34386716	20500012	3401076	3358778	7.54267e+06	10761562	10627178	5.72965e+06	13435165	8928029	7028889	5212839	6790117	13274375	3.65169e+06	6790700	8.19566e+06	9068416	10916092	11338916	9477565	37369160	9269757	10954299	112469264	23980228	11067985	22690362	90949896	30547600	3.92221e+06
370	citrulline	Amino Acid	Urea cycle; Arginine and Proline Metabolism	2132	LC/MS Pos Early	391	1520	176.103	372-75-8	9750	C00327	HMDB00904	1277018624	1054158208	1983790080	847367680	1387865216	717321024	627454144	552217792	1033741696	939543360	857715328	331596864	571514368	898128320	611859904	1175598976	1085174272	1091573376	1959163648	1962295296	1654217728	1773277952	1592616192	2354884096	1499909248	2277147136	2662890752	1405086720	1496442496	1571006080	1255572864	1099818496	1310110976	1901984512	1348312448	1202575616	845906176
2043	coprostanol	Lipid	Sterol	45986	LC/MS Pos Late	100005346	2850	371.367	360-68-9					933890	579172		971582			316382	1111922	513978	1453684			1314997	288115	492843	986360	2501119	2659867	798386	1748408		1862336	1846431	1511603	1579145	2212185	533029	689617	1247532		1363511	1144416	1.48079e+06	1390409	527937	2291480
395	creatine	Amino Acid	Creatine Metabolism	27718	LC/MS Pos Early	1221	1947	132.077	57-00-1	586	C00300	HMDB00064	2006805888	1631295488	729133248	2004187008	209343120	2247009792	1484100352	1752616576	1187939072	2146503808	1222804096	1140042880	1287713152	164245424	2186108672	788465344	368022624	264318736	178159824	436337376	266804960	603863936	518208096	500620160	412221088	319089600	317730336	914703488	635226752	670966912	1905964288	469798016	603512640	848298880	1413857792	637330432	115781984
396	creatinine	Amino Acid	Creatine Metabolism	513	LC/MS Pos Early	275	2055	114.066	60-27-5	588	C00791	HMDB00562	83646296	133871848	110512960	119739872	39281072	96558936	87509360	48655796	104127024	64035120	104043784	24621984	51425904	29031890	47419792	90347216	52890936	29554582	18240014	50540720	6001936	32685754	13092177	13216437	120351888	9261906	16443237	58069692	71908320	51286108	111017568	66547576	25387992	47107528	87673904	50426776	22687036
341	cystathionine	Amino Acid	Methionine, Cysteine, SAM and Taurine Metabolism	15705	LC/MS Pos Early	310	2270	223.075	535-34-2	439258	C02291	HMDB00099	11155561	4724948	30885316	6022788	648634	8789275	15115767	3.00617e+06	905866	1364553	454691	2316695				928018	1431156		1219964	4299955	5088141	43151248	1356686	5850315	3753320		1274226	3628314	18216836	9724665	4166824	10499197	23785396	1533808	3212781	3236767
346	cysteine	Amino Acid	Methionine, Cysteine, SAM and Taurine Metabolism	1868	LC/MS Pos Early	800	1488	122.027	52-90-4;56-89-3	5862	C00097	HMDB00574	17168030	17444464	17132212	14392979	15472530	20101564	19803786	16247577	13709187	11446007	13722796	9020354	14409868	12543817	12468781	14891088	11947290	13773987	16028646	18046502	16294256	31267720	14275707	18804668	15560314	13743955	16450367	22497228	21014234	29381440	31356848	28561164	33602240	21526566	23944586	20596812	14030601
351	cysteine s-sulfate	Amino Acid	Methionine, Cysteine, SAM and Taurine Metabolism	22176	LC/MS Pos Early	100000808	565	201.984	1637-71-4	115015	C05824	HMDB00731	35967732	6019868	2479120	44441800	2113173	5338815	8749027	3.84791e+06	867581	1060294	857737	13087581	1196560	688698	1745467	789738	933381	722719	571733	1501388	440448	924609	980534	843087	757856	999860	527729	1560679	1149801	1110411	2057740	654894	321421	1140554	3653562	1.04028e+06	753162
354	cysteine sulfinic acid	Amino Acid	Methionine, Cysteine, SAM and Taurine Metabolism	37443	LC/MS Pos Early	100002113	597	154.017	207121-48-0	109	C00606	HMDB00996	14241103	4098932	1041972	8435449	1142494	6.45241e+06	9345533	3722398	4325373	7565675	1063661	3.33114e+06	6133750	1111980	1919153	3.80469e+06	661338	1142731	995306	3819809	1112721	1.75241e+06	1544559	2099572	4712573	962364	495590	8699702	3683631	3177265	2716769	7676517	2020920	2220669	3868741	2979803	702663
427	cysteinylglycine	Amino Acid	Glutathione Metabolism	35637	LC/MS Pos Early	278	2132	179.048	19246-18-5	439498	C01419	HMDB00078	4715093	6405856	11301914	4141445	3359614	4500065	3827130	6577805	4507118	4915140	5313894	3444432	7010550	6004373	6736792	5.20073e+06	3112103	2839916	3000505	7121898	3642830	17622752	2961657	3792886	4670665	1799821	1779933	9655620	12359949	9145168	8581386	9020871	15837934	5005935	5979091	7.8987e+06	1430533
348	cystine	Amino Acid	Methionine, Cysteine, SAM and Taurine Metabolism	56	LC/MS Pos Early	279	2000	241.031	56-89-3	67678	C00491	HMDB00192	69107280	4432729	17360662	45213248	5388624	6818532	11147252	2382952	892643	2.5195e+06	580470	13334485	767875	805609	427337	1073014	894614	592710	1443534	2922866	2756157	21428814	1744478	4541616	1628948	4950807	2238206	1747422	3220462	4514402	2.89691e+06	1872489	6246271	2039295	2846927	2327898	524423
2930	cytidine	Nucleotide	Pyrimidine Metabolism, Cytidine containing	514	LC/MS Pos Early	827	2124	244.093	65-46-3	6175	C00475	HMDB00089	28812594	23513024	46288536	12601539	47688056	11230785	9187782	10771614	25336970	34279720	4406908	6718436	23558590	10984727	41707472	69889136	27562752	26544036	5964722	8534900	2527031	6732952	3390885	4431922	5417377	37630328	11115059	9610319	4924377	8331378	22695886	22447948	8.36769e+06	39153312	21772310	10804577	50156120
2928	cytidine 3'-monophosphate (3'-CMP)	Nucleotide	Pyrimidine Metabolism, Cytidine containing	2959	LC/MS Pos Early	105	920	324.059	84-52-6	66535	C05822				145827						1162244				3789516		3.41314e+06	1314021	187948		115036	72450		186688					88635				199033	290743	78980	1161760	82123	201686	188009
2927	cytidine 5'-monophosphate (5'-CMP)	Nucleotide	Pyrimidine Metabolism, Cytidine containing	2372	LC/MS Pos Early	282	835	324.059	63-37-6	6131	C00055	HMDB00095	312307	650230	217108	284737			121294						2627140	4.16409e+06			103332											303658		59809		285154	113643	134507			851947
2931	cytosine	Nucleotide	Pyrimidine Metabolism, Cytidine containing	573	LC/MS Pos Early	881	2060	112.05	71-30-7	597	C00380	HMDB00630	5452969	14425086	24359894	4.03513e+06	51958712	8318811	2660352	4244550	17553864	8194935	11724712	3.81901e+06	11433601	12323062	15817622	12670197	15935900	11727885	27251568	26675750	27396494	24839414	39539760	25327882	10254814	44710760	8296382	10791286	13484125	36478856	12079317	13928173	18202842	25786766	23130192	22512328	125320616
3332	daidzein	Xenobiotics	Food Component/Plant	32453	LC/MS Neg	100001219	3566	253.051	486-66-8	5281708	C10208	HMDB03312	458480832	440811168	10989850	462394688	63904504	284203456	114492624	372738112	196533328	147346688	242749760	342979968	186057472	10992337	556583168	119057280	118427688	15591090	12345330	175652768	43011468	117810664	287550560	65165332	152123456	8727773	3604018	238392016	99102816	141412128	545733888	610059712	184243136	477517280	949308544	279331584	7.83391e+06
3511	daidzein sulfate (2)	Xenobiotics	Food Component/Plant	48728	LC/MS Neg	100006363	3330	333.008					471057568	8684740		500589952		421544288	520162880	21399418	2468723	692031	3519939	77021168		157414	282744	139234	1418595				90404		707474		116437			9193980	177529	94902	24791600	414345	250106	291380	13927875	588327
3333	daidzin	Xenobiotics	Food Component/Plant	32435	LC/MS Neg	100001218	3217	415.103	552-66-9	107971	C10216	HMDB33991	8622366	151546		1066576		595031	1409163	290220		98320	94343	2380759	98672	42565	131848	84544				59939			36791		35028			114496	42774	103631	251365	140927	27439	86586	221817	94299
2229	dehydrolithocholate	Lipid	Secondary Bile Acid Metabolism	31891	LC/MS Neg	100001067	5360	373.275	1553-56-6	159623		HMDB00502		314292										40789			94336				573703		63164					120945											380899
3002	delta-tocopherol	Cofactors and Vitamins	Tocopherol Metabolism	33418	LC/MS Pos Late	100001216	2259	402.349	119-13-1	92094	C14151	HMDB02902	1123140	1063603	730715	863255	1643921	711876	496416	1066067	1736604	1349220	1727802	692220	1682810	1682143	1570020	889399	1927431	1334610	2586281	1232368	1410732	349388	2622847	1533176	1325057	945744	2933794	929102	1457425	1384859	680992	1067812	1051067	1670464	1120767	1026371	736125
1351	deoxycarnitine	Lipid	Carnitine Metabolism	36747	LC/MS Pos Early	100001662	2052	146.118	6249-56-5	134	C01181	HMDB01161	23575464	36628524	229668000	20663816	371808128	42018340	8691094	62911656	79455160	174378096	200727776	9238167	64034448	316895616	74799192	113890976	258970624	378229504	193845296	296272576	220574176	233450880	226775664	203148832	264739904	155452592	312936544	126309448	255554016	122132088	57743040	116455392	183565024	256474336	90973032	160716576	371898496
2214	deoxycholate	Lipid	Secondary Bile Acid Metabolism	1114	LC/MS Neg	302	5294	391.285	83-44-3	222528	C04483	HMDB00626	10307268	98358048		12833267			4.93528e+06					18026006									2.72515e+06					4.01251e+06			1295192								11883377
1035	diacetylchitobiose	Carbohydrate	Aminosugar Metabolism	35158	LC/MS Pos Early	100001492	790	425.177	35061-50-8	439544	C01674	HMDB03556	354587	224582	369860	290997	409725	117791	178681		206517		255538	80111				181326	312182	258922	376662	352928	344459	222721	371356	284720	286575	194520	336663	264775		141032	118386	82396	299192		187531	314460	413711
1920	diacylglycerol (14:0/18:1, 16:0/16:1) [2]*	Lipid	Diacylglycerol	54954	LC/MS Pos Late	100010935	3183	584.525							290008		159847	140865		304819	175408	192541		320299	558401		373011	103116	492818	155220				184383		256999	97566	106183	193392		220212		264581		192774		153695		260347
1921	diacylglycerol (16:1/18:2 [2], 16:0/18:3 [1])*	Lipid	Diacylglycerol	54966	LC/MS Pos Late	100010940	2733	608.525					235101			125690		263410		262188				131249	368966		130406									714729	277183				186184		342184	179304	161421		141815	142077	139102
3217	diaminopimelate	Xenobiotics	Food Component/Plant	15130	LC/MS Pos Early	100000115	2569	191.103	1476-39-7;2577-62-0	439283	C00666	HMDB01370	1588671	2558223	1348214	2584282	2755180	1470164	2646709	2519459	2672730	2451193	2557619	1860320	4.01727e+06	3015987	3345525	4445232	2236866	3753981	1626000	1534571	991334	1646820	1255053	1395313	1949638	4468236	1423524	687598	1465876	1213308	1814177	2713116	1630605	1586439	1071740	2484849	5063776
1883	digalactosylglycerol*	Lipid	Glycerolipid Metabolism	57346	LC/MS Neg	100003065	781	415.146					25799436	1095721		5252162		13512674	17695372	3086174	185702	2386598		20116632				396716												261518			3263485				1.01192e+06	65556
1153	dihomo-linoleate (20:2n6)	Lipid	Polyunsaturated Fatty Acid (n3 and n6)	17805	LC/MS Neg	1231	5730	307.264	2091-39-6	6439848	C16525	HMDB05060	2901864	3823715	11827908	496043	2315778	811865	169205	3040223	1713730	4003737	3018150	100780	6241675	1147663	2222297	1732818	4.04745e+06	3223349	12392064	1819984	1207106	4333641	2307125	2162442	1872969	36459448	6887333	4039667	5658836	6638662	7997017	2789336	5264599	2.05125e+06	2522959	3671076	12484713
1148	dihomo-linolenate (20:3n3 or n6)	Lipid	Polyunsaturated Fatty Acid (n3 and n6)	35718	LC/MS Neg	100001739	5596	305.249	17046-59-2	5280581	C03242	HMDB02925	2625661	4.18126e+06	13955486	387940	878891	573931		2513149	1.00142e+06	3.83124e+06	1571570		7002726	969088	1.26547e+06	566612	7.76582e+06	4633371	5850726	493111	738872	4884185	759212	1.11737e+06	1.26231e+06	13120806	14162904	2.94158e+06	5.62703e+06	8610991	19014588	2.21199e+06	7.12488e+06	4.0331e+06	3.84222e+06	2.27345e+06	2943680
3020	dihydrobiopterin	Cofactors and Vitamins	Tetrahydrobiopterin Metabolism	35129	LC/MS Pos Early	100001506	1930	240.109	6779-87-9	1879	C00268	HMDB00038	894349	216742	74086	1150761	89620	1298394	419390	906479	734659	241195	232744	846060	680366						169436	153246	55744	313665	137778	143947	68316						433685	388025			776203	1634649
166	dihydrocaffeate	Amino Acid	Phenylalanine and Tyrosine Metabolism	38273	LC/MS Neg	100002451	1430	181.051	1078-61-1	348154	C10447	HMDB00423	40856712	43295212	38530120	19057408	97355248	6966481	1643601	62951956	102134616	61130508	43438100	2698969	22430032	18442060	69667152	19078052	89154392	5.13984e+06	5055725	73349104	2014338	13723457	14215618	9258598	14953381	6.51056e+06	246191	86519200	55057320	130339584	22401532	168971264	26464228	41058300	44983684	20419544	18350898
3337	dihydroferulic acid	Xenobiotics	Food Component/Plant	40481	LC/MS Neg	100003432	1928	195.066	1135-23-5	14340			24640504	27538460	2418564	8295499	5.34737e+06	17502216	47367256	21853664	5873403	4941127	5212023	14877291	5610002	2341652	5082083	7219133	6900445	1353420	1562601	5327705	2124776	5344526	13162080	4.05126e+06	6.67349e+06	1203595	971984	9287713	6991640	6652155	106715232	8039603	7498945	18526328	50371416	5734800	3248332
2891	dihydroorotate	Nucleotide	Pyrimidine Metabolism, Orotate containing	601	LC/MS Polar	923	1910	157.025	155-54-4	648	C00337	HMDB03349	717721	1036359	1468557	2585545	1.85512e+06	867775	1713766	518433	1.03538e+06	274500	1501318	177296	747145	933399	359859	613662	1390116	3111398	3.91727e+06	1239805	3411775	2115456	2676038	3286782	2940132	314312	4362575	583876	1741089	1601981	2214585	766830	1777049	1174927	423600	918837	493575
885	dihydroxyacetone phosphate (DHAP)	Carbohydrate	Glycolysis, Gluconeogenesis, and Pyruvate Metabolism	15522	LC/MS Pos Early	309	539	171.005	102783-56-2	668	C00111	HMDB01473		90990	910573	4.04265e+06	542828	111918		450907	687938		115075		669617	607167	496879		805921		512004	4678657	305357	2352800	792413	1535864	499848	1038719	505128	50469	1008795	126899	64491	177577	701357	644479	133047	732485	1449841
3988	dimethyl sulfone	Xenobiotics	Chemical	43424	LC/MS Pos Early	100004284	832	95.0161	67-71-0	6213	C11142	HMDB04983	2611525	553213	1236514	1588359	1261760	2.05306e+06	909120		308221	542773	239326	1287669	197271	334556	364814	252781	1107143	1138484	724721	2278460	2420986	3200065	1273972	1637605	585125	941514	2106474	3531474	2581648	1233934	2136127	329561	215264	219558	1380839	835496	1605271
377	dimethylarginine (SDMA + ADMA)	Amino Acid	Urea cycle; Arginine and Proline Metabolism	36808	LC/MS Pos Early	100001810	2850	203.15	102783-24-4	123831	C03626	HMDB01539	247602368	98868176	47547136	205980368	43485012	209206704	223965520	281248096	121993920	388706816	184336240	216527952	290042176	101692712	202470784	212856256	48807520	65707148	55423336	76140032	44607472	96726344	61859408	53743500	91109656	29480468	56288448	162913952	102523456	89853872	173514448	129039464	64538084	122987176	141212224	96831976	28936932
5	dimethylglycine	Amino Acid	Glycine, Serine and Threonine Metabolism	5086	LC/MS Pos Early	806	1104	104.071	1118-68-9	673	C01026	HMDB00092	26760146	30930722	22652580	32275926	13520513	29352468	18776712	32317460	12851347	29483360	12456586	13531712	20244408	14183126	32063240	14538074	19215476	42608276	9585222	15389355	10619184	22096460	18894092	14543257	18412204	49664832	10853714	13121460	18338726	10361831	36467796	10083346	28626680	25113228	12551239	21028676	65138224
1220	dimethylmalonic acid	Lipid	Fatty Acid, Dicarboxylate	42978	LC/MS Polar	100004251	2702	131.035	595-46-0	11686		HMDB02001		346414	292713	266715	425776		162729	285897	366676	115979	328647	449371	456411	500852	230363	326338	383217	486287	375131	718939	409116	449104	485605	491770	606460	409102	981227	291966	483199	379310		406008	317569	349148	202263	255037	737701
1152	docosadienoate (22:2n6)	Lipid	Polyunsaturated Fatty Acid (n3 and n6)	32415	LC/MS Neg	100001182	6034	335.296	7370-49-2	5282807	C16533	HMDB61714	160209	346372	722359		327377			174005	180291	187175	433282		453441	111345	169608	164492	355514	309693	667810	101507		329554	141275	142680	112863	2010541	425181	246551	562934	511585	460059	177482	376795		188373	332328	2226627
1140	docosahexaenoate (DHA; 22:6n3)	Lipid	Polyunsaturated Fatty Acid (n3 and n6)	44675	LC/MS Neg	100000665	5525	327.233	6217-54-5	445580	C06429	HMDB02183	184724	305320	2369385		262109	163822		286534	200597	276275	591120		871699		206653		669665	226527	254997			425646		134065	278564	629166	1077916	622506	771248	548861	657915	679674	428149		321230	467726	202105
1139	docosapentaenoate (n3 DPA; 22:5n3)	Lipid	Polyunsaturated Fatty Acid (n3 and n6)	32504	LC/MS Neg	100001181	5571	329.249	2234-74-4	6441454	C16513	HMDB01976		395845	555829					457733	101675	429378	390469		471851	102132	159672	123562		202081	223599			386894				241037	866878	324025	601395	1168250	594098	192712	634596			415176	290650
1151	docosapentaenoate (n6 DPA; 22:5n6)	Lipid	Polyunsaturated Fatty Acid (n3 and n6)	37478	LC/MS Neg	100001580	5624.5	329.249	25182-74-5	6441454	C16513	HMDB01976	745271	945054	4641422		454471	225340		885454	335572	1135273	1255061		3165377	557964	773862	423592	1443411	553721	938553			1143094		147210		1355027	2195891	1.80391e+06	1.83893e+06	1623779	1447163	897761	1320281		199009	779731	801058
1242	dodecanedioate	Lipid	Fatty Acid, Dicarboxylate	32388	LC/MS Neg	100001102	2990	229.144	693-23-2	12736	C02678	HMDB00623		131781	187803	111136	380996	134352	58386		205540	61680	188067	212904		246604	203588	170713	259377	280452	139133	185809	290273	154507	541154	265905	144015	9747201	1299443	65124	128702		166481		267006	171261		134838	25009540
3040	D-urobilin	Cofactors and Vitamins	Hemoglobin and Porphyrin Metabolism	40084	LC/MS Pos Late	100002569	935	589.302	3947-38-4	6276321	C05795	HMDB04161	634719	4292522	4683553		2898730	177345	179883	1505985	3679678	822525	5784131		1849398	2365308	2355075	1134886	3598435	4491615	8711560	11875192	13560426	5263076	8440526	7541384	8590003	12484650	10884151	2497120	5897611	6376226	1489422	4065056	6078348	7334825	7132880	4796759	4465742
3990	ectoine	Xenobiotics	Chemical	35651	LC/MS Pos Early	100001635	1980	143.082	96702-03-3	126041	C06231		24710032	33370638	16359344	49794916	14333679	19623224	9677191	22399172	12478429	17426308	14403984	3751515	15513861	26614040	29990544	9184485	35190512	41793696	172685968	168861248	151690352	87900288	110390112	27535852	97924688	40841308	27008696	163026672	658192448	38736752	171845120	84858656	94936472	361172416	404431712	191499376	651535936
1138	eicosapentaenoate (EPA; 20:5n3)	Lipid	Polyunsaturated Fatty Acid (n3 and n6)	18467	LC/MS Neg	2050	5450	301.217	10-2005-9;10417-94-4	446284	C06428	HMDB01999	945280	1212631	11890815	195964	616019	345368		1894834	1193787	2281941	1765930	118724	3164136	1102065	866162	509140			974202	358599	993430	3.65746e+06	595725	1394367	1.32315e+06	1070055	2834590	1811694	3911852	2312735	2014578	1313701	3299800	2142810	962072	1831525	559162
1122	eicosenoate (20:1)	Lipid	Long Chain Fatty Acid	33587	LC/MS Neg	100001335	5950	309.28		5282768		HMDB02231	5.76537e+06	11173901	16396608	1495467	6555125	3279896	1158126	6659277	4769831	8780308	10120834	627455	19968018	4157055	8079938	7549224	10672218	7132770	18432704	3095420	1725030	8167925	3110854	3131568	4245429	36480792	12111344	11587137	15944657	20049620	15576893	9053569	14499867	4546653	6198311	10365008	38720488
3488	enterodiol	Xenobiotics	Food Component/Plant	39630	LC/MS Neg	100003072	4327	301.144	80226-00-2	123725			661541	995749	15175121	98021	10334589	219335	18039	233321	7278826	36336	7936145		517498	15827495	5086711	7329439	6908189	4474170	10431803	7419388	3657707	3.8464e+06	3981062	4213657	8114349	5533705	394934	6.0114e+06	8171930	14352524	147122	23623112	8883846	14337843	9861051	10537209	4350254
3341	enterolactone	Xenobiotics	Food Component/Plant	39626	LC/MS Neg	100003070	4515	297.113	78473-71-9	10685477			64901	248208	6450229	156048	12004412	216965		215871	1022893		7406100			3673925	637381	897570	14153299	18643788	11808851	24346392	39883864	16348573	36608820	14138285	18124876	7.6042e+06	52986792	2397880	7449104	4426874		416504	11543672	4998526	3767037	6411749	21366616
3343	equol	Xenobiotics	Food Component/Plant	36774	LC/MS Neg	100001725	4565	241.087	531-95-3;94105-90-5	91469	C14131	HMDB02209	4918972	2128429	111007904	1337175	130312280	3421322	534539	2211000	105905832	161658	241850016	277656	44132872	175123184	38402304	18369344	165220064	152687488	120113472	158474864	264460544	131605008	180764848	130775464	234207984	45010136	285358688	82022392	177359296	145430800	1315618	120820296	127462704	138069056	152925408	177639040	39866140
3345	equol sulfate	Xenobiotics	Food Component/Plant	40478	LC/MS Neg	100003429	3630	321.044					7123532	1241746	3295237	11093625	2485659	9261530	15594359	2827670	23513872		28411384	198628	682287	14135202	1293844	2.32904e+06	73809648	4911995	374267	3303106	1282609	2264647	13628417	881910	6.56415e+06	118541	566644	14044270	6318992	2073303	2110990	3254358	8420307	2374573	38099588	14408276	671352
3346	ergothioneine	Xenobiotics	Food Component/Plant	37459	LC/MS Pos Early	100002154	850	230.096	58511-63-0	3032311	C05570	HMDB03045	5771257	2.8467e+06	4269798	2299188	640284	1636300	1.95197e+06	3540630	943568	6104078	4609389	257477	5510099	2848658	4550450	4342007	3223819	6723931	736051	3121592	5345033	6273830	3.36093e+06	2779661	1513418		299829	2756370	2735040	1748804	1104523	1087905	4465288	1842794	1878102	2.79792e+06	1774431
1127	erucate (22:1n9)	Lipid	Long Chain Fatty Acid	1552	LC/MS Neg	1087	6355.6	337.311	112-86-7	5281116	C08316	HMDB02068	608626	1058954	2788785	305124	987493	452479	167206	548096	497487	542552	1243628		1600872	452350	522948	588834	1414721	1305533	1510442	258912	146513	914806	261673	335846	472351	3041600	1392586	856220	1254007	1226225	1713979	860538	1209010	442483	678955	740318	3188479
3348	erythritol	Xenobiotics	Food Component/Plant	20699	LC/MS Polar	100000846	1491	167.056	149-32-6	222285	C00503	HMDB02994	5000889	4613744	297501	5064585	622373	5881853	4494417	3700955	3472282	3534672	1645629	1442925	476935	336637	1826599	2.05141e+06	328482	292836	328809	935875	367633	749755	1592903	805648	781054	356529	223436	2332122	743601	2116062	11356781	2178842	738020	5569439	5276663	668872	393827
1056	erythronate*	Carbohydrate	Aminosugar Metabolism	42420	LC/MS Polar	100001320	2186	135.03	88759-55-1	2781043		HMDB00613	74787816	62807628	59923372	93863672	42765324	84184000	91663168	71712584	62015140	55751712	74582128	74695896	50068332	67846224	38412040	64786240	13634538	15416692	15779514	17864712	12849770	18551686	20806392	15512725	21821384	16542702	8998458	44102424	27422988	39609236	71671080	51922288	17888254	27561050	55935424	35764876	16621888
3198	erythrose	Xenobiotics	Food Component/Plant	27722	LC/MS Neg	100001042	780	119.035	583-50-6	94176	C01796	HMDB02649	6429952	10278686	4684808	5032555	3.80714e+06	4386936		7.20062e+06		3003592	4378849		1398296	1811881	15298074		1844215	2094130	1377793	2480331	2786573	3491560	4892348	2847999	1.96008e+06	2900388	3299466	4359217	2837712	3837357	12543755	1643414	5439898	2753050	12030033	3015095	3055010
310	ethylmalonate	Amino Acid	Leucine, Isoleucine and Valine Metabolism	15765	LC/MS Polar	2054	2785	131.035	601-75-2	11756		HMDB00622	3.75107e+06	15629652	22850226	5261558	24777028	3.69426e+06	2891820	11638379	15871413	7340283	22933472	1928095	30276552	30444440	12288482	22583284	208070784	33176046	26062910	30074084	23326636	27570032	41918828	24915208	41193088	86408504	49979216	18952140	18717564	20205816	7418318	26680892	58190164	19173234	12976757	20820352	43725612
3350	ferulate	Xenobiotics	Food Component/Plant	35630	LC/MS Neg	100001542	1755	193.051	537-98-4	445858	C01494	HMDB00954	3026982	6816413	524106	10454169	990155	614120	486712	1982406	1395078	894256	2146788	13919915	4348465	1802087	4490876	636864	1808774	496623	311203	611829	392650	619973	1333520	594849	1320385	406955	143804	1893466	924599	1061022	1275890	1147837	964013	4097910	11719168	3402081	675208
3351	ferulic acid 4-sulfate	Xenobiotics	Food Component/Plant	47114	LC/MS Neg	100005389	1225	273.007	86321-29-1	6305574		HMDB29200	193249	657702		1589750		136049	169611	400091	439248			2564263					401579														96264				699552	44192
3502	feruloylputrescine	Xenobiotics	Food Component/Plant	48518	LC/MS Pos Early	100006048	2862	265.155	501-13-3	5281796	C10497		1405779	476338		6474099		696202	4765334	2563703	971776	179588	1582145	4536559			869535										394034			1163268	282165		5364197	307192			2100147	584331
2981	flavin adenine dinucleotide (FAD)	Cofactors and Vitamins	Riboflavin Metabolism	2134	LC/MS Neg	327	2425	784.15	146-14-5;84366-81-4	643975	C00016	HMDB01248	38396	112435	475113		399853			135259	145020	138702	258493	36420	210457	289059	117515	220016	227473	316072	359084	189428	237751	203988	319556	286395	207481	454530	311686	144856	236958	192640	72584	176037	162793	321073	149606	172550	327314
2982	flavin mononucleotide (FMN)	Cofactors and Vitamins	Riboflavin Metabolism	15797	LC/MS Neg	100000251	2390	455.097	130-40-5	710	C00061	HMDB01520	111689	514563	643418	133982	770892	270635	88273	534477	598700	394451	850966	156844	458550	444071	561825	554362	655746	715031	1191942	1170162	1173478	776593	1169192	1208516	896870	1125987	1122828	489190	699241	1.00727e+06	362227	574815	630405	880124	543395	728679	603801
69	formiminoglutamate	Amino Acid	Histidine Metabolism	43493	LC/MS Pos Early	100002500	1880	175.071	816-90-0	439233	C00439		61753592	93412464	59395104	66351392	106497136	130762352	81662768	322184384	171476464	434416928	44015960	253878560	32164072	8.3111e+06	196637056	583974144	42221432	78547304	94133280	100611192	48847204	77704400	84152408	153368960	79235000	332766048	487420544	288258400	59878124	82016720	160890544	302410528	102007040	102245296	57476516	24811372	63671792
3354	formononetin	Xenobiotics	Food Component/Plant	35657	LC/MS Pos Late	100001632	962	269.081	485-72-3	5280378	C00858	HMDB05808	1228748	671109	89900	1095801	103863	528348	225673	710744	516121	269931	819426	911649	227799	103566	935970	247271	149159	53741	65730	819905	240569	623265	914068	384759	502461			637223	373168	448864	1112578	1199195	330974	1037550	1991041	751466
982	fructose	Carbohydrate	Fructose, Mannose and Galactose Metabolism	48195	LC/MS Polar	878	2022.2	225.062	57-48-7	5984	C00095	HMDB00660	532128992	210684992	30860802	271377248	45002412	122847232	561209216	229249552	52624060	135726624	48078764	70798584	8563404	6458835	30756994	99619936	11895139	22755812	22258530	25268590	18643528	36889576	95484672	49116096	62260496	14550082	10667442	120629376	39901280	26598128	498569632	21229296	28120376	73874704	255965680	62282004	9410111
929	fucose	Carbohydrate	Pentose Metabolism	15587	LC/MS Polar	918	1626.4	209.067	2438-80-4	19466	C01018	HMDB00174	81164144	72813312	16369850	57969372	8476379	53103828	52251804	76345048	16512401	19575886	16676984	4258189	2750733	1.62571e+06	83079992	13129952	2930789	3.58683e+06	5024344	8162732	8129081	13584827	14527098	9958901	8231568	3.23949e+06	6524895	24839106	15051505	13030689	97446968	3073159	19282514	14883896	50241228	11328484	4764841
1073	fumarate	Energy	TCA Cycle	1643	LC/MS Polar	330	3084	115.004	100-17-8	444972	C00122	HMDB00134	7982366	19122280	34311692	4388689	18755764	3650917	2531726	10505944	8375782	10662540	6086637	5674152	10403649	10778958	11474634	10342041	15887514	19851336	15212093	11430697	11208822	8831046	11869296	14265988	12702745	28387878	30678056	11494605	8.01313e+06	12122464	25603044	9456563	12565902	13308411	7384438	13754821	11504230
3547	furaneol sulfate	Xenobiotics	Food Component/Plant	54795	LC/MS Neg	100009328	1900	206.997					337323	374190		786499		473088	584026	629169	1494510	180117	233452	72444	349608	2276179	114834	337450	1387976	275060										225249			434041				238056	49388
998	galactitol (dulcitol)	Carbohydrate	Fructose, Mannose and Galactose Metabolism	1117	LC/MS Polar	1003	2309.7	181.072	608-66-2	11850	C01697	HMDB00107	3134266	2463280	565729	1.96115e+06	577991	2624559	3381085	1.68289e+06	1806760	2643067	1371792	2786825	438090	546651	523383	785066	626049	601979	670787	723428	719097	656394	848770	708367	945176	366378	376934	1120180	947923	978188	3298596	731277	1.26615e+06	708968	2.04688e+06	768524	349904
1006	galactonate	Carbohydrate	Fructose, Mannose and Galactose Metabolism	27719	LC/MS Polar	100001026	3085	195.051	299-28-5	128869	C00880	HMDB00565	697725056	255702288	8800563	456989248	6950075	479025952	425587808	456729920	103483056	83849936	54926092	148412688	18132068	13815793	10568348	126109488	18002978	4807772	9816301	15140107	7.365e+06	24207220	88360104	28175468	39102524	2701722	2452096	184683744	46701188	89560000	438908192	117183224	92201856	93442792	203621664	39583652	5230123
1882	galactosylglycerol*	Lipid	Glycerolipid Metabolism	57345	LC/MS Pos Early	100003064	694	272.134	16232-91-0	16048618			45645692	37239876		73682440		51647448	32742906	43419828		51325036		74356064	10430281	6475428	9907287	16308097	8125836		18415916	10055068	13091819	10518122				11999453	10123431	21643828			40936144		8804006		23359196	10632489	5695623
3359	galacturonate	Xenobiotics	Food Component/Plant	20758	LC/MS Polar	100000873	3527.2	193.035	91510-62-2	84740	C08348	HMDB02545	9441087	10631003	4213687	6285646	1118530	5811063	2751651	11185418	7.974e+06	4426277	12133062	3.90774e+06	5433076	6515430	7.81204e+06	8855374	4247712	3054981	12599152	14019515	4875723	8141688	5458839	6751697	9278486	2107727	1252328	21755508	19497568	11187530	10553774	60633560	15646434	12323571	14041708	14248724	3747881
47	gamma-aminobutyrate (GABA)	Amino Acid	Glutamate Metabolism	1416	LC/MS Pos Early	141	2048	104.071	56-12-2	119	C00334	HMDB00112	47803860	59187328	47993256	76192880	48848688	384032416	163960000	61567692	154693648	51364400	102147424	81553424	78708416	42991448	47808544	47196072	41384784	33509964	61175072	71790016	275212800	98532848	201185808	89343088	63925916	40391760	38806824	158363792	158197184	135389184	50107392	87759976	62059584	111218264	62047940	58220800	55701332
3006	gamma-CEHC	Cofactors and Vitamins	Tocopherol Metabolism	44876	LC/MS Neg	100002094	3843	263.129	178167-75-4	133098		HMDB01931	88959	364016	389971	274780	701549	237898		178073	485002	75690	798515		442252	432039	292089	137859	776296	442269	266105	979205	776779	621586	777134	218057	591566	857692	836722	477836	379005	231589	287773	773437	604628	555407	1568087	503724	2563547
453	gamma-glutamyl-2-aminobutyrate	Peptide	Gamma-glutamyl Amino Acid	37092	LC/MS Pos Early	100001502	2380	233.113	16869-42-4				514345	791256	701216	300119		509359		455413		439802	263120	248340			109086	403629		662330	1247104	1107033	1068688	1647236	804087	1151781		292098	1297530	603493	968602	995094	1981764	275877	851211	351626	777257	631172	546671
437	gamma-glutamylalanine	Peptide	Gamma-glutamyl Amino Acid	37063	LC/MS Pos Early	100001843	1986	219.098	5875-41-2	440103		HMDB29142	1544290	916345	1841457	1122700	1215526	784945	869962	1050905	1232304	536991	628737	1304537	1117120	1197440	981920	1260181	1043840	2277565	1450999	1224744	1.43188e+06	1104544	1242593	1.53873e+06	1260800	4527448	1951138	1.93628e+06	1133275	902856	1273329	1666059	1278354	1008357	654373	1221029	2609150
445	gamma-glutamyl-alpha-lysine	Peptide	Gamma-glutamyl Amino Acid	55015	LC/MS Pos Early	100010901	2784	276.155		65254				1960302	2280714	2303117	2812914	1685755	1739555	1049638	1464410	1255501	1109263		2943071	1280994	1726695	1539383	1223156	2.03534e+06	1271423	1473158	1.89166e+06	2058376	1688434	1973065	925206	5289754	2.03277e+06	1780553	834642	1397599	2234981	1308678	1344382	1769300	1204942	1606665	2623220
438	gamma-glutamylcysteine	Peptide	Gamma-glutamyl Amino Acid	1778	LC/MS Pos Early	1036	2118	251.07	636-58-8	842	C00669	HMDB01049	1001205	869202	938028	887690	624239	1241125	983113	1806955	1194391	1079274	706648	1113580	1705779	1231531	1336067	1227319	436710	795296	1171650	1012199	1126534	1271432	726839	567380	1096911	337097	266646	2301255	1636486	2007762	2115776	2480345	1899324	1104839	1986591	1628627	438563
446	gamma-glutamyl-epsilon-lysine	Peptide	Gamma-glutamyl Amino Acid	33934	LC/MS Pos Early	100001262	2717	276.155	17105-15-6	7015684;7015685		HMDB03869	65345720	14026896	1502439	49108536	2195840	52492180	72030528	14015946	5462047	5755321	4292830	22083738	26449768	4923017	18536900	13409530	2380674	4379766	1758855	4643625	3311695	4339426	4953662	2339095	5168682	2325112	1921754	19642414	3741515	4264033	14449513	6717479	3993608	3092997	15966896	5400892	3374537
439	gamma-glutamylglutamate	Peptide	Gamma-glutamyl Amino Acid	36738	LC/MS Pos Early	331	1775	277.103	1116-22-9	92865	C05282	HMDB11737	4669174	4813533	9544984	4534379	10767725	5095538	5597415	10793859	10609587	8289488	9645000	3624266	21810760	13310919	17189884	12768481	6079976	7789516	9257532	9808576	8421180	9071398	8154972	10150735	13340929	4704551	9291149	14559659	16528698	9179133	6903191	9298966	8413796	11064114	6739552	9765353	2593899
440	gamma-glutamylglutamine	Peptide	Gamma-glutamyl Amino Acid	2730	LC/MS Pos Early	1140	1430	276.119	10148-81-9	150914	C05283	HMDB11738	5915594	1202159	4728267	3145381	897458	2803583	2511245	1334345	1049176	1610869	705924	2149933	1701030	1025111	2299902	3182780	749606	2213368	567560	819201	697324	2348112	694690	1071835	997065	1988103	1112820	2577298	954123	804894	3210194	1713659	1802956	963445	1119892	1823987	887681
441	gamma-glutamylglycine	Peptide	Gamma-glutamyl Amino Acid	33949	LC/MS Pos Early	100001294	1535	205.082	1948-29-4	165527		HMDB11667	8890058	5294167	4094141	9438328	1896128	5408848	8551376	4.02503e+06	4032409	3695322	2363005	3.66155e+06	9825337	2737249	5333658	4851278	865156	1597371	1448611	2227962	2478324	2667188	2551277	2047109	4361539	3057080	1727436	7.85955e+06	3585818	2008343	8318058	3963549	1655670	2699865	3.36177e+06	3708833	553135
442	gamma-glutamylhistidine	Peptide	Gamma-glutamyl Amino Acid	18245	LC/MS Pos Early	1235	2740	285.119	37460-15-4	7017195			1.83727e+06	657078	983919	1568576	212126	1000414	1249033	590399	268120	248178	206813	411746	1017108	315452	492115	700108	368289	932970	330477	404959	346609	472184	335571	309360	423514	511553	622530	640121	309644	405044	977410	339135	677851	247703	696185	489989	140226
443	gamma-glutamylisoleucine*	Peptide	Gamma-glutamyl Amino Acid	34456	LC/MS Pos Early	100001485	2940	261.144		14253342		HMDB11170	2764316	1615314	201151	3517827	353486	3.48332e+06	3907126	337408	488681		232497	573586	481876	177441	392591				1415034	1548614	953306	704981	901249	458133	301806	3235870	502296	1.99788e+06	341313	1081617	1.8703e+06	1094437	219181	241935	123489	363693	373856
447	gamma-glutamylmethionine	Peptide	Gamma-glutamyl Amino Acid	44872	LC/MS Pos Early	100001313	2640	279.101	17663-87-5	7009567		HMDB29155	1533305	899760	8565254	742063	879588	538899	334661	496856		371445	97342	490131	280862	224418	406532	293332	319458	950763	605981	346645	368878	1247694	291344	540127	191348	3079268	1867094	485639	478820	413153	2289841	205327	380656	436885	699761	522226	710758
448	gamma-glutamylphenylalanine	Peptide	Gamma-glutamyl Amino Acid	33422	LC/MS Pos Early	100000491	2992	295.129	7432-24-8	111299		HMDB00594	4650196	1648915	2186198	3074753	228981	3003094	3386335	1.64967e+06	935903	1051107	1.01482e+06	1837920	1756210	637873	1693929	1154494	774591	718400	1345531	1140300	1156464	1.22876e+06	1099373	1064150	1585547	2126972	1.66957e+06	2410070	1417903	1064122	2785256	1480242	844047	1265217	1444182	1.18242e+06	1105949
454	gamma-glutamylserine	Peptide	Gamma-glutamyl Amino Acid	54914	LC/MS Pos Early	100009231	1351	235.093	5875-35-4				2143236	1443653	2641498	1227462	595062	1167675	1563370	1625164	929641	490805	714578	817504	2067565	696322	1130353	878837	694239	912279	873512	893930	1189291	1923260	916120	1114575	1168596	1537840	849860	1904241	1017158	1067189	2331896	1450354	1152465	1003390	902056	1113561	543914
449	gamma-glutamylthreonine	Peptide	Gamma-glutamyl Amino Acid	33364	LC/MS Pos Early	100001314	1750	249.108	5652-48-2			HMDB29159	1844087	1047776	838960	3436037	536659	1883168	2004706	776743	865846	262194	608885	275163	4093347	1040356	387693	264786	320087	1171382	1101214	1084779	1519316	1575949	1312081	1508200	947958	3522982	1186075	2122772	637128	686630	2035975	832757	914531	1.02113e+06	413563	555363	1.23284e+06
451	gamma-glutamyltyrosine	Peptide	Gamma-glutamyl Amino Acid	2734	LC/MS Pos Early	1102	2508	311.124	7432-23-7	94340		HMDB11741	3820615	1621215	2024620	2725466	973961	2332801	2703681	1913976	1486253	1213959	1452430	1054605	2195703	1269471	2.01603e+06	1087446	1203708	1454866	774120	1098576	935861	1328489	1035599	782489	1264489	1748309	1501510	2.78032e+06	1089734	1275814	2925654	2054238	1057262	1264052	1654484	1346919	718006
3012	gamma-tocopherol/beta-tocopherol	Cofactors and Vitamins	Tocopherol Metabolism	52473	LC/MS Pos Late	100008998	2384	416.364					28020276	25942852	33176912	18488164	32101796	20341228	9738458	24690328	38313480	26633376	38534504	15456656	33987592	28312076	28646128	19003720	39357692	31004458	49884912	28546748	35503836	17590228	49956108	44917328	32876824	21805692	52313160	25311344	34639080	32427530	21186640	29904282	31351046	33464098	30244558	27539154	21839568
3005	gamma-tocotrienol	Cofactors and Vitamins	Tocopherol Metabolism	37501	LC/MS Pos Late	100001981	1918	410.318	14101-61-2	5282349	C14155	HMDB12958	2740267	1.47772e+06	2.70874e+06	1574568	2509696	1496731	1284670	1.62389e+06	3113144	2711100	2607285	1384371	2289549	2000720	2715086	1502714	2926272	2020749	3938033	1692834	2724240	1625711	3507558	3108398	2.38563e+06	2148952	3959188	2147240	2717564	2467419	2054241	2.35636e+06	2949916	2622056	2495972	1863555	1404854
3207	genistein	Xenobiotics	Food Component/Plant	32448	LC/MS Neg	100001221	3754	269.046	446-72-0	5280961	C06563	HMDB03217	320116640	99564496	7898119	425249856	11744167	189706352	52557968	88553320	68258688	22181246	85399832	145856352	16412739	8997396	34169968	22050022	28156068	7.01799e+06	6084208	28031668	25079064	14340096	106068208	18071062	37608672	4400142	2166740	55526872	21167336	19901722	57424420	35921048	19401916	31089142	346161856	174324368	3.3121e+06
3206	genistin	Xenobiotics	Food Component/Plant	32436	LC/MS Neg	100001220	2890	431.098	529-59-9	5281377	C09126	HMDB33988	1476772			261723		62341						162974																							42507
178	gentisate	Amino Acid	Phenylalanine and Tyrosine Metabolism	18280	LC/MS Polar	100000447	905	153.019	490-79-9	3469	C00628	HMDB00152	45883404	46071480	36185008	28951598	63184652	35682768	38667376	45728212	53115960	33274120	66359900	23804744	49502412	45837756	41433896	32199852	34206380	25520564	75155144	76317080	63040548	60012180	60449976	80340584	75838440	32795442	59041604	54342352	49987004	72644904	44800636	64136128	42171240	49971992	57476384	39150148	21097152
4048	gentisic acid-5-glucoside	Xenobiotics	Chemical	48729	LC/MS Neg	100006372	1434	315.072	1820-89-9	10914066			535433	247484		3.4961e+06		533602	118300	420979	109028	90319	99988	757618	138171		92655	117767												200961	92133		935762			195432	410555	208524
3275	gluconate	Xenobiotics	Food Component/Plant	587	LC/MS Polar	338	2922	195.051	527-07-1	10690	C00257	HMDB00625	399228736	50731936	46204784	42334464	20854362	32317308	46161888	57797544	24977662	26298024	37735904	7.5218e+06	22641808	16841922	22440228	30959106	8950501	3.64394e+06	15862962	17480310	32377304	47040168	61274144	51235968	27346114	5172776	3.63535e+06	50604456	25025016	47070452	6592548	40886084	30370240	22788504	63409568	48168428	13371280
1030	glucosamine 6-sulfate	Carbohydrate	Aminosugar Metabolism	21296	LC/MS Polar	100000702	2113	258.029	91674-26-9	72361		HMDB00592	277782	2426456	1591565	1218539	149555	331641	657002	1186219	1723382	1297732	1502892			145555	359232	1383542	380908	717987	1619042	1769589	1568946	1491841	1440450	1722939	2016845		205145	1109980	1744444	2214890	2109028	877552	1482372	960307	645412	632348	77456
876	glucose	Carbohydrate	Glycolysis, Gluconeogenesis, and Pyruvate Metabolism	48152	LC/MS Polar	572	2342	225.062	50-99-7	79025	C00031	HMDB00122	1661079680	1302622848	703766016	1845598464	871019968	1301260416	2739073536	1469995392	1289605504	1426457728	798243776	1325177600	352053216	357543840	917103872	1465354880	485873824	607429184	324160416	632445824	267108688	540047808	680975552	423341824	523060160	365589440	76752048	812657472	635030272	513569344	2048948992	324536288	547067456	928620416	1271126144	634214272	422685472
878	glucose 1-phosphate	Carbohydrate	Glycolysis, Gluconeogenesis, and Pyruvate Metabolism	15561	LC/MS Polar	1233	4277	259.022	56401-20-8	65533	C00103	HMDB01586		207167	293108	243014	180460			1011506	507354	255412	1.02642e+06		529386	523388	1674104	1451971	441637	714992	191294	1763872	911573	2229979	1149314	900654	2147598	132724		1254264	1345810	2218642		1319095	1052835	1.01226e+06	1187367	1467217	770278
877	glucose 6-phosphate	Carbohydrate	Glycolysis, Gluconeogenesis, and Pyruvate Metabolism	31260	LC/MS Polar	291	4537	259.022	103192-55-8	5958	C00668	HMDB01401		58636	408512	453246	81672	213170		874905	776785		490653		1258294	934726	755463		806062	106500	209929	4605614	213950	2276407	503743	1091562	767152				2.07643e+06	47823		325290	1294472	928332		1724060	1353845
1033	glucuronate	Carbohydrate	Aminosugar Metabolism	15443	LC/MS Polar	100000257	3233.3	193.035	207300-70-7	444791	C00191	HMDB00127	9256744	11016791	4159668	9162198	2059185	4691634	4153063	10410645	4540325	5725047	5381007	2730165	1943294	1031495	7485682	2815948	2054430	1311440	2005816	3524229	3801436	4237245	8289037	3369766	6178392	881581	698835	8179921	5244293	7216957	12653578	5756570	7871989	5655602	15260066	9148218	2430296
42	glutamate	Amino Acid	Glutamate Metabolism	57	LC/MS Pos Early	561	1500	148.06	56-86-0	611	C00025	HMDB00148	3322499584	2520167680	4483195392	3480829440	4543178752	2859878400	2844261120	2235500800	2393794816	2234816000	2722908416	1565562368	3776741632	3083262720	2957844480	3869556480	3713425920	4322832896	4388504576	2968594688	3439239424	3835846400	3353453824	4281081600	3132874240	4924366336	5493733888	3411104512	2651643648	3005819904	2150121472	2607709696	3409618688	3310906624	2645388288	2782336000	1873154944
53	glutamate, gamma-methyl ester	Amino Acid	Glutamate Metabolism	33487	LC/MS Pos Early	100001103	2170	162.076	1499-55-4	68662			11530392	10097942	23284268	14065128	16390924	11698116	7.69231e+06	20616610	17819774	12082249	20926208	10335501	28972384	25072988	25617902	20058160	19184000	26356308	26699762	17366246	28299464	24591204	17271510	26384700	24963388	17759884	13161292	17995030	20119426	29757536	6983311	27870476	36727104	20242450	14913718	19591936	20116524
43	glutamine	Amino Acid	Glutamate Metabolism	53	LC/MS Pos Early	563	1291	147.076	56-85-9	5961	C00064	HMDB00641	939755328	656650240	1214962304	701491328	770166016	241473968	260649568	666672256	490628064	842146816	398754496	524689184	519592352	581156416	695208064	852619456	359965024	666785152	376801248	361341408	438952704	786428608	412165792	514692320	436852480	766117440	752876864	703462912	437309952	496095104	638861120	589156608	478971168	534542336	533191712	647431552	283484448
572	glutaminylleucine	Peptide	Dipeptide	42994	LC/MS Pos Early	100003160	3009	260.161					2638538	783288			359168	1.82409e+06	1084792		737422	1.80339e+06	528278	6080193	633614	615702	1164028	1311323	611700		2265630	2419535	1737299	10089346	1474930	4769144	2242639	482811		2222583	4435640	1808526	2394367	1689838	4.06588e+06	1.81214e+06		2510934
3589	glutamyl-meso-diaminopimelate	Xenobiotics	Bacterial/Fungal	53163	LC/MS Pos Early	100008986	2555	320.145					121018	320624	1299453	550440	1684733	356653	380934	315065	579507	377226	1255577	123560	1288121	764205	2052627	2358728	581291	1834650	1365681	776935	834620	819901	1189174	1280787	650814	1.38302e+06	1.58272e+06	998177	1325230	1157194	1677803	1119623	670125	1.01758e+06	1123115	1415172	1684645
91	glutarate (pentanedioate)	Amino Acid	Lysine Metabolism	396	LC/MS Polar	339	2900	131.035	110-94-1	743	C00489	HMDB00661	3.34925e+06	20314770	16558202	3061995	35591188	1620713	6658439	9471385	6935487	17767736	7617675	3529489	10929411	7.91209e+06	7357322	11112293	21991276	27196692	17310148	34031388	27667458	9327561	34154792	30228648	15917126	176429216	51481840	11434241	7.60619e+06	8346365	6.05091e+06	4787227	37291060	19277992	6782432	15503103	94902240
92	glutarylcarnitine (C5)	Amino Acid	Lysine Metabolism	44664	LC/MS Pos Early	100001593	2393	276.144	102636-82-8	71464488		HMDB13130	840833	2621154	365685	2008721	389522	1273406	1349393	2071674	3638014	381258	530843	485701	5393057	958151	3872671	3563898	5831404	967890	500922	510029		472730	250418	249906	628474	217762	749397			979952	499150	475992	386382	368722	454664	1213239	981869
896	glycerate	Carbohydrate	Glycolysis, Gluconeogenesis, and Pyruvate Metabolism	1572	LC/MS Polar	1052	2070.4	105.019	600-19-1	752	C00258	HMDB00139	37438208	27692616	21418204	23262872	54151372	34941864	23504294	35150424	18662152	21537858	14811130	28065454	13743878	8866233	32150276	22347406	7704399	11754870	24468232	12713975	11269476	14512249	19343936	15443677	23156900	45616480	15003528	37551704	18799532	21893846	26513528	33791228	14084313	30019704	30685962	21557374	18207250
1875	glycerol	Lipid	Glycerolipid Metabolism	15122	LC/MS Neg	1254	758	91.0401	56-81-5	753	C00116	HMDB00131	1968239	2626776	3216301	1122723	2900708	1926201	1083368	2724759	1430178	2752887	1326732	1740355	1597774	1226910	1.03116e+06	1596408	1279471	1361544	1805930	1834929	1958428	2546114	1590563	2387887	1320765	2419853	1439227	1588560	1752603	2023965	3105343	1243002	1986443	1782961	2187901	1459656	1654244
1547	glycerophosphoethanolamine	Lipid	Phospholipid Metabolism	37455	LC/MS Pos Early	100001620	659	216.063	33049-08-0	123874	C01233	HMDB00114	2268425	3535504	21788656	4362575	898269	2912476	591790	1140573	1958004	3108377	1138202		1543869	2357628	1724041		1949865	703130	3931051	5592434	4669413	19323512	1939291	12195338	1444297	4937316	5250285	1582940	8532566	5247115	3068025	3864879	6922538	12017869	852797	4199128	19628574
1881	glycerophosphoglycerol	Lipid	Glycerolipid Metabolism	48857	LC/MS Polar	100001619	2430	245.043		439964	C03274		1146822	1709205	2583327	1491349	602976	1909412	1063671	1248514	1168900	1138953	1126382	516598	616300	971761	688667	520607	685848	362082	1057878	767955	1932519	2027455	2954133	1503860	406908	499573		674784	1017172	1277657	932770	427163	1146249	561670	471367	634654	4493358
1550	glycerophosphoinositol*	Lipid	Phospholipid Metabolism	52307	LC/MS Pos Early	100001621	516	335.074	16824-65-0				247779	91110	302635	38537744	116978	2288754	359904	93114	136770		137731	202693	348343	814973	118279	64565	173932	152251	265507	395412	163241	505905	187628	338041	123601	61509		85899	277674	172607	131701	198601	155696	348008	146909	855192	328965
1541	glycerophosphorylcholine (GPC)	Lipid	Phospholipid Metabolism	15990	LC/MS Pos Early	100000269	672	258.11	28319-77-9	71920	C00670	HMDB00086	10820769	2481330	95091816	33637104		14517581	1729895	3232360	4991342	6261053	3547872		10797315	13911276	3331281		3834651		12559012	31268194	22220126	101528072		46503624	6722682		7217303	5720535	44355664	16383389	4.14529e+06	9491451	26320676	29519960	5930279	19680324	20050628
1	glycine	Amino Acid	Glycine, Serine and Threonine Metabolism	58	LC/MS Pos Early	340	1375	76.0393	56-40-6	750	C00037	HMDB00123	168056144	96893312	164605920	234951744	150246432	26205628	81038816	56255764	34958428	52679276	40526036	36060456	38735828	45480424	31830722	33806768	47503900	60744008	99567240	77249136	97049240	137343856	86219048	116760312	50535892	292434016	255534816	46258272	70027456	94744528	122161520	43823456	74686848	74248448	109181488	63661744	58516156
3365	glycitein	Xenobiotics	Food Component/Plant	34024	LC/MS Pos Late	100001222	700	285.076	40957-83-3	5317750	C14536	HMDB05781	368137792	186067440	773538	359624352	5743603	230345760	135330912	45372200	69827968	62073284	42016420	200998512	5584996	788381	6602977	13370583	4484466	1380948	1442311	22151092	13982793	25357196	122693616	14292310	9073574	1354126	842204	79262360	14846741	37647636	149100704	14838398	4498339	20875512	170084592	80007416	6527850
2005	glycosyl-N-palmitoyl-sphingosine (d18:1/16:0)	Lipid	Sphingolipid Metabolism	53013	LC/MS Pos Late	100009272	2623	700.572					11990721	18600654	38706068	9154337	22364504	8.33995e+06	4680401	21734210	17150320	12468572	7180823	4069896	29219036	6919430	12689439	6233290	21844180	5890725	14513394	13405683	10059002	31873664	9824360	12966078	5263398	9974662	8718533	10618199	19584820	18064778	37622892	11460070	10348705	16882640	6.72356e+06	12536724	13748639
2006	glycosyl-N-stearoyl-sphingosine (d18:1/18:0)	Lipid	Sphingolipid Metabolism	52234	LC/MS Pos Late	100001882	3053	728.604					892956	1062276	4072553	440855		308144	207053	1423977	419182	773527		136074	1183032	149397	424743	216187	989701		750201	996418	475735	2104638	502504	1313965	224794	400254	216632	467365	1132901	1059976	2219796	815056	876365	1208353	401105	866289	806971
592	glycylisoleucine	Peptide	Dipeptide	36659	LC/MS Pos Early	100001790	3002	189.123	19461-38-2	88079		HMDB28844	11225330	7239851	9591141	6674504	4670114	8196567	3454691	5975613	2966774	9365551	2181512	15473368	3293044	2579834	4588232	4064107	1090310	4948304	5069539	3601139	2669629	11109747	4258538	6065954	4567268	10665260	4596886	4193617	5197508	2823373	7214034	2562494	4247770	10012520	6613999	3.90892e+06	2812728
593	glycylleucine	Peptide	Dipeptide	34398	LC/MS Pos Early	100001258	3059	189.123	869-19-2	92843	C02155	HMDB00759	27718428	39834176	48827548	14237345	58057700	12588911	9546228	21041368	16012022	34735016	15126338	15535692	18303180	23705710	21782126	19715126	11369942	34963560	17689162	19764456	18215780	36421528	18697512	33652208	17476580	33935360	23817740	18438468	20150026	20230916	46365724	14296590	27414034	43100092	30976182	26568880	11190875
603	glycylvaline	Peptide	Dipeptide	18357	LC/MS Pos Early	100000487	2734	175.108	1963-21-9	97417		HMDB28854	36107520	30027916	36802804	27946374	48753120	15592658	9844073	13992829	13780036	24765724	8708703	17358884	13471974	13407807	13945806	10178026	10654767	17492996	11922947	12725693	8027522	15446042	12029534	15495644	10453889	38703328	25878156	11789668	11838990	10377910	35306544	12894182	10564999	22959660	25381304	13107182	12078428
401	guanidinoacetate	Amino Acid	Creatine Metabolism	43802	LC/MS Pos Early	344	1937	118.061	352-97-6	763	C00581	HMDB00128	6004781	10907680	3939709	15814894	1.54435e+06	11482994	3400367	6274818	5821572	7670163	5.8298e+06	1740453	5753880	8596370	8651522	1.91776e+06	3.71668e+06	7953211	2852393	5087900	3229062	7893532	3857998	3.67784e+06	4599968	5420561	16219986	4532032	11521999	2352403	7.33467e+06	3.49782e+06	4.0948e+06	14314753	8416061	5752330	11836875
2872	guanine	Nucleotide	Purine Metabolism, Guanine containing	32352	LC/MS Pos Early	172	2032	152.057	73-40-5	764	C00242	HMDB00132	36246648	24420796	50135516	23988542	121624032	32431434	14862994	13903531	24884810	23789304	10485527	8.11611e+06	12833445	12588553	19298124	36517972	28566812	32285600	4989115	14084039	5055711	10963712	16325849	5459296	6709939	32272638	3.33478e+06	10136528	8512943	14797583	25916514	32251312	7689252	52268996	22864068	17233512	186701696
2871	guanosine	Nucleotide	Purine Metabolism, Guanine containing	1573	LC/MS Pos Early	1099	1728	284.099	118-00-3	6802	C00387	HMDB00133	20593372	3092070	8373731	1067419	8914674	2285527	9695263	9667730	5539097	18783828	1063163	7628293	55226204	11357197	37889368	55086940	28736196	14279239	859128	1202194	435742	952821	468793	605193	1607712	3832191	482437	1251309	1384119	685314	5103437	11965160	2384222	13392626	2654595	3249184	9236737
2997	gulonate*	Cofactors and Vitamins	Ascorbate and Aldarate Metabolism	46957	LC/MS Polar	100001586	2750	195.051	20246-53-1	9794176		HMDB03290	120413640	14733297	16405699	147154704	1011580	200066224	95092008	17191802	20491596	4990364	12982501	2416167	48146288	5310202	41211000	22936134	2461587	3575516	3.7256e+06	3836695	4956836	21956512	6.90415e+06	6055452	9809373	519037	1586062	57972064	22920150	38985840	12940755	67701568	17580400	6767528	48761192	24796022	1098789
3034	heme	Cofactors and Vitamins	Hemoglobin and Porphyrin Metabolism	41754	LC/MS Pos Late	100001386	1124	616.176	14875-96-8	26945	C00032	HMDB03178	27363606	3279734	5106614	4876950	224867	2046189	6925541	6026009	1437587	2261806	1025309	24342788	2536281	1950504	2910979	1896198	3514206	821984	2106018	2217898	3466004	3438498	7220938	12413667	2882362	162849	546802	3039435	4327128	4279735	27033880	2576099	1702134	2290677	4996790	4453495	188575
1091	heptanoate (7:0)	Lipid	Medium Chain Fatty Acid	1644	LC/MS Neg	925	3670	129.092	111-14-8	8094	C17714	HMDB00666																																					1271778
1244	hexadecanedioate	Lipid	Fatty Acid, Dicarboxylate	35678	LC/MS Neg	100001614	4615	285.207	505-54-4	10459	C19615	HMDB00672		55284	99146	25848	151794			74475	111061	64895	132065		114782	74770	95151		138653	123785	84145	113918	121639	85078	136203	120031	206981	92018	451815	79592	115577	115952		83658	151194		135025	108080	168544
1328	hexanoylcarnitine	Lipid	Fatty Acid Metabolism(Acyl Carnitine)	32328	LC/MS Pos Early	100000781	3308	260.186	6920-35-0	6426853		HMDB00705	529944	553769	2454273	705971	673634	225742	491438	1083062	533719	384029	217086	779346	548662	381895	848253	513280	467488	499130	511310	547172	503834	2185681	513510	1069865	591345	766348	837281	650299	1157649	1553091	843399	618833	1152518	335933	304566	1239227	1173058
72	histamine	Amino Acid	Histidine Metabolism	1574	LC/MS Pos Early	354	3035	112.087	51-45-6	774	C00388	HMDB00870	12752984	33924304	88038640	4251025	61849272	26655090	28870208	4611537	11898632	22894884	47294268	5206972	31890840	22241024	29110620	11604363	9191582	36963604	110833880	40369552	278346880	127423304	263925184	289726688	163499104	23932190	85211120	92298568	96672400	99380688	56452824	151236336	96216208	152134224	82103224	104608472	47146456
60	histidine	Amino Acid	Histidine Metabolism	59	LC/MS Neg	355	755.9	154.062	5934-29-2	6274	C00135	HMDB00177	30164490	20065694	37841564	27336200	21512646	18106660	10117534	11025295	7.64353e+06	14898064	9387255	6736740	8.15958e+06	10993168	6414961	9951352	10687259	12911824	19753264	13883585	17310404	28806836	13525937	16361180	9411420	28799444	22384992	10403210	16040703	18438380	18513044	9508957	12517326	12985719	15803971	12772135	5842853
608	histidylalanine	Peptide	Dipeptide	42027	LC/MS Neg	100003542	970	225.099	16874-75-2	351667			476435	381763	587402		282086	96115	97295	189725	144994	321416	90743	337784		168761	196752	210956	120834	200642	65430	141189	78810	300386	156526	187794	113882	111248	36096	134564	184052	170190	410341	148912	184422	322778		157742	117342
372	homoarginine	Amino Acid	Urea cycle; Arginine and Proline Metabolism	22137	LC/MS Pos Early	100000961	2882	189.135	156-86-5	9085	C01924	HMDB00670	646286	2994009	1.66823e+06	912980	2.2033e+06	965708	221459	1.47618e+06	1.34746e+06	682675	1.28108e+06	187808	1.08118e+06	1.9607e+06	938273	1.07673e+06	1807445	1.46019e+06	1.88287e+06	3.70329e+06	3388787	2.40096e+06	3260657	2861192	3233786	1731749	2394708	984665	3.32169e+06	1.78697e+06	1.79986e+06	1.44704e+06	2349243	2.32252e+06		2154462	143050
3371	homocitrate	Xenobiotics	Food Component/Plant	39601	LC/MS Polar	100002554	4416	205.035	320573-06-6	439459	C01251	HMDB03518	779815	1245000	1572269	575634	2318995	916114	286973	4179271	7624663	1407626	11749183		10338189	4819317	8899122	1594061	2526283	903618	1752989	1.02139e+06	1519260	1302639	1923324	1577773	4392596	638061	2804692	5379373	4477918	5769882	2410837	7.73934e+06	3808394	3409724	7169015	5893865	1452054
373	homocitrulline	Amino Acid	Urea cycle; Arginine and Proline Metabolism	22138	LC/MS Pos Early	100000963	1908	190.119	1190-49-4	65072	C02427	HMDB00679	2336052	3045077	5183833	3167650	7381653	2160824	2802549	3034506	4.18816e+06	3280458	6524383	2614958	2260417	4713274	2923599	3373839	3582304	6307065	8507753	6619445	7378119	5883333	4701032	14628342	6421757	4101805	10300009	4639511	3452192	4085079	2871265	3757922	4195124	4.14068e+06	1626075	2700697	1405972
338	homocysteine	Amino Acid	Methionine, Cysteine, SAM and Taurine Metabolism	15128	LC/MS Pos Early	311	2155	136.043	454-29-5	778	C00155	HMDB00742		301493	712051	130824	300694	479938	696476	734230	257446	304594	128293	238228	362991	228373	268553	315183	122453	210105	483844	358586	363389	1270631	254048	262317	188615	224280	370752	246161	467776	475368	1.24227e+06	240812	981676	355108	153506	382117
66	hydantoin-5-propionic acid	Amino Acid	Histidine Metabolism	40473	LC/MS Pos Early	100002514	1045	173.056	5624-26-0	782	C05565	HMDB01212	1544841	3289288	1388344	1696420	1229596	1313732	1617276	2686745	5090353	2453212	2591910	1572658	3.72823e+06	5200343	3609423	3.61847e+06	3859536	1264989	922395	1600259	975457	2706735	930851	1047683	2959393	859728	604286	3.67093e+06	3240589	6215629	2462900	2383299	5373168	1763446	3895079	2419031	3198524
356	hypotaurine	Amino Acid	Methionine, Cysteine, SAM and Taurine Metabolism	590	LC/MS Pos Early	358	724	110.027	300-84-5	107812	C00519	HMDB00965	3656819	10974434	7148483	2107573	2056205	5379101	5542149	9913080	7339723	17258802	5995939	3823120	10272315	5862260	11939637	5370184	9247678	19997892	2853342	7995940	3310770	11020514	2.88944e+06	3794825	2.43436e+06	1625830	3382263	7949675	3694657	4464161	8770179	6138804	11793248	1902967	3838212	9577187	1080868
2817	hypoxanthine	Nucleotide	Purine Metabolism, (Hypo)Xanthine/Inosine containing	3127	LC/MS Pos Early	171	1295	137.046	68-94-0	790	C00262	HMDB00157	335497856	520089344	738796224	71406000	522217728	464214176	327452096	700442112	855919936	609647232	693117312	320497152	499066624	669049088	650521280	698267584	522024992	822815488	498816256	702241344	686688000	1006782848	522058464	648765760	675839680	279058240	53491008	714312448	816268672	739636160	490413088	817231872	872168192	735718848	587379776	797396480	734469120
71	imidazole lactate	Amino Acid	Histidine Metabolism	15716	LC/MS Pos Early	100000263	2040	157.061	14403-45-3	440129	C05568	HMDB02320	25124804	9793636	3446807	32037756	6656984	30219494	22278400	11430492	3476629	10104826	6894252	5202490	19391960	4759171	26966188	6198830	2936586	7001635	3337150	3205262	2877385	4602188	3152825	3333673	2556007	3169898	2542818	3707388	3431765	2939468	8777288	2625034	6261929	4757975	18538008	4753826	2684102
70	imidazole propionate	Amino Acid	Histidine Metabolism	40730	LC/MS Pos Early	100003434	2263	141.066	1074-59-5	70630		HMDB02271	18214016	33826476	25404604	7814298	43188212	86981960	3690892	70718304	140258816	59136596	183619200	4111794	173170736	247992112	115183512	110577848	258317904	113774320	27425032	82162896	85585888	105339656	48569276	82524736	213174048	40573144	5339190	68916280	104729496	65831992	55389968	189492512	300512224	158225120	165428896	195612256	78675800
225	indole	Amino Acid	Tryptophan Metabolism	33965	LC/MS Neg	100000264	4302	116.051	120-72-9	798	C00463	HMDB00738		32309											116965				102657	142203			206304	22226	145597	254732	132189		867412	32985	60576		48958	275676	345579	105586	131857	194983	103915
257	indole-3-carboxylic acid	Amino Acid	Tryptophan Metabolism	38116	LC/MS Neg	100002185	1708.8	160.04	771-50-6	69867	C19837	HMDB03320		210259			550853	87305		216023		120267	1048808							965653	972201	3245743	2.94819e+06	850094	4806902	3922892	671635	789423	2844743		471197				368872	429255		262702	11578820
221	indoleacetate	Amino Acid	Tryptophan Metabolism	27513	LC/MS Neg	100001034	2200	174.056	6505-45-9	802	C00954	HMDB00197	1204058	2996026	2656671	1758418	5386418	1243236	861416	2365950	2912539	1835671	4604218	544796	2238747	2918453	2922417	1357448	9004143	7801395	2829976	5360456	4536566	2939184	5669417	3554634	3240768	13502660	6906292	2481507	2842796	2620767	3592394	2277199	3454136	4456420	3732342	2866321	16471309
3375	indoleacrylate	Xenobiotics	Food Component/Plant	22114	LC/MS Neg	100000800	2511	186.056	1204-06-4	15030923		HMDB00734																					26686		49496				118294						33783		41991		116405
220	indolelactate	Amino Acid	Tryptophan Metabolism	18349	LC/MS Neg	100000463	2286	204.067	832-97-3	92904	C02043	HMDB00671	12497126	1354097	1373095	10755917	1819796	8278420	8467529	1747873	842765	1297141	1022091	1004741	538600	744652	713029	705481	647601	526636	887817	1854227	512316	1.81753e+06	1308792	1078124	379634	1931402	980007	1062501	1350539	2595755	2943332	537396	753801	827760	3113902	1105761	1465580
223	indolepropionate	Amino Acid	Tryptophan Metabolism	32405	LC/MS Pos Early	100001083	3205	190.086	830-96-6	3744		HMDB02302	1024180	1638476	281594		776578		1132421		465038	306524	1345142		139957	380363		2389089	382870	5050176	4026799	2516296	10707497	429127	7254946	5242871	4244569	19312336	8519119	676456	2015410	683634	1278702		10369707	5547203	3939639	4807581	33539150
3376	indolin-2-one	Xenobiotics	Food Component/Plant	43374	LC/MS Pos Early	100004318	2575	134.06	59-48-3	321710	C12312		301678	857021	1024196		1379065	147521		245684	245870	161612	1037523	170248	811914	762515	480188	586967	2667035	3763871	1609251	2493208	4645859	2156217	3048955	4238321	2362894	3866679	30353160	1499978	1.49118e+06	1296880	1231382	893361	3916383	2060966	1184000	1369116	14287824
2816	inosine	Nucleotide	Purine Metabolism, (Hypo)Xanthine/Inosine containing	1123	LC/MS Neg	361	1602.1	267.074	58-63-9	6021	C00294	HMDB00195	14123882	3810804	11066959	467678	9840835	2318164	10282124	36104184	9147436	22234788	5788471	14968495	64766788	17405516	48978648	42603304	31511816	18825076	5205877	5461101	4222857	2882173	8778602	5029718	4918907	22453554	2415448	3.84676e+06	6569831	6723175	7524303	12502339	4423075	12057375	3.86274e+06	7818124	5251026
315	isobutyrylglycine	Amino Acid	Leucine, Isoleucine and Valine Metabolism	35437	LC/MS Neg	100001590	1420	144.067	15926-18-8	10855600		HMDB00730	53920	218319	109160	103935	254273	102001	100616			43566	238393						247318		84326	63020	137194	109048	266176	175350		188566	281921	47581	93663	96712	66739				101248		171596
1068	isocitric lactone	Energy	TCA Cycle	54724	LC/MS Polar	100009239	2970	173.009	4702-32-3	98259			11487250	913670	916070	24730050	542717	833670	7.86839e+06	1.46631e+06	710950	427520	903517	329918	1348909	1199543	581620	714001	598110	420694	748025	571751	450314	547269	695706	410059	770265	241013	889648	1647626	920517	1121403	745310	1609915	674443	469233	1307505	1.79215e+06	374146
296	isoleucine	Amino Acid	Leucine, Isoleucine and Valine Metabolism	1125	LC/MS Pos Early	376	2800	132.102	73-32-5	6306	C00407	HMDB00172	1861266560	1629740672	2314286080	1728905728	2290940416	802161280	470905888	537389824	561310784	1276479104	499073056	726682880	610814720	854775296	562003008	519359744	913816896	864849984	1486019072	1043683968	1397167360	1444225920	1456191360	1524985984	628030080	3708982016	2731004928	573778560	729918848	1261985024	1722905856	560029056	621151680	1179689600	1257380224	701634432	809597568
627	isoleucylglycine	Peptide	Dipeptide	40008	LC/MS Neg	100003169	1992	187.109	868-28-0	342532			1907202	3.90109e+06	5843785	860409	4216882	1271907	1127063	1331332	1493987	2686488	1341530	1434565	1244718	1321952	1147482	1425543	1.88299e+06	2620338	3647559	3192513	4367684	6635116	3244853	4614175	2113482	3.13695e+06	3658200	1626006	3387266	1938967	4596027	1.33485e+06	4054179	2854976	2211186	2519525	1741276
946	isomaltose	Carbohydrate	Glycogen Metabolism	39777	LC/MS Polar	100002764	3950	387.114	499-40-1	439193	C00252	HMDB02923	129453264	6685529		36543144		21776744	195459296	12692185	1069790	4344309	230055	6825925	124265			1183452				88939			239465	93407				1204858	119178	105085	62722028	89406	112100	310215	3977199	760156
3380	isopimaric acid	Xenobiotics	Food Component/Plant	31557	LC/MS Neg	100001120	5517	301.217	5835-26-7	442048	C09118	HMDB36811	1132846	14419268	35966600	3024454	24837918	5679403	2470260	29868420	30771812	2957515	18062544	1169027	23224626	25378440	22306078	15740461	92423160	85489720	1894353	6122924	4.09697e+06	2172164	2718614	783592	3.02601e+06	2929662	20953242	3318115	6.60554e+06	5137519	2249035	15557426	3.29159e+06	21888668	11644475	17708726	1355563
272	isovalerate	Amino Acid	Leucine, Isoleucine and Valine Metabolism	44656	LC/MS Neg	100000708	1564	101.061	503-74-2	10430	C08262	HMDB00718	3.66916e+06	1971270	1884777		3204284			514708						410633	685672	1078341	1433284	2735016	1237165		2307208	3150855	3428313	3011145		28487324	24891640			867826	7412377		4061113	3427999	2167812	850906	20773836
276	isovalerylcarnitine	Amino Acid	Leucine, Isoleucine and Valine Metabolism	34407	LC/MS Pos Early	100001393	3085	246.17	31023-24-2	6426851		HMDB00688	1201499	1590056	1122137	1215928	278419	707940	914924	1062928	773271	365324		788843	1311195		1295334		664108	666625	153282	938885	883533	927894	628063	1041924	778926	1226595	678461		281423	712219	2.09259e+06	410578	834102	780749	669215	694779
274	isovalerylglycine	Amino Acid	Leucine, Isoleucine and Valine Metabolism	35107	LC/MS Neg	100001452	1950	158.082	16284-60-9	546304		HMDB00678	202077	302003	238494	189704	481445	129943			184104	111352	229708	108398		163760	165927	183969	438942	214763	307637	280107	278311	285709	320519	436526	267452	410335	601401	127530		206396	435771		307316	295814	331021	147598	325257
1078	itaconate	Energy	TCA Cycle	18373	LC/MS Polar	100000455	2969	129.019	97-65-4	811	C00490	HMDB02092	135139184	55878796	6993891	297817536	4100908	100989808	159246832	621610944	11919297	266061200	21825544	21500284	28468228	5067076	30197202	37239176	5627780	4204523	2349886	2466232	2398214	4908836	4866024	1861975	2095627	2958866	2954637	6116120	2599569	3096998	410251264	2334018	3255043	6955532	43100456	2212014	3168435
3039	I-urobilinogen	Cofactors and Vitamins	Hemoglobin and Porphyrin Metabolism	32426	LC/MS Neg	100001226	4190	591.319	14684-37-8	26818	C05790	HMDB04157	26704	854138	1422396		489352	81848		35783	1016173	176344	1390348		236281	655819	215524		616544	410671	3604351	5547694	4358070	2822714	2537587	1983200	5043987	5189813	6179038	1125573	3556021	2367555	472822	761609	1919779	860361	1474486	1000151	570330
228	kynurenate	Amino Acid	Tryptophan Metabolism	1417	LC/MS Neg	98	2224	188.035	492-27-3	3845	C01717	HMDB00715	581695	2135472	4205025	728943	5391586	410850	640524	2822904	2869122	981461	4767629	758936	3725244	4970191	1804873	3198289	4219204	2952708	954810	1642028	4034704	4.0105e+06	801894	5600474	4732341	1982025	4973004	2256886	2777771	3171680	1.98614e+06	3630048	4.01135e+06	4500662	3043983	1460909	2401492
227	kynurenine	Amino Acid	Tryptophan Metabolism	15140	LC/MS Pos Early	100000265	2739	209.092	2922-83-0	161166	C00328	HMDB00684	2637532	2486220	2265677	2217550	1317995	1.98144e+06	1670647	2380740	2346425	2262781	1988518	2186782	4935688	4907167	2169137	2039250	1583050	1798352	1826660	2014465	2.02133e+06	1769767	1636599	1426362	1584764	1683949	947675	3023884	2237914	2354075	2904950	3357585	1811980	1932623	2672309	2601671	2119730
893	lactate	Carbohydrate	Glycolysis, Gluconeogenesis, and Pyruvate Metabolism	527	LC/MS Polar	482	1468.8	89.0244	79-33-4	612	C00186	HMDB00190	690389952	481357760	134256096	1928345984	30439088	1514028544	656216320	421825664	234067904	425745792	135504928	436125216	67720168	31564424	200186704	243401696	46033448	59431856	74747232	162668352	36842064	202776304	177697424	107172632	66729504	4174943	4.12468e+06	221424608	118689064	163981712	427019328	205684352	157928048	65210792	237923456	151728272	347404480
949	lactose	Carbohydrate	Disaccharides and Oligosaccharides	567	LC/MS Polar	393	3500	387.114	5965-66-2	84571	C00243	HMDB00186	28722376	1947661	3398684	22559312	3011337	11113105	125188816	4552929	5233828	2803833	1713690	44033352	632957	595141	2570741	20755816	1445396	2151926		2.04249e+06	321636	739798	2122519	507222	794498	758288		2065019	1703701	901690	1.81965e+06	555193	2133975	4653476	1708315	931702	427353
2009	lactosyl-N-palmitoyl-sphingosine (d18:1/16:0)	Lipid	Sphingolipid Metabolism	53010	LC/MS Pos Late	100009030	2527	862.625	4201-62-1				272734	806855	1412924	266896	778698	562434		916862	1253565	588940	851317		3237522	590892	1560818		1166024		1.01112e+06	1031021	973510	1364663	1229133	778458	761618	478561	608837	812307	1710351	1649935	2221539	2321322	909832	1735642	1296637	2329017	1693345
2024	lanosterol	Lipid	Sterol	1128	LC/MS Pos Late	395	2687	409.383	79-63-0	246983	C01724	HMDB01251	684665	519558	374239	230694	360564		183964	224206	416858	344995	660145	130786	759757	219918	831881	342872	769539	448302	886451	216897	453812	146871	583024	387002	578097	428357	570857	308635	264944	456925	188309	620438	481958	686082	486486	319966	770064
4001	lanthionine	Xenobiotics	Chemical	42002	LC/MS Pos Early	100003892	1730	209.059	3183-08-02	6994972;98504			6060172	2145502	7835578	4565352	76660	329224	1341922	1009724					55782	110023		251221			932115	2761880	3.9581e+06	30568320	823741	2272959	1881420		688504	1369209	4086769	4387763	1137598	5515954	9995338	788006	2732502	2734095	328723
1097	laurate (12:0)	Lipid	Medium Chain Fatty Acid	1645	LC/MS Neg	181	5300	199.17	143-07-7	3893	C02679	HMDB00638	8772542	17648740	21545258	5935172	16086288	10436790	4392907	20738368	10942918	28142392	10068914	16625672	10552151	7.63873e+06	11422352	8520346	5.86174e+06	11133605	7086107	7699469	6062051	9446987	7542832	9158209	6654405	42015792	12705656	7898819	9878966	12169210	10695440	10208034	8829445	11640128	8735469	9689128	18920154
265	leucine	Amino Acid	Leucine, Isoleucine and Valine Metabolism	60	LC/MS Pos Early	397	2864	132.102	61-90-5	6106	C00123	HMDB00687	2411343104	2015038720	3333126656	1980509568	2736283392	987314816	634840320	930111040	869074688	1673037952	797044672	932533760	919881728	1163339904	864679424	899931712	1326024960	1388377216	1823662208	1352430336	1820863360	2338159104	1740749440	2358873600	977666176	3253888512	3095842048	846855424	1192603904	1767203200	2484239104	893161088	1252994304	1993695488	1673454464	1122189184	981649664
640	leucylalanine	Peptide	Dipeptide	40010	LC/MS Pos Early	100003179	2801	203.139	7298-84-2	259321			9381497	10066841	5321891	6340970	6386767	11542160	11722435	13539023	11925805	14986741	8217158	11374639	4666335	7513540	9526363	15114027	4775711	7569735	5492747	10330940	7471423	28802872	6223004	10873213	9528128	3370124	1799484	10821749	20312056	5543122	10261340	10334989	19861332	20620120	8652112	12684295	2563842
810	leucylglutamine*	Peptide	Dipeptide	48189	LC/MS Pos Early	100003183	2620	260.161		4305457			16319450	15681436	6252400	8518127	9078368	12036597	16316969	9344423	7506709	20697012	5830628	19118876	6020343	8857952	10946396	12779695	5422970	8945512	7394831	6684000	8576505	32894448	6321740	11199874	9651385	4223481	1828097	11063275	19165472	4713709	15469711	7902787	18215626	16668001	9745888	12436928	2943575
645	leucylglycine	Peptide	Dipeptide	40045	LC/MS Neg	100003185	2050	187.109	686-50-0	79070			938719	1452652	1225700	576667	1234230	600148	549714	620376	674871	1210027	461622	882748	365670	581392	557129	678290	753195	760910	970476	1086634	1023715	2981231	952930	1312835	687988	769860	546675	867655	1305567	686656	2139603	569981	1365274	1593512	813473	934568	338426
3232	levulinate (4-oxovalerate)	Xenobiotics	Food Component/Plant	22177	LC/MS Pos Early	100000765	1433	99.0441	123-76-2	11579		HMDB00720	3650106	1310069	1360115	675707	2001393	3133679	1802185	3116165	2809769	3145831	1540783	2318605	4315653	1827976	1629566	1564948	1213453	1496842	1.03441e+06	1655165	2495353	1787698	1.02419e+06	1324930	1592609	5350981	1706705	1202436	1146944	1557236	2858165	1192975	1331452	2551921	2747138	1457983	3847910
1144	linoleate (18:2n6)	Lipid	Polyunsaturated Fatty Acid (n3 and n6)	1105	LC/MS Neg	180	5535	279.233	60-33-3	5280450	C01595	HMDB00673	65875252	56164728	353849472	13554248	42722428	23343076	5792842	56077912	21935928	68981456	85133624	10060294	190709328	14558727	51746516	22652164	42480156	22575584	46387984	19156380	14079438	115024072	18538728	26136262	30686864	132443800	98780832	68762488	141364352	148876880	128051136	81186400	140631648	71188720	85058432	124671472	79571648
1146	linolenate [alpha or gamma; (18:3n3 or 6)]	Lipid	Polyunsaturated Fatty Acid (n3 and n6)	34035	LC/MS Neg	100001337	5450	277.217		5280934	C06426	HMDB03073	4606079	2903749	12296757	1261012	3077851	1882199	887849	3708922	2.15313e+06	3799452	4008333	1492965	11239680	1210471	3393522	1663135	2914887	2146120	2210359	2234645	1750833	5124532	2320497	3613650	9072711	7492363	4590768	3429939	6030389	7040101	10694276	4939524	7047719	6764119	5103999	7842133	3941616
1508	linoleoyl ethanolamide	Lipid	Endocannabinoid	52608	LC/MS Neg	100006726	6150	322.275	68171-52-8	5283446		HMDB12252	167159	1605331	4598362		906490	222093		726117	875539	1084286	2198435		4666988	812383	2376849	656867	614488	1691178	956408			555406			361406	512283	354182	1285203	896775	2436332	1067451	3.73192e+06	2244786	539235	1431749	720557	216400
1930	linoleoyl-arachidonoyl-glycerol (18:2/20:4) [2]*	Lipid	Diacylglycerol	54956	LC/MS Pos Late	100010923	2624	658.54					852843	82801	499347	289726		739918		537425		457757		191092	943855		218209							368076		572161	205331		167064		161830	227033	699953	196096	298399	381391	180202	358423	264506
1934	linoleoyl-linolenoyl-glycerol (18:2/18:3) [2]*	Lipid	Diacylglycerol	54964	LC/MS Pos Late	100010927	2478	632.525					6.17925e+06	1353579	322318	4.1475e+06	829477	4731005	2694685	1.98809e+06	1966362	1375040	2264104	4085384	5077240		2837821	734629	634110	782273	847735	1165307	1008895	599398	2175120	2369728	5266954	1590572	318887	995064	957447	1.70918e+06	3057891	1648412	1477565	1.85668e+06	2992323	3078809
1931	linoleoyl-linoleoyl-glycerol (18:2/18:2) [1]*	Lipid	Diacylglycerol	54968	LC/MS Pos Late	100010941	2689	634.54					2630979	424403	134813	1227376	272158	2199365	831791	1022932	778622	1153220	1162865	1295262	3548963	98267	1306193	227042		203048	454720	667747	736551	577681	1368454	1348572	1179287	1098951	317416	526157	692653	1529921	1547776	1156107	1044976	904230	1.98942e+06	4687703	1.85977e+06
1932	linoleoyl-linoleoyl-glycerol (18:2/18:2) [2]*	Lipid	Diacylglycerol	54969	LC/MS Pos Late	100010942	2760	634.54					5322791	644459		1704596		2100713	979184	1150450	888088	1197054	2176687	1546282	2331195		1457558	237898		376423		541888	518128	355510	3354603	2207382	1650219	406910			819566	1900646	2069686	2310384	3333279	2099315	3594527	4010294	1332681
2219	lithocholate	Lipid	Secondary Bile Acid Metabolism	1483	LC/MS Neg	405	5372	375.291	434-13-9	9903	C03990	HMDB00761	780830	37761096		3421420	175839		216983	534408	456020			8470479			20748036			294417	53532364	865797	2399749	165243	1222521	434482		4508528											48288688
3041	L-urobilin	Cofactors and Vitamins	Hemoglobin and Porphyrin Metabolism	40173	LC/MS Pos Late	100002568	901	595.349	34217-90-8	5280818	C05793	HMDB04159		1032275	815310	313025	16173906	74155			317894					161535	571891	87834	6648315	6905829		35205328			10918345			22779340							3515164				86195376
81	lysine	Amino Acid	Lysine Metabolism	1301	LC/MS Pos Early	407	2850	147.113	56-87-1	5962	C00047	HMDB00182	973274816	1054683584	1961468160	729573056	1896481664	456369632	553692160	641412480	724369216	830256576	743946496	476165536	647349440	940572480	634826112	773225792	1083357184	1193260160	1354582528	1141185664	1359009408	1498908160	1249108864	1746289792	940735040	2108111616	2211767296	730377600	961575936	1169435520	1118494464	639205568	1182856448	1212026880	883573184	865797568	675593472
664	lysylleucine	Peptide	Dipeptide	40020	LC/MS Pos Early	100003196	3370	260.197	7369-79-1	4682588			38613384	30681968	58735260	10843017	18914316	15224271	13240095	27734768	20452328	40479104	17673828	25886360	24082098	22361252	30289054	21050124	23762592	22471294	12862262	15164780	17816546	49549060	24177654	36455700	10721748	15296953	14523611	25705570	27747744	20187428	60870276	21136542	30206054	38505828	29122210	29345676	10798160
1074	malate	Energy	TCA Cycle	1303	LC/MS Polar	409	3343.1	133.014	6915-15-7	525	C00149	HMDB00156	280860000	459011680	1629996416	213100736	1020910848	113027216	55130896	469683744	573371328	417210688	575250624	96977656	736144896	519039200	417038336	474944640	936497408	676768832	1004587520	613716288	887447616	552149504	1016002432	899595968	764169536	1874830080	1789452032	513330624	630395840	597089792	764474688	482612736	667298816	682700416	579973248	713978816	897353408
1232	maleate	Lipid	Fatty Acid, Dicarboxylate	20676	LC/MS Polar	100000707	2510	115.004	110-16-7	444266	C01384	HMDB00176	3866330	5579012	1183074	3995574	3.29834e+06	3153542	3543751	2235025	2764311	1846902	1417086	2436494	1303233	1881288	1741644	1381107	1780285	1.54505e+06	929108	1192390	1084677	1161206	1660608	1135165	1451115	2476828	1229430	1.67622e+06	1057703	721408	5125986	1471898	1277359	1.84763e+06	2763543	1763673	4154278
1293	malonate	Lipid	Fatty Acid Synthesis	15872	LC/MS Polar	818	3447	103.004	141-82-2;26522-22-85-0	867	C00383	HMDB00691	704212544	910066304	629972928	694661888	760928768	667521792	625264192	851495360	898724096	834339136	908375552	512875392	895051968	895245248	974282112	848163072	624389184	934108608	391570496	515444288	238350032	318238784	434932480	348906496	471087296	156656032	99013392	885103552	676617152	853777792	848392128	563627200	594658944	583191232	718093120	627559232	224400384
1292	malonylcarnitine	Lipid	Fatty Acid Synthesis	37059	LC/MS Pos Early	100001526	2086	248.113	853728-01-5	22833583		HMDB02095	472733	801333	598038	565881	750151	530029	358327	806351	708263	319199	607305	170793	1313825	1095286	785035	981958	720432	564235	160143	502952	549291	399657	612375	277089	527713	369563	312603	505935	497215	513436	465118	481042	440463	445694	352754	664666	812915
945	maltose	Carbohydrate	Glycogen Metabolism	15586	LC/MS Polar	913	3329.4	387.114	6363-53-7	10991489	C00208	HMDB00163	13981206	27103534	28174440	12388109	42206636	13763792	65552552	36192316	81033048	52987536	33255708	32057362	9850264	9349609	33115434	75986336	18096716	27654708	2901478	27911146	4749709	9426521	8404569	12586108	13650508	5292010	215664	24016004	15833788	11659049	17088002	8266212	25938568	35888884	23783902	13717996	2936074
940	maltotetraose	Carbohydrate	Glycogen Metabolism	15910	LC/MS Neg	100000275	910	665.215	34612-38-9	446495	C02052	HMDB01296	19408928	2885188	173770	18585964	590054	14426642	150934400	2.94807e+06	768857	2275567	386541	39778592		95792	691116	3.10956e+06	449947	398345		552282		232106	226935	70541		166483					5697031				4329359		63178
942	maltotriose	Carbohydrate	Glycogen Metabolism	44688	LC/MS Neg	100000276	812	503.162	1109-28-0	439586	C01835	HMDB01262	6322518	6193102	4408652	33032414	7.38659e+06	21128172	188479120	9026253	11751532	7.82062e+06	6357403	76776048	2.09311e+06	1969124	5696480	17451044	3.69178e+06	6328589	1001583	4419416	1206384	2201096	1829090	2878127	3780648	2019631	463451	7133199	2701958	2779378		2448651	7.20773e+06	7.3386e+06	6027815	3.45855e+06	1404586
987	mannitol/sorbitol	Carbohydrate	Fructose, Mannose and Galactose Metabolism	46142	LC/MS Polar	100001740	2260	181.072		5780	C01507	HMDB00247	3.85011e+06	2717662	3.66487e+06	40192624	6.17297e+06	17746274	5295424	15193232	4464361	3078408	8896157	4040958	1442001	1734798	4.29132e+06	2928976	1610419	2414755	2201412	3.9351e+06	3701201	4633150	8735422	6.26455e+06	2989321	1095793	789231	3324740	2847902	2867297	4884386	1.99464e+06	8512028	4287563	17563682	5.22354e+06	996099
988	mannose	Carbohydrate	Fructose, Mannose and Galactose Metabolism	48153	LC/MS Polar	803	2200	225.062	3458-28-4	18950	C00159	HMDB00169	43081492	24065870	13074059	32913498	13631780	51452076	53838428	30320972	9360794	18041944	11735961	4262943	849225	1884090	8094300	14359745	5702318	10169153	7480907	7478266	6778807	11434031	22617748	14868904	13531180	4455436	3078814	15815660	9531269	6592205	109765320	3826874	7521458	15464752	27402558	10185574	6836970
989	mannose-6-phosphate	Carbohydrate	Fructose, Mannose and Galactose Metabolism	1469	LC/MS Polar	294	4510	259.022	70442-25-0;104872-94-8	439198	C00275	HMDB01078									41830				84988		84373		147021			913757	52466	519072		235297					480345				154745	154524		320891	375277
1106	margarate (17:0)	Lipid	Long Chain Fatty Acid	1121	LC/MS Neg	891	5731	269.249	506-12-7	10465		HMDB02259	12101740	15986965	47678896	4616047	17049050	7.51516e+06	4.63372e+06	14830379	11041313	21408712	19317910	4733486	13885053	16175392	30207806	23171022	21042546	12785830	54085660	6726394	6674822	16065035	10200632	13413708	16641134	60908196	70104760	21741682	35076244	39087864	25177408	10468147	45824260	12407293	17793906	13364372	27910196
1155	mead acid (20:3n9)	Lipid	Polyunsaturated Fatty Acid (n3 and n6)	35174	LC/MS Neg	100001472	5650	305.249	20590-32-3	5312531		HMDB10378	274924	827395	7071090	63473	177288	72215		731230	199129	1.0748e+06	1266332		3.00636e+06	812777	476361	733521	537071	714465		96942.4		1291683	99484.3	173664	381510		1.51994e+06	2.54079e+06	1865411	691702		1157660	1.08148e+06	1.42969e+06		604898	1.32802e+06
329	methionine	Amino Acid	Methionine, Cysteine, SAM and Taurine Metabolism	1302	LC/MS Pos Early	415	2526	150.058	63-68-3	6137	C00073	HMDB00696	812783744	1131375744	2206102528	507497792	1925755008	418446624	302630304	698735616	692947776	1072044480	653661376	431969760	693924480	848690560	682483072	711229440	943379904	1067621632	1125666176	952951168	1109372032	1581917312	1040276224	1439866496	679922944	2140107904	1874971136	613742592	859389120	1124674816	1197681408	467199392	874927488	1102681344	884523840	769086400	526190400
334	methionine sulfoxide	Amino Acid	Methionine, Cysteine, SAM and Taurine Metabolism	18374	LC/MS Pos Early	100000039	1272	166.053	3226-65-1	158980	C02989	HMDB02005	30072328	39194360	84557960	22201612	74933024	16381069	11219328	22929088	22613350	36383932	20350140	21077804	27440944	25603268	22877980	21729648	32273594	41747376	47974552	40838132	37680880	56676236	45171060	58100820	21156470	79034728	91643000	18768792	28473378	34988176	30785906	12067826	27774948	39469836	33204996	27819116	31024198
3481	methyl glucopyranoside (alpha + beta)	Xenobiotics	Food Component/Plant	46144	LC/MS Neg	100005864	1070	193.072					2157405	2270963	3022564	2250248	3330694	1468443	2819157	3113659	4272268	2469107	3675865	3800593	2281531	1837107	3569319	6588233	2519059	2522010	1569836	1553711	1274540	2108889	1838474	1774387	1895805	734475	473217	2840728	2387038	3172970	592158	1750939	2856351	2913930	3253963	1973852	697505
3398	methyl indole-3-acetate	Xenobiotics	Food Component/Plant	1584	LC/MS Pos Early	1104	3339	190.086	1912-33-0	74706		HMDB29738	1621329	1193058	2170650	1815177	3580041	1663395	555041	1666390	1008762	928176	1529618	979214	2278572	1019592	1936145	672632	1209090	1550639	1065385	1.00783e+06	776629	582907	1093254	1081292	661079	3964185	2799434	1168798	1531754	1507157	1106227	1771551	710159	1468593	1923575	1239506	2383646
1312	methylmalonate (MMA)	Lipid	Fatty Acid Metabolism (also BCAA Metabolism)	1496	LC/MS Polar	418	3078.4	117.019	516-05-2	487	C02170	HMDB00202	10450984		68149472		79093656		15019080		48469444		55756616		32536538	59550904	61569268	30361132	271913856	109895032	66589932	73457984	63005940		74196936	62126504	90364496	13636684	100533008	36935692	71393664	36205064	19182498	46291132	44308104		35278408	49250196	38361452
2952	methylphosphate	Nucleotide	Purine and Pyrimidine Metabolism	37070	LC/MS Pos Early	100001805	544	113	7023-27-0	13130		HMDB61711	4625352	16234924	20281532	10542710	27481876	9223371	2713940	12638468	13960415	17999064	13876239	5815068	14128387	16913900	18234176	22447010	19316472	47011912	24048340	11125234	20470524	12974531	17140860	19237188	15063372	23226156	20996996	16979694	10723421	25720212	9436890	24452060	14788840	24307320	22327210	20413014	19196300
288	methylsuccinate	Amino Acid	Leucine, Isoleucine and Valine Metabolism	15745	LC/MS Polar	2051	2800	131.035	498-21-5	10349		HMDB01844	310587904	286667424	429039040	86860912	579842944	82696128	64701612	474667296	236121184	434463456	523651040	5646236	361775936	390235328	127908064	551236224	529165664	374394176	308370176	372315520	382320096	272034848	402372224	365722528	235770000	621776064	357039904	260729776	217474912	258487888	407131680	190948160	326731232	480902528	162789840	195522832	921685376
2015	mevalonate	Lipid	Mevalonate Metabolism	39583	LC/MS Polar	30	1462	147.066	96949-03-0	439230	C02104	HMDB00227	10678073	18298422	15478064	20388756	16772862	28038814	7607297	18180442	21990242	13636630	22792186	3170365	17755100	14991516	18627220	20085368	7532255	11551400	8592686	8819008	8251655	17226828	7922217	3.28834e+06	7620005	6.6308e+06	1101288	11368165	14270971	29656730	17646188	21499600	16512463	8925906	10986122	14081376	11022025
2020	mevalonolactone	Lipid	Mevalonate Metabolism	48118	LC/MS Pos Early	100000772	1375	131.07	674-26-0	10428		HMDB06024	7425822	3783291	8943859	16440618	5984303	28375592	6632612	8539324	8978095	1694616	6571862	1965391	5447527	9302837	5330308	6021280	3270845	2916039	3449006	4254384	1808231	3830007	2614972	2168293	1.81921e+06	1257300	2195019	6363142	5693121	9348828	4.01735e+06	8739050	886242	1763459	4813839	1973467	2888909
1510	myo-inositol	Lipid	Inositol Metabolism	1124	LC/MS Polar	363	3506.3	225.062	87-89-8	892	C00137	HMDB00211	11002846	12959016	11219726	10495438	4487970	13174280	42906208	7.71035e+06	20039080	6.53726e+06	18624132	16624907	39134452	3020387	42358832	18996302	2659621	2012023	2905740	6123855	3.73833e+06	8890467	5426760	5249490	6563713	1.6962e+06	3.89931e+06	6.91877e+06	8823915	5419240	11243385	31251724	8.27861e+06	10490842	9624453	5938037	1261855
1101	myristoleate (14:1n5)	Lipid	Long Chain Fatty Acid	32418	LC/MS Neg	100001198	5346.9	225.186	544-64-9	5281119	C08322	HMDB02000	915174	3531509	1622758	716578	1294867	1154928	711407	1278482	1078357	1657213	925058	820048	1832772	741679	1056006	854928	1098225	1514830	558476	698576	582329	1100598	656012	991683	873330	1677164	1580951	504296	1249745	989130	2119760	2467251	1713481	947196	839671	1378079	2132536
410	N(1)-acetylspermine	Amino Acid	Polyamine Metabolism	32360	LC/MS Pos Early	1200	3356	245.234	77928-70-2	916	C02567	HMDB01186	1224745	3302676	2517356	968406	5707114	391010	787810	1147235	2596238	2787348	2914432	324346	1630621	2236698	1163203	2569934	1870318	2134619	935442	1235321	719335	1339297	969172	682880	1426163	4328594	3368237	1.80811e+06	2.02621e+06	2.09456e+06	4199369	1886949	3.6811e+06	4028404	2534850	1546057	2302528
407	N1,N12-diacetylspermine	Amino Acid	Polyamine Metabolism	52987	LC/MS Pos Early	100002132	3105	287.244	61345-83-3	132680	C03413	HMDB02172	3053844	11191596	14043654	3715119	22703024	3257412	2769163	9806001	20908284	12143019	20929388	6.383e+06	13860910	16256304	9245807	15774967	3034618	6377806	10201802	3.783e+06	3967283	14027816	3334031	4550146	11866796	5101319	33234276	13488505	18690972	15409826	14618713	13508475	23792096	33989200	11415599	16675747	5002884
2822	N1-methylinosine	Nucleotide	Purine Metabolism, (Hypo)Xanthine/Inosine containing	48351	LC/MS Pos Early	100001409	1430	283.104	20245-33-4	65095		HMDB02721	2938632	247991	229648			332668	2377161	1631035	627244	1668871		2853861	3722962	947108	1824072	1961420	120663	132943							346131							352755		424397		124883
382	N2,N5-diacetylornithine	Amino Acid	Urea cycle; Arginine and Proline Metabolism	43591	LC/MS Pos Early	100004575	1310	217.118	39825-23-5	10398396			1797656	2427288	1260068	9606757	3544857	3355981	3923417	1506917	2072279	1524775	1269498		5867300	2411658	1092285	1808988	1032995	1443088	1757799	2407376	1473280	1486612	1505822	1845722	819263	6284072	1272242	1865848	929355	2634237	2280996	1675728	2265317	2.08364e+06	1617629	1451681	4539201
106	N2,N6-diacetyllysine	Amino Acid	Lysine Metabolism	48455	LC/MS Polar	100006124	1554	229.119	499-86-5	91827			1156258	526615	344908	7031316	622009	2864571	2321462	163380	274637	292745	187580	139390	229745	206558	135663	349997	120978	374340	358220	348680	409450	363908	282020	708563	160630	615706	610926	254785	418893	274383	532971	203308	229195	357631	519681	446928	1518511
82	N2-acetyllysine	Amino Acid	Lysine Metabolism	36751	LC/MS Neg	100001721	828.3	187.109	1946-82-3	92907	C12989	HMDB00446	517445	964899	725699	866854	2648487	281114	511263	1056123	1086406	1203239	927634	277725	1869781	1624398	1120886	1262500	641746	878022	1155874	647699	1104655	985847	951104	2080862	557189	3706487	2254861	1321696	514854	1606414	1485228	1320569	814650	2136924	1606045	597180	1735838
85	N6,N6,N6-trimethyllysine	Amino Acid	Lysine Metabolism	1498	LC/MS Pos Early	189	2825	189.16	23284-33-5	440120	C03793	HMDB01325	639290880	661541440	102093728	466058592	238199408	332130592	491836992	516383744	299951008	526934624	162027408	477018528	552250752	98639632	149402304	126930280	89025312	67196144	53742116	127317152	47824640	109775104	82520696	107889392	142263248	148412000	60965172	337549696	158157872	296312064	544704064	422431136	146328544	209458048	348037728	122432920	33881840
83	N6-acetyllysine	Amino Acid	Lysine Metabolism	36752	LC/MS Neg	100001734	1059	187.109	692-04-6	92832	C02727	HMDB00206	1.06983e+06	1207936	1576314	1339319	1126112	819089	958134	1014415	994368	508738	1099796	468717	862799	864961	661553	858367	778705	953218	1774610	966815	1545126	1292285	1417994	2541910	932711	1602254	2704359	899556	846606	1270793	1576241	1170668	1060396	1269197	898461	738634	533909
104	N6-carboxyethyllysine	Amino Acid	Lysine Metabolism	37458	LC/MS Polar	100001769	4124	217.119					423107	856777	492396	511706	528772	220705	451697	730478	988658	975859	1238341	293670	1188277	936294	795228	1.70728e+06	234854	1585394	287221	386834	390360	268670	324006	325749	358290	193216	257661	1743345	542837	1371311	534443	1085785	1178737	388574	839685	898006	126959
1059	N6-carboxymethyllysine	Carbohydrate	Advanced Glycation End-product	36713	LC/MS Pos Early	100001768	2500	205.118	5746-04-03				22804520	41018892	11683778	26435756	13329369	17206922	24843380	32668524	31896658	42113720	18431148	22559286	47306648	51116464	37634408	71766496	5095567	61286872	7099815	8437351	6716093	7.35106e+06	7568071	7891911	9037093	6619810	9259265	45871712	9703892	55141216	45190960	56763300	36381244	11683519	50626928	12175014	4771119
103	N6-formyllysine	Amino Acid	Lysine Metabolism	17895	LC/MS Pos Early	100000486	1992	175.108	1190-48-3	70923			10134439	7.75301e+06	5333893	14491246	6129193	11071946	11402432	7.24233e+06	8431709	8020462	6563746	6340983	5094435	7.29815e+06	4991399	7.42075e+06	5256975	6749382	11037815	7044081	8933547	9662358	5965656	8943776	12561218	5893980	7.63005e+06	10630569	9329553	10172652	10114304	11988194	7.83795e+06	9660813	7.29702e+06	7.83028e+06	4685708
2845	N6-methyladenosine	Nucleotide	Purine Metabolism, Adenine containing	37114	LC/MS Pos Early	213	2264	282.12	1867-73-8	102175		HMDB04044	878179	520811	259379	268164	899450	400582	874957	654120	987219	1835688	784285	332311	1265954		2.8638e+06	6658903	1454446	1097892		291443				312483		390427	531020			146710	701895	844957	288044	242810		263115	668151
65	N-acetyl-1-methylhistidine*	Amino Acid	Histidine Metabolism	43255	LC/MS Pos Early	100004299	2100	212.103					7925552	22531240	22109608	12050974	26761966	6610315	7357228	17660572	20309992	16712415	25345658	3934530	17447672	26173896	12555265	23182974	22235584	34959472	1399715	1399424	1103827	19425584	1341645	6635119	23488868	7356695	39309600	17995764	17771088	22995512	12756399	15777871	19364520	22683124	13548980	18291724	3088358
64	N-acetyl-3-methylhistidine*	Amino Acid	Histidine Metabolism	43256	LC/MS Pos Early	100002204	2056	212.103	37841-04-6	193270			1190739	23149928	9092431	2056767	14634349	865041	1262714	3933469	5318565	3640052	3538741	1033364	11608156	11064443	4958456	4734154	5.75687e+06	6631547	7678740	20133044	9372058	8906881	10400143	9925178	9712982	14103531	4337555	10337245	10049056	9450919	3833882	4359828	4632607	4134745	4233543	23599244	18237772
29	N-acetylalanine	Amino Acid	Alanine and Aspartate Metabolism	1585	LC/MS Polar	1110	1564.8	130.051	97-69-8	88064	C02847	HMDB00766	31930824	29156476	16500840	26997960	24619984	19415632	22058838	8695543	9794138	8412880	9219758	4.00162e+06	6185431	10529555	5608503	12270414	16847548	12950081	25817544	22421876	14330985	20373308	18917700	29904702	16573295	16265117	26993924	11486544	10038989	9642281	23453108	11642501	14578653	13304677	12864446	8177560	10926241
378	N-acetylarginine	Amino Acid	Urea cycle; Arginine and Proline Metabolism	33953	LC/MS Pos Early	100001266	2245	217.13	155-84-0	67427	C02562	HMDB04620	26202500	10987111	5986150	37834840	9305275	28443536	27824800	21178908	10747319	30645756	8984501	20190948	25455668	16696238	9171727	28296588	14143480	20183964	9969829	12146475	18784902	8547101	14123414	24075372	9072117	62582108	11057424	10699017	7374467	6874983	21689096	8328787	15601789	4813817	22447570	6649814	19187480
34	N-acetylasparagine	Amino Acid	Alanine and Aspartate Metabolism	33942	LC/MS Pos Early	100001257	785	175.071	4033-40-3	99715		HMDB06028	9332211	15578558	19987188	14875205	28733688	8868937	11577047	5498277	12963080	19579000	13787608	2063711	9951392	14508175	6818158	11896779	15872720	14032946	22154196	16625764	32909664	19191260	26160988	25575268	14986483	33497924	15285460	14405920	13957752	16819432	12030943	15223380	17496652	16910040	10746758	15264395	22863778
35	N-acetylaspartate (NAA)	Amino Acid	Alanine and Aspartate Metabolism	22185	LC/MS Polar	100000787	3143	174.041	997-55-7;997-55-7	65065	C01042	HMDB00812	65266124	75203576	44130536	68943656	51907148	28052826	24716492	37615324	55468524	55778140	46588808	8049102	56264284	68220616	43207688	52431360	42076680	29512266	43294928	27124744	57422516	25759872	53596480	65689220	36877016	54906476	47854752	61342484	43527440	114182576	127380968	87070400	59355688	52892704	56124572	71290144	70097664
46	N-acetyl-aspartyl-glutamate (NAAG)	Amino Acid	Glutamate Metabolism	35665	LC/MS Neg	100001612	575.3	303.083	3106-85-2	5255	C12270	HMDB01067	267844	286045	321410	231654	479178	155179	147462	355598	319070	276908	442279	92806	428871	629313	340830	544247	384465	275639	76117	118730	189305	134856	119015	140826	112435	50551	144539	249471	139018	339951	290455	333880	89896	180965	246656	147461	86387
2922	N-acetyl-beta-alanine	Nucleotide	Pyrimidine Metabolism, Uracil containing	37432	LC/MS Polar	100002102	1762.4	130.051	3025-95-4	76406	C01073		1782808	3.69046e+06	3181817	5250037	6237860	2877697	1686293	1944133	1766525	3167337	1784856	735817	2381214	3.82968e+06	1596180	1270822	3031121	3553692	1466443	1892425	1128923	1.97532e+06	1057320	1125158	978942	1236649	7.55117e+06	1155398	1339223	1814857	2717606	837222	1670593	3129973	1.81926e+06	1303435	4577865
1046	N-acetyl-beta-glucosaminylamine	Carbohydrate	Aminosugar Metabolism	35469	LC/MS Neg	1216	759	219.099	4229-38-3	439454	C01239	HMDB01104	1309087	2441353	3567646	528488	2962546	730706	313854	1246555	937321	1.70658e+06	1009851	843911	819005	1012699	1487787	974894	1135824	1445091	1913745	1414322	1.73166e+06	4157186	1621424	2208005	1177010	2340885	1280600	1305364	2008980	1478229	3953192	1327501	2586800	2017524	1.87093e+06	1654829	1264874
101	N-acetyl-cadaverine	Amino Acid	Lysine Metabolism	43530	LC/MS Pos Early	100002249	2385	145.133	32343-73-0				168129728	889024832	700243392	146882000	953944832	153546336	166974016	82832128	455563616	352180512	404145984	74505016	424745248	182415024	147134528	610031552	608844096	94148464	892039232	1026590976	1159205888	867569344	1203489408	1289865600	684967616	1115162112	1225399040	612795328	559431424	811253760	1058382336	346140512	347757440	1006461120	472882656	291592064	619837184
456	N-acetylcarnosine	Peptide	Dipeptide Derivative	43488	LC/MS Pos Early	100004046	2141	269.124	56353-15-2	9903482		HMDB12881	1913753	2442089		7545836		5955096	814961					828207	795656	6730986	229522							85620						848669		1016169	1314756	308257		338866	1.77652e+06	452729
393	N-acetylcitrulline	Amino Acid	Urea cycle; Arginine and Proline Metabolism	48434	LC/MS Pos Early	100001577	1010	218.113	33965-42-3	656979	C15532	HMDB00856	1149910	9189894	6053880	4202028	13167313	3693953	5519683	3.11444e+06	7283966	7462005	9491607		5720023	8013862	1754620	2954635	2000408	3890321	27609360	15961732	64840316	23742904	56817160	50525040	10393479	50227588	17648106	8125307	7.30116e+06	15373463	5.24896e+06	6479689	8688887	9105124	7682562	5599619	70761104
347	N-acetylcysteine	Amino Acid	Methionine, Cysteine, SAM and Taurine Metabolism	1586	LC/MS Pos Early	1107	1416	164.038	616-91-1	12035	C06809	HMDB01890	507653	723377	577262	597284	526940	913181	1273639	551523	707193	453039	748031	291083	802335	830855	382513	736801	849518	553570	1470892	1677413	652970	1415277	448993	1091776	852718	845741	961760	1386229	792094	1494714	1332017	2127534	3000707	1026936	936899	864599	702626
1039	N-acetylglucosamine 6-sulfate	Carbohydrate	Aminosugar Metabolism	21365	LC/MS Polar	100000700	1777	300.039	10357-00-3	193456	C04132	HMDB00841	7485053	8841797	4610151	9510043	1479931	3869679	4994714	13136026	4771762	4538532	5739933	1148432	2014461	1597052	12542643	4297164	1854867	1757617	2432106	3823233	4.00477e+06	3851856	4645587	3452185	3686144		2529225	5485656	5802251	5343545	4261665	3251544	6443421	6469089	4927485	3036623	633914
1058	N-acetylglucosamine/N-acetylgalactosamine	Carbohydrate	Aminosugar Metabolism	46539	LC/MS Pos Early	100006435	715	222.097					322417600	573682560	307660288	296802368	257176208	240699808	231748560	474813888	190446080	202034240	294362240	29526844	131697592	124495648	1017919552	196505424	143357040	157329088	167034928	241584688	249788592	233403984	380280320	259673104	164686304	270881024	356876576	294218944	242607760	295071648	760626432	136890336	376577792	295289696	665357376	300165120	259552480
1055	N-acetylglucosaminylasparagine	Carbohydrate	Aminosugar Metabolism	48149	LC/MS Pos Early	1215	1212	336.14	2776-93-4	123826	C04540	HMDB00489	9207560	39322024	5113761	24052888	16396179	63586192	11730686	24201200	8097858	9925214	8848425	2123199	1287144	2108600	35023640	7.7776e+06	3283411	3899653	6.96384e+06	6639788	8.04742e+06	4931175	14281457	5125694	2398671	7877476	1.96315e+06	12116630	1957966	3468535	39008236	4565252	2574645	5465843	35289736	8.1325e+06	7805229
44	N-acetylglutamate	Amino Acid	Glutamate Metabolism	15720	LC/MS Pos Early	100000282	1050	190.071	5817-08-03	70914	C00624	HMDB01138	61951964	107235328	127634232	109841184	174179056	92348592	84925024	221643680	164149664	226952032	149631520	175193008	207299056	112813344	185617264	213327520	117905088	158709696	180652352	154747808	269738240	188432784	227175072	280445088	158584384	218518240	134134280	210956992	131429992	210797344	72372856	165279680	193493200	169308608	89369824	128797944	184293248
45	N-acetylglutamine	Amino Acid	Glutamate Metabolism	33943	LC/MS Pos Early	100001253	845	189.087	2490-97-3	182230	C02716	HMDB06029	31112444	57333948	43284176	39734280	44576328	27139012	29700352	11987362	39134148	78032728	37164108	3.88177e+06	24668712	34398752	27344746	74666416	34554824	42316012	46696284	40977704	54172316	35514472	47168752	52262816	34203440	38116768	22655720	49010008	32594726	45347012	38341296	36869100	31140436	47423332	31504084	40680820	37295272
2	N-acetylglycine	Amino Acid	Glycine, Serine and Threonine Metabolism	27710	LC/MS Pos Early	100001006	826	118.05	543-24-8	10972		HMDB00532	4529672	9985830	1.82249e+06	8277582	3514053	17950214	8969725	3124423	4816719	5184600	2680976	2199199	2411894	3568873	2381688	1280247	2970236	2791355	2628849	3639892	3734403	5480486	6122335	5595724	2622850	17244584	4823464	2739125	3319645	4132637	5277033	1790272	3149313	4268132	3242646	3269554	12986431
79	N-acetylhistamine	Amino Acid	Histidine Metabolism	48679	LC/MS Pos Early	100006123	2287	154.097	673-49-4	69602	C05135	HMDB13253	43074412	292623072	428809888	34285232	605985856	88055384	105201920	42443688	111586688	121471184	208213744	25017304	246187984	238995392	68467960	99501224	53124788	136549248	188956432	175969904	534387104	226242000	529279072	299377344	372573824	338497728	593017600	171925920	196794528	193045728	214217664	209704960	185532848	389617472	143772032	92585368	93106544
61	N-acetylhistidine	Amino Acid	Histidine Metabolism	33946	LC/MS Pos Early	100001293	2065	198.087	39145-52-3	75619	C02997	HMDB32055	16005913	22699432	13258823	15059634	15070865	15330085	6822219	12532679	7731123	31909822	8672534	11436978	14885879	31854452	7604769	16074641	12134517	17984872	30645292	18467308	30655052	23555774	28881926	33224226	17473560	33621456	41896072	12565698	11586582	12615289	22249828	11004774	14523721	15017134	13991732	13755308	19929304
298	N-acetylisoleucine	Amino Acid	Leucine, Isoleucine and Valine Metabolism	33967	LC/MS Neg	100001276	2325	172.098	3077-46-1	2802421			1165026	1184890	575598	2185707	798060	1091818	1071325	699888	380472	305966	511572	266290	313408	371349	362175	522555	509537	370132	902839	336810	658376	1000935	1000282	857480	467111	14709500	1.82978e+06	635214	457792	484314	1361690	759637	586574	1065015	1392826	501224	399865
259	N-acetylkynurenine (2)	Amino Acid	Tryptophan Metabolism	48757	LC/MS Neg	100006378	2378	249.088					30468	87634	107984	1.04042e+06	226392	111536	196210	59912		48719			51832	95278		49559	33831	23811	41336	45323	23264	30577					93520	30035	73788	41883	52176	43946		26757	56755	65823	59035
266	N-acetylleucine	Amino Acid	Leucine, Isoleucine and Valine Metabolism	1587	LC/MS Neg	1082	2400	172.098	1188-21-2	70912	C02710	HMDB11756	1703226	1518030	1294590	1749403	888913	1404066	1560968	1741834	639780	653698	693289	452029	556846	514736	548303	755240	711623	545904	831020	650889	834077	1167373	969505	980616	641582	23286536	2657086	957015	819296	725162	5198953	1717279	991980	3414699	2387998	928426	476290
330	N-acetylmethionine	Amino Acid	Methionine, Cysteine, SAM and Taurine Metabolism	1589	LC/MS Neg	1083	1787	190.054	65-82-7	448580	C02712	HMDB11745	7.28287e+06	13914711	17010724	11586899	9631902	11598922	4942742	6465652	3432917	6139075	5846004	1257656	2245943	2748977	2434949	7823572	3643547	4497677	6251679	4754327	6176200	14086352	5456792	7.88656e+06	4.05559e+06	27772892	6085774	4577498	6730485	7955474	13742004	4741410	6861444	6842617	6144694	3797147	4385689
335	N-acetylmethionine sulfoxide	Amino Acid	Methionine, Cysteine, SAM and Taurine Metabolism	45428	LC/MS Pos Early	100005463	880	208.064	108646-71-5	193368			13707207	4759964	9767973	12662704	8204852	6666036	1.85701e+06	14886289	3795345	25515012	4298483	3738765	9105518	5380775	3153169	7027330	2506391	5260379	2888531	2398079	2298383	3.87661e+06	3636447	2916650	1.92477e+06	8689911	2710867	6645382	2692726	1769714	3079957	1921418	2572310	6658056	7.44494e+06	4298069	4796642
1047	N-acetylmuramate	Carbohydrate	Aminosugar Metabolism	18354	LC/MS Neg	100000283	860	292.104	10597-89-4	5462244	C02713	HMDB60493	3244109	8007935	12746542	3.25352e+06	16135052	3069139	3043774	7886943	10224602	5772788	15063968	1345206	10945920	7146361	6551118	17221030	13019651	17115016	12152298	6817148	11302789	9947710	13380667	11317373	9903161	21937812	12775981	8536437	9294273	12102489	9294434	9045823	11347788	13711876	14539909	7143260	9743216
1044	N-acetylneuraminate	Carbohydrate	Aminosugar Metabolism	32377	LC/MS Pos Early	1162	660	310.113	131-48-6	439197	C00270	HMDB00230	104986776	39907508	22198842	123780912	22805422	38425644	31293000	48650180	12273507	11948555	29834088	12575817	17798436	11244962	211406368	19926046	14958806	6710491	11537277	20939352	19134556	32952422	35419224	18405700	19985036	18795000	33087070	52209088	27111590	35235028	94670296	29475106	39854184	34502632	125926752	40057708	23496444
110	N-acetylphenylalanine	Amino Acid	Phenylalanine and Tyrosine Metabolism	33950	LC/MS Neg	100001256	2597	206.082	2018-61-3	74839	C03519	HMDB00512	2520659	2847527	2.00431e+06	4967579	2467375	2468119	2236361	2259349	1770801	1261036	1728787	857314	1454392	1784448	1237043	1596737	2042722	1462384	1618548	1049616	1695392	2303197	917363	1694359	1724598	11994052	4331461	1572924	1722817	1.81713e+06	4688064	2044429	1718662	2186388	2769874	1492088	870977
379	N-acetylproline	Amino Acid	Urea cycle; Arginine and Proline Metabolism	34387	LC/MS Pos Early	100001334	1695	158.081	1074-79-9	322640			36765920	45389180	17951208	35027576	26621636	41954980	45306688	72935536	39063648	53868796	42906016	23410274	96325376	44027636	70304440	45835432	14946325	15401472	12380489	24464366	10363885	15490682	13231807	12436246	17613048	11831805	6.24364e+06	29296298	33058362	34695480	24706060	51296448	13786211	17163184	18964902	15742852	55182904
412	N-acetylputrescine	Amino Acid	Polyamine Metabolism	37496	LC/MS Pos Early	192	2230	131.118	18233-70-0	122356	C02714	HMDB02064	401093728	1349530368	1359807744	218134816	1993998976	280225088	361312832	93774448	549695744	536785632	439419104	83287256	354764640	296033888	185840624	510602208	49129944	98691168	844507776	165765824	380784896	964229888	443220960	467630848	788043264	55249212	1701614592	902799488	245343424	789121856	669786240	454195712	502092960	818398592	481153888	234403504	596056768
3515	N-acetylpyrraline	Xenobiotics	Food Component/Plant	48438	LC/MS Neg	100006120	2545	295.13					93068	240737		1632097	435874	448717	496749	113294	151953	107870	103771		402242	103016	85448	98131	109528			121839		85881				137599		91381		142542	131693	97239	72464	103485	131301	51245	211636
10	N-acetylserine	Amino Acid	Glycine, Serine and Threonine Metabolism	37076	LC/MS Pos Early	100001851	811	148.06	97-14-3	65249		HMDB02931	9150337	18389908	13989916	13428434	21624990	11366475	13269258	12015455	16997400	14367508	17729774	3530182	20772952	11298463	10757545	22609170	6.90285e+06	5965662	10881236	9290130	28631630	16758214	22540744	15587470	5549004	18198558	4816292	12124879	9109221	14689481	11749279	20950328	10016315	6830468	9208149	9500110	23915050
244	N-acetylserotonin	Amino Acid	Tryptophan Metabolism	1500	LC/MS Pos Early	193	1975	219.113	1210-83-9	903	C00978	HMDB01238		604889	497361		501714	135566	99779	469904	1171954	641502	736088		1.04162e+06	2667156	430331	612925	890931	755197	925960	1652269	749134	534702	961515	460665	1362581	1810306	1201276	552118	464176	714030	326997	1016178	918041	1437550	550162	832107	1972538
1999	N-acetylsphingosine	Lipid	Sphingolipid Metabolism	17772	LC/MS Neg	1302	6000	340.286	3102-57-6	5497136	C00195	HMDB04950			535940		127501						90365		78935				223143		217608	79398		364577				233017	264993	137725	301933	172548	118656		148707				609160
358	N-acetyltaurine	Amino Acid	Methionine, Cysteine, SAM and Taurine Metabolism	48187	LC/MS Polar	100005466	1249	166.018		159864			14060715	54371156	2964869	18719128	1255024	11760147	22000244	45634664	75826544	34596096	45385732	7613335	76259008	91923464	51172612	70037072	120112416	128887624	4245190	23130716	4204431	5782429	3747576	4843554	25851126	4.691e+06	31492244	31058678	24746798	31046198	35798092	27952182	40222212	16468984	23898446	34554000	6745519
16	N-acetylthreonine	Amino Acid	Glycine, Serine and Threonine Metabolism	33939	LC/MS Pos Early	100001274	1040	162.076	17093-74-2	152204			42368064	92263768	53133832	77354800	61088940	65980036	105369888	45854360	53956380	62823320	51222752	23793852	31132104	47061348	31238410	54292752	45515716	56833284	52454296	47793012	75219776	62026824	58719820	59170340	39367596	79841192	52066316	42692316	33113624	50169028	37234944	40913408	49197292	56772848	40116608	31967614	79599816
217	N-acetyltryptophan	Amino Acid	Tryptophan Metabolism	33959	LC/MS Neg	100001254	2630	245.093	1218-34-4	700653	C03137	HMDB13713	475857	578151	615223	1005633	747276	456490	483655	484974	464326	459197	679421	247609	421564	474001	297236	534666	712529	352086	581454	556364	604047	687100	672983	728752	550426	1209782	774473	707850	451657	564142	1108311	759891	463286	629122	660734	391806	453827
123	N-acetyltyrosine	Amino Acid	Phenylalanine and Tyrosine Metabolism	32390	LC/MS Neg	100001104	1680	222.077	537-55-3	68310		HMDB00866	606986	1286249	472030	1283831	1302032	720008	590256	690729		562531	300189	242181	866673	873518		730707	1590553	1271783	273659	154750	491833	520327	391387	1058711	744795	4246063	2334554		385442		2286898	748636	508177	588720	394005		348901
312	N-acetylvaline	Amino Acid	Leucine, Isoleucine and Valine Metabolism	1591	LC/MS Neg	1084	1704	158.082	96-81-1	66789		HMDB11757	944566	1.72053e+06	575597	881478	1.00446e+06	702389	754993	790823	579937	342818	473468	534562	384136	459039	377034	642878	898061	387288	686958	723713	666966	659958	897438	617162	700104	7.99135e+06	987234	737098	823431	592597	2092727	1.90878e+06	793749	1498649	1250524	643059	736951
383	N-alpha-acetylornithine	Amino Acid	Urea cycle; Arginine and Proline Metabolism	32984	LC/MS Pos Early	100000285	2000	175.108	6205-08-09	439232	C00437	HMDB03357	28288680	59117460	13353866	26256706	21131916	25864604	19245156	57416816	49413840	114125048	35008340	22594736	55115744	43563888	36311908	67603824	14421747	24077364	35250244	37949284	32117476	44549968	41453644	60057624	28932072	28854808	24989404	74042944	26048256	63746128	58843140	105315472	45840416	51199352	43576732	33532218	28026082
3402	naringenin	Xenobiotics	Food Component/Plant	44663	LC/MS Neg	100000920	3437	271.061	67604-48-2	932	C00509	HMDB02670	7751152	1452206	472823	9123651	928280	4620217	2103725	5177704	3.6582e+06	1.20871e+06	3479799	4214717	1378846	1502883	2594174	1615082	875391	998326	398645	792841	935522	603665	1613728	502507	1419218	385109	302364	2309768	1317196	1721642	2885201	3842967	1093887	2395287	7290915	3588776	285156
2890	N-carbamoylaspartate	Nucleotide	Pyrimidine Metabolism, Orotate containing	1594	LC/MS Polar	1108	3800	175.036	923-37-5	93072	C00438	HMDB00828	231607	147587	284175	129276	325467	154837	253753		68151		108038			21042			185972	173316	254217	44644	222645	32646	276298	189619	151707	117800	1632694		155667	52583	477317		111686		147563	53447
381	N-delta-acetylornithine	Amino Acid	Urea cycle; Arginine and Proline Metabolism	43249	LC/MS Pos Early	100004523	1877	175.108		9920500			23617200	34213104	36125920	52620820	75466960	33834312	21818892	17757414	28431854	16809668	35728228	5621187	11429822	17444444	12642591	23897788	20771120	35612120	64249644	74595928	76166536	64246472	72576768	82001232	44496624	82481760	46900132	53855976	41123548	66658836	63011500	44240032	99426544	61461348	26224348	39169512	47619988
1130	nervonate (24:1n9)*	Lipid	Long Chain Fatty Acid	52674	LC/MS Neg	100001231	6804	365.342	506-37-6	5281120	C08323	HMDB02368	714699	3008806	6894995	527585	2040737	447950		808370	1190671	767837	1813196		957285	792448	809158	844616	4060017	2349011	3074897	415010	460451	1095411	460642	759300	1438943	2866813	4332856	2654020	1694514	3365284	2151481	1292249	2944259	587898	1564817	1240689	3206930
331	N-formylmethionine	Amino Acid	Methionine, Cysteine, SAM and Taurine Metabolism	2829	LC/MS Neg	194	1543.8	176.039	4289-98-9	439750	C03145	HMDB01015	3.0102e+06	7696033	4095800	2815213	6520908	3.27088e+06	1920589	2008106	2118009	3487019	1467232	1152754	1152062	3404743	2411218	2450984	3926871	2623935	3496037	2637932	1880946	1965216	2675170	2.75383e+06	1827553	3.55801e+06	4329483	2381246	1206337	2040809	4717866	2092011	1762778	2.57953e+06	3341812	1337736	2180381
201	N-formylphenylalanine	Amino Acid	Phenylalanine and Tyrosine Metabolism	48433	LC/MS Neg	100006056	2400	192.067	13200-85-6	759256			482337	391176	233394	610796	432368	422035	360878	199084	223694	242438	259578	238434	170231	187644	259089	169254	199977	174340	230204	82753	314451	218200	191974	357941	269799	355033	348928	134629	181058	246551	791136	227718	217611	280116	290306	186718	293828
3406	nicotianamine	Xenobiotics	Food Component/Plant	43026	LC/MS Pos Early	100004035	1800	304.15	34441-14-0	9882882	C05324		292556000	275406176	125402352	295735360	116541560	217978368	229542368	236348448	230031536	258248752	301355808	180162688	207431840	139363328	259534720	167371040	91804048	57846452	58843536	146065104	56400912	91470016	98914864	82478528	122928448	55734892	17915078	192323536	159631760	407084608	274963104	379130752	135879200	179906784	306378720	207091648	39388072
2958	nicotinamide	Cofactors and Vitamins	Nicotinate and Nicotinamide Metabolism	594	LC/MS Pos Early	432	1942	123.055	98-92-0	936	C00153	HMDB01406	10242021	7110336	7882877	9777215	9419488	13625945	12292494	6904170	7393254	5385938	9304021	16604936	9499947	11463056	5780689	7266056	6889625	6488573	8203648	9738043	9652450	7709068	8703364	6259718	5720919	6793052	5151607	7.31249e+06	6256533	6141746	5155611	7860004	5564420	6228786	4746984	7704540	17604164
2960	nicotinamide ribonucleotide (NMN)	Cofactors and Vitamins	Nicotinate and Nicotinamide Metabolism	22152	LC/MS Pos Early	1312	766	335.064	1094-61-7	14180	C00455	HMDB00229				306462			55696					1.27457e+06	5875889	8681488			68312			121728		77619							104501			152510	49100
2961	nicotinamide riboside	Cofactors and Vitamins	Nicotinate and Nicotinamide Metabolism	33013	LC/MS Pos Early	100001310	2040	255.098	1341-23-7	439924	C03150	HMDB00855	4716746	4797554	13214328	5717580	15342533	6149292	5748293	9784889	10664727	4363915	21156196	6418546	23549884	23992728	7027969	10724809	15387857	18585884	21592044	16640729	21973196	19032810	18793332	35627208	21227362	11509578	50395812	14894213	10510513	14093836	3.28827e+06	20644700	17786732	9574237	6.25919e+06	17089420	5300028
2955	nicotinate	Cofactors and Vitamins	Nicotinate and Nicotinamide Metabolism	1504	LC/MS Pos Early	567	1673	124.039	59-67-6	938	C00253	HMDB01488	151040720	311458784	695466240	128980648	692940096	187875952	145425440	528271008	582284672	405013600	963683392	112184560	441240896	226289056	817271552	720751552	834647232	859787456	901345088	1064575104	760561984	987412224	709934080	901865024	968935168	699095424	580174080	733905472	852269248	700998144	263807520	747010816	872161344	837670528	518158080	755332800	674213184
2956	nicotinate ribonucleoside	Cofactors and Vitamins	Nicotinate and Nicotinamide Metabolism	33471	LC/MS Pos Early	100001316	1536	256.082	2625-49-2	161234	C05841	HMDB06809	134946928	48191124	14418999	90311704	16527948	103922304	168532224	270281056	116263312	104515160	107963944	158394320	151352112	93472768	27694476	38148420	40517536	24973938	24293494	37433924	18346512	19848324	27234468	22349088	135121008	9631819	30468224	155879904	120729328	23402496	67789448	269875936	131866464	25725288	50172256	89611392	9157336
2002	N-margaroyl-sphingosine (d18:1/17:0)*	Lipid	Sphingolipid Metabolism	57367	LC/MS Pos Late	100015611	3054	552.535					5923188	6213809	21625364	1636679	1518460	1990743	787953	5060814	1146263	4467485	1635860	895108	3884781	1767811	2159315	1514046	2659376	916975	5448639	2729207	3082267	15630975	3482205	9209811	2149376	8851252	6195096	2800907	5813968	6046660	6660888	2594116	8608318	13446503	3027301	4656949	6802763
57	N-methyl-GABA	Amino Acid	Glutamate Metabolism	39577	LC/MS Pos Early	100003152	2109	118.086	1119-48-8	1550042;70703			318255328	299201056	182469184	271456800	217332800	293865984	175455776	292200224	159662112	368894176	212203952	106457624	318603072	217738208	382858368	139617824	189990608	326655168	252093072	289454432	263826192	267186768	342432832	311406400	523036800	555463616	226446672	288052256	453348448	184417888	332271712	284630048	367353952	463819904	361459808	288877376	346223808
4033	N-methylpipecolate	Xenobiotics	Chemical	47101	LC/MS Pos Early	100005383	1932	144.102	41447-17-0	11862129;11286529			16038540	21739452	24390676	16135266	63639724	15820895	14831090	21837252	24480576	18653120	30227396	11858897	27008256	25622100	21327632	19070240	25461360	18578482	23000800	28066558	23320628	19422760	28988298	26532514	29711080	41225496	23013060	20172344	22066396	19167286	17705808	22714804	24769752	28106284	21131850	20417708	25661456
385	N-methylproline	Amino Acid	Urea cycle; Arginine and Proline Metabolism	37431	LC/MS Pos Early	100001956	1335	130.086	475-11-6	557			3.62517e+06	3.25722e+06	83801760	2393681	117364000	2753149		11308398	18293730	15957282	137621936	985128	14462484	96345776	32522816	53971616	110297344	117238248	12428092	72521248	22308784	17582764	29279456	14324878	52154580	156784288	7722078	9575744	110417832	11670427	5242405	29497068	97855776	127845840	22226188	99071216	46749276
236	N-methyltryptophan	Amino Acid	Tryptophan Metabolism	37456	LC/MS Pos Early	100002083	2910	219.113	526-31-8	914	C02983		453371	486784	338352	679991	573973	516128	532980	308160		302229	692455	596568	427738	515977	306955	455597		232150	381169	320904	326539	228485	508294	299388	282784	567302		767737	268482	407334	437913	387878	212304	344179	558428	507418	413867
390	N-monomethylarginine	Amino Acid	Urea cycle; Arginine and Proline Metabolism	43586	LC/MS Pos Early	100004488	2845	189.135	53308-83-1	132862	C03884	HMDB29416	6.08525e+06	1439984	10134629	3920590	7.94117e+06	3181345	3.84854e+06	8443611	6.54588e+06	10779030	10913070	3.66396e+06	12547514	7.99362e+06	9634494	6825754	5763463	7436232	6632795	4037615	8126992	8417474	3823053	7432611	2670200	6521359	9377376	6.05528e+06	8859542	7.20636e+06	5428344	4145868	7775884	6.43732e+06	7185312	3309590	2023442
1116	nonadecanoate (19:0)	Lipid	Long Chain Fatty Acid	1356	LC/MS Neg	892	6068	297.28	646-30-0	12591	C16535	HMDB00772	2816385	3720598	13938540	1276852	13277071	2415292	1062886	3.88194e+06	2797910	3309711	8402085	1028846	6862603	5994195	16794526	5.35532e+06	6729346	7912317	9486937	2266603	2230960	4844089	2305292	2716607	4437398	27251596	12706410	4959938	8.23592e+06	9029770	6256747	2734482	6614616	4154044	3262453	5350475	8195466
1963	N-palmitoyl-sphinganine (d18:0/16:0)	Lipid	Sphingolipid Metabolism	52604	LC/MS Pos Late	100009028	3090	540.535	5966-29-0	5283572		HMDB11760	9542283	10196056	20241732	6.4586e+06	7.48308e+06	9205377	3163582	8127145	5372569	4100080	3294821	3.68745e+06	11148879	3973233	5045714	1649746	7.33802e+06	1847366	7067195	9209123	3837270	11834516	4112338	6453040	4188426	11133312	8387437	4844121	6086900	5274460	7.26603e+06	4649470	4433445	10952131	2069651	11515465	23216616
2001	N-palmitoyl-sphingosine (d18:1/16:0)	Lipid	Sphingolipid Metabolism	44877	LC/MS Pos Late	1518	2893	538.519	24696-26-2	5283564		HMDB04949	82876032	97235072	224738064	52957516	33278200	53331600	26077466	99130760	24673872	60417480	28380828	33375230	74250768	18292372	43258768	17080804	37683268	12032692	37039768	38377344	24584574	136385232	27757946	64525364	16069893	101823208	60365764	33601984	56475616	48754708	136039648	23063422	69545552	68283616	30187392	66810460	106530000
4008	N-propionylmethionine	Xenobiotics	Chemical	43506	LC/MS Pos Early	100004125	2278	206.084	52811-70-8	103692			237125	1105114	1162554	337588	2045295	566694	310127	562696	729801	980512	759921		453128	409081	210151	686167	762507	342382	990589	912741	1.02629e+06	784360	1325230	831514	652809	7526913	1179548	428748	277596	779107	949471	465369	741121	632425	588259	409014	913852
2003	N-stearoyl-sphingosine (d18:1/18:0)*	Lipid	Sphingolipid Metabolism	54979	LC/MS Pos Late	1547	3392	566.551	104404-17-3	5283565		HMDB04950	15891627	13666956	38913264	3632749	3269315	4179938	1877527	14066026	2984857	10471102	4236680	2470299	10863591	5375066	3824566	2852052	6633305	2395702	10407635	8411760	7668377	19060100	11004548	13849370	4778275	23377676	13837163	7337316	8850001	8392659	15841230	5371404	11873049	20689396	4301707	8940850	21192976
21	O-acetylhomoserine	Amino Acid	Glycine, Serine and Threonine Metabolism	31539	LC/MS Pos Early	100001129	2092	162.076	7540-67-2	439389	C01077		28185864	30649122	15177976	28293384	13460159	34029588	63732548	41464252	63871748	22009466	45412860	28413202	30499498	35011156	57234260	35453288	33089994	37726864	16480600	39313992	19070990	26040092	20625376	16148891	30308038	2851705	2468453	32759310	42313612	33185276	17343352	66199088	27175110	42942716	27550640	36720512	14263718
1134	oleate/vaccenate (18:1)	Lipid	Long Chain Fatty Acid	52285	LC/MS Neg	100008930	5655	281.249					88917152	142440096	372587744	38329964	64229760	46057732	31583382	104206544	58079500	139249312	119751128	36680228	446294976	118448976	77565696	73123808	162432800	74708568	310116416	49840560	42839112	163206768	59121868	72719632	119036360	423873056	601326464	166452848	188569856	296515616	324544704	105987312	252232000	139595232	119581736	118407872	185298000
1493	oleoyl ethanolamide	Lipid	Endocannabinoid	38102	LC/MS Pos Late	1137	1661	326.305	11-58-0;111-58-0	5283454		HMDB02088	1194091	7.51654e+06	6.659e+06	781820	2565757	652528	91589	3.86691e+06	6.46713e+06	6221340	6406921	1474000	8968595	6322928	5734876	4499418	2866138	8721364	4810558	2192366	3176384	2443009	3677913	2354445	4117575	2451114	3045584	3199790	1881695	4031386	2563690	7579622	6075934	5879833	5300249	4099516	2600721
1928	oleoyl-arachidonoyl-glycerol (18:1/20:4) [2]*	Lipid	Diacylglycerol	54961	LC/MS Pos Late	100010937	2990	660.556					370147	119764	472092	117163		465605		492354		251508			804075									390036		381085					210938		556160		180605		148833	75007	196609
1341	oleoylcarnitine	Lipid	Fatty Acid Metabolism(Acyl Carnitine)	35160	LC/MS Pos Late	100001501	1423	426.358	38677-66-6	6441392;53477789		HMDB05065	229065	504930	750368		144250	237124		659909	325238	398184	272245		855393	496436	289292	171999	464933	288127	466934	256934	120409	796737	171701	977845	665671		529629	497489	210914	434421	471438	548570	597830	1914387	210678	257792
1923	oleoyl-linoleoyl-glycerol (18:1/18:2) [1]	Lipid	Diacylglycerol	46798	LC/MS Pos Late	100002989	3115	636.556	106292-55-1				1556869	161557		702703		958471	401526	362330		386526	326990	571126	690027		300016						220263	224296	604276	700368	408698	495535	61999		243082	520388	830133	638053	407274	422658	919689	1415839	979411
1924	oleoyl-linoleoyl-glycerol (18:1/18:2) [2]	Lipid	Diacylglycerol	46799	LC/MS Pos Late	100002990	3223	636.556	104346-53-4				18984760	4945205	3062851	10680146	2428342	14015388	6.99089e+06	8345407	7080254	8815693	9535614	11919009	7995127	1503580	9711680	3416113	2640468	2922601	4223890	4506773	4589986	6172683	13631513	12270061	8567339	6259008	2387173	5516256	6292063	12512983	12126497	10175735	12600183	9837710	17450196	13311267	9607084
1958	oleoyl-oleoyl-glycerol (18:1/18:1) [2]*	Lipid	Diacylglycerol	54946	LC/MS Pos Late	100010919	3695	638.572					3635404	1153142	1234544	1796039	679044	2298567	1091813	1459038	1417357	1795307	1431828	1826704	769893	271619	1752287	571509	997774	638594	1827647	950450	1259040	1048129	3739677	2460854	1444510	1.72126e+06	547198	995463	1838338	2496803	3450165	2119181	2739233	1.75323e+06	3.82383e+06	2318449	2417514
177	O-methyltyrosine	Amino Acid	Phenylalanine and Tyrosine Metabolism	37451	LC/MS Pos Early	100002078	2790	196.097	1080-06-4	76957			801413	1717877	3193814	476689	4363217	1.0317e+06	615556	3984781	3341267	4560886	5384823	612334	1007795	1219600	1399439	8441034	1862785	3507622	1777956	4194621	1820274	2688516	1937793	1802567	2137572	1409015	611866	5372624	3299951	2984445	378064	4218121	5184180	2041304	1769944	3925148	2842249
368	ornithine	Amino Acid	Urea cycle; Arginine and Proline Metabolism	1493	LC/MS Pos Early	444	2800	133.097	3184-13-2	6262	C00077	HMDB03374	284121920	78493488	43508920	93966072	49867044	207057536	90311872	72870608	80167704	113472584	69889056	18939192	100749112	54930972	30856780	266242640	44016512	71436224	84770672	87007352	38564752	112988768	77682344	110384024	101254304	98769048	96496520	120501440	73250328	92634128	336899744	280080512	103054552	130621184	106707920	83838568	50886324
2892	orotate	Nucleotide	Pyrimidine Metabolism, Orotate containing	1505	LC/MS Polar	445	1638.1	155.01	50887-69-9	967	C00295	HMDB00226	61308664	67577664	106145448	76147560	52268804	73431648	109504280	128634344	106261424	47917944	65799204	31201812	89821256	62711996	60152256	84640072	42298060	65447748	141901088	100987752	108186696	89107592	86017664	148525824	85127144	36871516	121952432	92069456	95090792	134399200	104642320	82357560	60352576	89034536	73976368	68133176	35811016
2894	orotidine	Nucleotide	Pyrimidine Metabolism, Orotate containing	35172	LC/MS Polar	100001416	2250	287.052	314-50-1	92751	C01103	HMDB00788	412981	1583047	650413	865639	674226	498893	735285	776315	498450	625705	603963	261806	398882	393862	600974	86746	42648	50550	322267	338993	95668	1616432	163560	68865	347463	63796		1257536	382661	820698	1535823	1659181	128429	337547	1320900	186638	54092
3927	O-sulfo-L-tyrosine	Xenobiotics	Chemical	45413	LC/MS Neg	100005384	990	260.023		514186			399946	380608	537957	767354	162202	259233	83955	93360			249308					48474	154835	96009	95252	130020	64247	190417	376081	123360	149511	194847	162144	163496	291784	247057	556039	164280	204723	144336	1226396	209613	157549
176	o-Tyrosine	Amino Acid	Phenylalanine and Tyrosine Metabolism	43392	LC/MS Pos Early	100004290	2772	182.081	2370-61-8	91482			5884187	4178737	2056252	5851250	2602759	6.62208e+06	2500149	889720	1155416	2724707	887672	1454645	1.04791e+06	1432119	961836	820636	944969	717843	1317507	1385180	1341303	2393808	1.53212e+06	2414276	970053	2603966	1.89678e+06	734318	1100781	1383786	5117768	843795	1054441	1478471	1776192	1025207	2064259
2996	oxalate (ethanedioate)	Cofactors and Vitamins	Ascorbate and Aldarate Metabolism	20694	LC/MS Neg	100000841	603	88.988	144-62-7	971	C00209	HMDB02329	27638060	11685408	9426686	12119953	8516215	24007366	15816947	9893634	9695130	10780814	10232355	15894950	7661778	8299771	19053650	10490011	9047633	7.83591e+06	54830752	19479764	59528600	30661634	43045076	56313944	63054320	26940612	73351472	58039632	16145963	53328936	34402072	96708376	25653520	38274812	43832972	23880212	23332488
1104	palmitoleate (16:1n7)	Lipid	Long Chain Fatty Acid	33447	LC/MS Neg	452	5475	253.217	373-49-9	445638	C08362	HMDB03229	5693161	13968391	25142384	3571539	4801772	4620730	3085816	9589993	4552799	8245433	5026065	5312364	9810877	4330816	7259572	5225457	8754140	4664016	5076387	3102664	3056202	9010038	3593954	6727740	5870789	14196374	17230260	6623092	12451533	9220737	18627978	9644663	14823591	6178195	7925124	6905903	11099591
1338	palmitoleoylcarnitine*	Lipid	Fatty Acid Metabolism(Acyl Carnitine)	53223	LC/MS Pos Late	100009406	1357	398.327						402858	203111		172046	260445		295897	357746		204474		165748		307860		594481		181793	434230	1973258	205418	260572	114976	186454	289968	101482	56025	530261	128155	154774					138782	357688
1940	palmitoleoyl-linoleoyl-glycerol (16:1/18:2) [1]*	Lipid	Diacylglycerol	54967	LC/MS Pos Late	100010930	2664	608.525					352532	323158	832176	701370	369286	273082	390460	338252	781392	899099		232006		588467	252740	388675	341811	1488521	661616	439720	265128		273847	816564	117604	755329	451548	637307	285478	998181	656270	1171747	313980	1582834	374183	619783	256805
1973	palmitoyl dihydrosphingomyelin (d18:0/16:0)*	Lipid	Sphingolipid Metabolism	52434	LC/MS Pos Late	100008954	2290	705.591		9939965			2086482	4069864	9047451	1382738	1.02184e+06	3.01206e+06	417636	2367443	2009639	1284029	1314230	483671	2565986	1884523	1877775	389168	5340592	624446	2684610	9750036	2287156	7975185	1435142	3624249	1953023	1672095	2754007	2682031	5547381	3804658	2799101	3689823	3.18285e+06	6114873	1379485	4234627	9483925
1496	palmitoyl ethanolamide	Lipid	Endocannabinoid	38165	LC/MS Pos Late	1489	1643	300.29	544-31-0	4671	C16512	HMDB02100	3.76671e+06	12696692	10617799	3245801	5909388	2997642	1.93473e+06	4978598	6462990	7332362	7749100	5605410	8766095	12249745	8710060	3551367	5044473	7808936	4789365	3409773	6660254	3258073	5627216	4877446	3967136	4042381	2307669	3401211	2620050	5083066	4627786	10412555	5822285	7.73634e+06	5861894	4060539	7392529
1975	palmitoyl sphingomyelin (d18:1/16:0)	Lipid	Sphingolipid Metabolism	37506	LC/MS Pos Late	100002107	2168	703.575	6254-89-3	9939941			21953696	24581848	164428288	13338243	4342867	24570548	4422089	29783996	12291731	26295468	8429920	5258424	16433466	8605530	15692814	5320483	22291544	7222114	21509560	39609944	32070014	148606880	13572861	62679324	12844466	15342605	31973986	22946700	85840296	62887984	74027056	31332884	91331128	81467616	20976976	39851852	61981372
1939	palmitoyl-arachidonoyl-glycerol (16:0/20:4) [2]*	Lipid	Diacylglycerol	54958	LC/MS Pos Late	100010925	3015	634.54					451313	453900	1.99835e+06	247632	157972	547045		911748		264204		782654	995221		722036	386319	358647		151756		420998	1554646	170317	819401	557842	382531	370041		852374	624072	741872		504315		148892	181505
1337	palmitoylcarnitine	Lipid	Fatty Acid Metabolism(Acyl Carnitine)	44681	LC/MS Pos Late	100000776	1425	400.342	6865-14-1	461	C02990	HMDB00222	540539	1.01648e+06	1523565	590044	309104	625605	232385	975888	563678	595293	415304	404287	569938	482221	441762	231551	590622	350308	531020	329047	199689	895291	349685	1055543	509067	119153	753108	612017	507829	656241	796469	766383	603397	1.00693e+06	460175	318062	182707
1937	palmitoyl-dihomo-linolenoyl-glycerol (16:0/20:3n3 or 6) [2]*	Lipid	Diacylglycerol	54941	LC/MS Pos Late	100010915	3265	636.556					520655		563269	278079		118668		353754				442238	311222		440976							633692	90993	609747	381884	113159			332210	312131		115357	405262		280823	172188
1952	palmitoyl-linoleoyl-glycerol (16:0/18:2) [1]*	Lipid	Diacylglycerol	52633	LC/MS Pos Late	100009052	3080	610.54		9543695		HMDB05207,HMDB07103	717900	110495	510462	552545	138946	755578		315196	311850	286488	111855	293762	765888		228358		180782	475925	262062		316191	332009	310087	393414		855953	381690	166660			924613	290143	192498	301528	315972	686916	1527314
1953	palmitoyl-linoleoyl-glycerol (16:0/18:2) [2]*	Lipid	Diacylglycerol	52634	LC/MS Pos Late	100009055	3197	610.54					9382344	3207026	9122537	5784452	2494025	8745388	2898896	7826455	3443857	4671653	4785164	8330941	11120822	1438054	8520448	3140156	3854522	2059485	4244653	3247037	5322647	9754427	6.52496e+06	10393470	5600294	3656711	4945335	3402712	6500852	7.678e+06	8833969	4290459	6.8057e+06	3664430	7506093	6427167	6051745
1945	palmitoyl-myristoyl-glycerol (16:0/14:0) [2]	Lipid	Diacylglycerol	57364	LC/MS Pos Late	100015610	3180	558.509					95262	188563	793490		795112	944907	111002	1175414	710253	482718	191694	903217	138778		758828	1268498	142807	218988	182935	259102	139353	131390	287659	131151	179192	313353	153009	363606	274701	341918	407263	473240	217329	289469	313131	361860	356430
1947	palmitoyl-oleoyl-glycerol (16:0/18:1) [2]*	Lipid	Diacylglycerol	54942	LC/MS Pos Late	100010917	3695	612.556					2493933	2508252	6980144	1.54987e+06	1403723	2872892	1136021	4160517	1539563	1999757	1490476	2810348	4.16592e+06	942365	3839147	1189701	3.11217e+06	1121738	3732360	1819861	4306919	5907219	4816618	6014739	2712426	2905857	3110115	1850414	3952025	3.37161e+06	5139505	1709058	3630646	1515277	2912422	2175747	3785816
1951	palmitoyl-palmitoyl-glycerol (16:0/16:0) [2]*	Lipid	Diacylglycerol	54990	LC/MS Pos Late	100010948	3734	586.54					251182	532741	1329230		926329	941832	292667	993662	598568	526827	420145	646788	183211	67706	514918	1215880	250470	194234	301570	539971	130964	256400	388988	325510	148926	569665	106635	492138	337501	479167	859380	356778	325987	242933	316663	277872	561550
2983	pantothenate	Cofactors and Vitamins	Pantothenate and CoA Metabolism	1508	LC/MS Pos Early	1024	1667	220.118	137-08-6	6613	C00864	HMDB00210	33749348	113248512	215359872	22424772	403294016	39227220	56721332	165260944	70348000	164752448	326598368	52344576	44375820	43063128	147925024	322353760	110688944	377681664	417292352	164796208	356285088	307917408	305151776	376715904	276997024	474764768	182842992	172183136	163657344	165611744	80605200	111111584	292192352	217215952	90945328	181517424	183683344
141	p-cresol sulfate	Amino Acid	Phenylalanine and Tyrosine Metabolism	36103	LC/MS Neg	100001315	2890	187.007	3233-57-7	4615423	C01468	HMDB11635				142282		39785											1832091	99972	20226	84886	184746		1982987	237290	174522		753700	36051	31709	21780	130041		227495		378945	35325	36366
1102	pentadecanoate (15:0)	Lipid	Long Chain Fatty Acid	1361	LC/MS Neg	980	5521	241.217	1002-84-2;10002-84-2	13849	C16537	HMDB00826	16190054	27214036	54191248	6457914	23252290	11026628	5039604	14157299	11268668	16731574	12029606	7.7667e+06	11957177	11753346	18990502	18833268	18006370	11200736	29613504	9967309	7639136	15761104	12318645	19136068	12137609	105739784	230766064	21812158	26448180	33132612	24897954	14646577	34486768	11505351	23108280	13580693	49368476
117	phenethylamine	Amino Acid	Phenylalanine and Tyrosine Metabolism	12142	LC/MS Pos Early	1207	3065	122.096	64-04-0	1001	C05332	HMDB02017	1106659	1900626	1906387	1187964	737870	1496056	2209507	2113506	1061435	2179239	1190850	1077507	731827	990258	385565	555233	1521697	2469191	19645772	4218356	33295104	5362221	17013402	10667515	4561614	2306150	8997854	1193582	17438396	1697345	3926114	1739859	32761008	6733237	2156885	7377071	643076
138	phenol sulfate	Amino Acid	Phenylalanine and Tyrosine Metabolism	32553	LC/MS Neg	100001510	2156	172.991	937-34-8	74426	C02180	HMDB60015	223554	1144108	85883	897825	66275	179926	153657	248101	508323	87722	637707			169110	113567	109594	1163919	159795		91744		69841	532203		97039			444765	246088	65541	981276	148209	410096	145072	1070177	359271	158746
118	phenylacetate	Amino Acid	Phenylalanine and Tyrosine Metabolism	15958	LC/MS Neg	100000011	2150	135.045	103-82-2	999	C07086	HMDB00209	199921	725295	583381	264541	395064	282588		623192	277069	1192350	458161		914312	715794	551785	715436	1.0104e+06	1685878	461627	443286	2672287	826429	2600861	2551860	1505659	949998	13409054	824401	568373	425521	3947111	1602614	2504772	2483596	1635655	1093510	510630
864	phenylacetylglutamate	Peptide	Acetylated Peptides	52925	LC/MS Polar	100009045	2325	264.088		11579826		HMDB59772	185893	234496	161421	256919	236064	187355	111977	97185	122103	85666	63840		98787	85763	59216	64997	216041	74693	75019	94144	67652	55718	104610	35090	39462	44738	221342	150209	117281	89510	274218	112451		128668	214620	80425	127251
867	phenylacetylglycine	Peptide	Acetylated Peptides	33945	LC/MS Neg	100001275	2375	192.067	500-98-1	68144	C05598	HMDB00821	156994	483404	432974	244480	477384	88709.7	162512	366575	377238	197288	455050	101847	336812	529906	195016	279309	476559	146667	350263	444377	298605	363437	411077	249257	266060	487137	304707	265812	194873	282400	287386	274839	276788	349229	428663	220723	243304
109	phenylalanine	Amino Acid	Phenylalanine and Tyrosine Metabolism	64	LC/MS Pos Early	460	2878	166.086	63-91-2	6140	C00079	HMDB00159	2273514496	1706943616	2591335424	1805473920	2125847040	1452471168	1000657216	1024345344	1023332672	1668647296	821202176	992556672	700164736	943219456	854753024	1015928960	1027286848	1125085824	1309168640	1151942784	1314236928	1809276288	1298305536	1722763264	767561344	2502672640	2120742272	769139264	1059402240	1330331904	1882341504	581197440	985501568	1243119360	1399220480	987261248	893957952
692	phenylalanylalanine	Peptide	Dipeptide	41374	LC/MS Pos Early	100003589	2909	237.123	3918-87-4	6993123;5488196			5739638	4227662	4052091	2146145	2883055	3434611	3296815	2152030	1593774	2987749	1371658	4015228	925504	1255365	1420418	2746170	1307551	2276504	1443638	2523146	2210105	9389870	1843491	3378137	1617704	1978573	888817	2070368	3758339	1907673	4439917	2038770	3662149	5810776	2373814	2792429	1057837
696	phenylalanylglycine	Peptide	Dipeptide	41370	LC/MS Pos Early	100003588	2898	223.108	721-90-4	98207			9831055	7046379	8892721	3.70982e+06	6521374	3190578	3024635	2298325	2487552	6481312	1754764	9361746	1650832	3082348	2593367	3097762	2359624	3676455	4250672	4.10896e+06	4062006	8934260	4555949	7995544	3021099	4.02061e+06	2807250	3048928	4520841	3015042	14373119	2164533	3908795	6280963	4427202	3581971	2308909
114	phenyllactate (PLA)	Amino Acid	Phenylalanine and Tyrosine Metabolism	22130	LC/MS Neg	100000774	2208	165.056	828-01-3	3848	C05607	HMDB00779	20153208	11715071	5851337	23035388	5586192	26722120	11610761	4138486	5473089	7401879	2585589	2.05034e+06	1285870	1659855	1599248	2060647	1.83156e+06	1145413	5121447	7142842	1616319	5.50256e+06	6501893	4509722	1194615	6831358	4404734	2540892	2992440	4917975	16019375	1703147	2564249	2.73916e+06	7243014	1024483	4820942
113	phenylpyruvate	Amino Acid	Phenylalanine and Tyrosine Metabolism	566	LC/MS Neg	241	2517.6	163.04	156-06-9	997	C00166	HMDB00205	1934820	1528315	4392440	1.28874e+06	2498966	3.0241e+06	945186	296740	430585	527376	272936	686703	93126	360606	294459	218150	810355	1595835	1567116	707461	724325	1043349	1258291	2055402	505216	8966898	7548603	642897	534493	1466065	3162558	466167	487195	665464	1241268	384854	1.58145e+06
1088	phosphate	Energy	Oxidative Phosphorylation	42109	LC/MS Pos Early	461	576	98.9842	7664-38-2	1061	C00009	HMDB01429	1417784	5440595	25294570	2621638	2632800	5415163	515607	28144058	19215184	5795064	33081980	899258	27735256	10789775	25120360	28645066	9829124	17804220	57824788	40373776	57615500	62690840	44386976	48309624	51924792	8581141	37866376	35186276	55171812	61810100	20800502	50926980	51847912	32759750	28456316	43313548	9164999
2985	phosphopantetheine	Cofactors and Vitamins	Pantothenate and CoA Metabolism	15504	LC/MS Pos Early	100000328	1372	359.104	NA	987	C01134	HMDB01416								151577	298858		344122		120060	268522	216221		252494	141113		922425	165799	1276910		294031	544159			246757	978650	170802		777259	1748352	143250		382610	191538
3101	p-hydroxybenzaldehyde	Xenobiotics	Benzoate Metabolism	17665	LC/MS Neg	1276	2040	121.029	123-08-0	126	C00633	HMDB11718		3073206	5173272	5231677	6430072			2063748	2450489	2289566	2059149			3416072	2738407	2050467	5277781	4427547			2094089	1935911	2186993	3397109	2441674	7.65407e+06	5570643	2884723		2553982	3237708	5262164	2739420	3.36508e+06	3134152	2035989	4154271
2004	phytosphingosine	Lipid	Sphingolipid Metabolism	1510	LC/MS Pos Late	469	1367	318.3	554-62-1	122121	C12144	HMDB04610	10256767	21941036	15701269	10334618	10194828	9037901	4915868	18213100	27521080	12336523	30092056	2749592	99523648	54338024	23195216	7266392	20217984	9128337	10642468	14390910	16125158	71183736	16725481	7486606	12784308	10996058	15974313	25680160	22963550	26392456	23938000	23501520	19238432	33280816	24225802	55041212	23517244
235	picolinate	Amino Acid	Tryptophan Metabolism	1512	LC/MS Pos Early	1022	910	124.039	98-98-6	1018	C10164	HMDB02243	5124630	30625250	29287480	10141426	48038352	10325027	9059737	12412022	28214028	10292648	19250564	3590732	26188864	36775144	17713000	17953404	40553340	39258648	30142364	56151984	33486596	33886856	32103476	24966146	40510624	25089924	59441960	13813223	34082020	14122931	10644563	13303622	19088836	23572762	13421723	18977760	32054858
1233	pimelate (heptanedioate)	Lipid	Fatty Acid, Dicarboxylate	15704	LC/MS Polar	100000101	2745	159.066	111-16-0	385	C02656	HMDB00857	242715	868925	1272405	1154997	2987613	298094	144582	744944	695013	892366	416432	266613	754849	902951	465324	718548	1446993	2.07212e+06	859303	2297577	1.04849e+06	808598	1525330	994928	631623	6218187	4019957	341773	833918	686816	790535	273072	1433886	1825238	855709	578908
1512	pinitol	Lipid	Inositol Metabolism	37086	LC/MS Polar	100001860	2039.6	239.077	10284-63-6	164619	C03844	HMDB34219	505326944	166064592	3624723	628304704	19567344	688994944	559403264	426369536	109968160	214773312	216974496	829696512	538475456	9161587	1317039104	231632912	6602086	7032668	4194270	86348392	10067190	52990172	103214176	31607560	110352448	2548651	640481	412752992	348982336	289730368	292321984	503708160	37121392	295048576	359060736	112476264	4529944
3423	pinosylvin	Xenobiotics	Food Component/Plant	40011	LC/MS Neg	100003235	4939	211.077	22139-77-1	5280457	C01745			330635	3749483	35218	2541362	172499		580478	1240270	82615	644906		806151	2044759	729356	947894	6842975	3925668	518884	629120	788666	249693	376267	76998	384163	195459	2200206	323428	818279	184524		875180	267855	824006	577802	1232958	153691
99	pipecolate	Amino Acid	Lysine Metabolism	1444	LC/MS Pos Early	1025	2200	130.086	4043-87-2	849	C00408	HMDB00070	14298367	31751318	79249952	18420108	96209264	28221308	16256895	35426104	43549800	31102314	69586824	13922793	154600432	50234288	46495640	26632384	64099888	84100504	70304816	95068976	79564856	42634564	128632352	95345824	97143288	228025936	74717504	29557550	74858760	24130936	37208816	106595064	58431668	82840208	34228184	47026968	199426560
3159	piperidine	Xenobiotics	Food Component/Plant	38183	LC/MS Pos Early	100002398	2500	86.0964	110-89-4	8082	C01746	HMDB34301	261204	635931	2691556	435560	16138608	1044221	582599	33564952	3876099	415482	9444594	1585576	47465640	14076623	1401086	3772642	10717191	9135800	10867202	11109973	12826044	3.11152e+06	18726874	36192108	8972233	49155100	3402503	1706676	4682468	2.76558e+06	695028	7.21422e+06	5.82248e+06	2594376	1046861	1540117	11988446
389	pro-hydroxy-pro	Amino Acid	Urea cycle; Arginine and Proline Metabolism	35127	LC/MS Pos Early	100001167	2128	229.118	18684-24-7	11673055		HMDB06695	2655420	5883157	6073618	6.00465e+06	7570513	2377366	2509055	2896708	4034584	7258495	5595358	1823325	4349079	10858568	3203276	10237534	7174246	5798647	2750418	2176587	2358496	1846613	1955386	1586194	1685502	1710160	2019557	1.76836e+06	1912078	1857409	2719002	2627252	1927685	2584122	1803097	2591974	2218619
369	proline	Amino Acid	Urea cycle; Arginine and Proline Metabolism	1898	LC/MS Pos Early	480	1603	116.071	147-85-3	145742	C00148	HMDB00162	1783367424	830089472	1506333056	2255041536	1285314560	1246918400	705400640	546737280	408102944	636772736	413172640	543868416	505382912	508357792	395494560	473318080	630045952	725514496	1008277184	866906368	828992576	1031675264	872626560	1032120960	540326528	2453631488	1953998080	443583296	561723584	787971392	1021494272	419478528	590185344	829014144	693823808	669119360	867583424
714	prolylglycine	Peptide	Dipeptide	40703	LC/MS Pos Early	100003674	2136	173.092	2578-57-6	7408076;6426709			949562	1311400	1719379	1326959	1556721	741050	887665	909176	995704	1193331	937443	1081852	879793	1303445	908931	1183348	1200373	1213144	1053244	1080684	1059214	1563010	786236	993413	758277	1242561	794529	1226411	1196432	1155478	1255841	1249243	994231	1189109	1122620	1370458	886899
1309	propionylcarnitine	Lipid	Fatty Acid Metabolism (also BCAA Metabolism)	32452	LC/MS Pos Early	100001162	2590	218.139	17298-37-2	107738	C03017	HMDB00824	1800313	3004282	5366886	3570768		1837351	2018278	4001090	1645577	306877		870626	3243941		29475160	2276099	1146230	536150				5773013		1860222	256961				2621936	1171759	2821244	514594	3348203	343539	456428	3806586
2906	pseudouridine	Nucleotide	Pyrimidine Metabolism, Uracil containing	33442	LC/MS Neg	821	1100	243.062	1445-07-4	15047	C02067	HMDB00767	234189	962991	1968022	245236	1843130	86063	41041	318162	569460	512910	477678	83975	476615	224682	740382	2073719	827761	842781	991761	889980	454798	505726	712672	1172980	342754	3409586	1.04596e+06	303499	291382	821053	2400818	752178	520369	1097949	922758	431303	2282763
3023	pterin	Cofactors and Vitamins	Pterin Metabolism	43023	LC/MS Pos Early	100004216	1805	164.057	22363-60-4	73000	C00715	HMDB00802	164739	222704	270561		219591	350786	403148		154413	489263		190948	216524	356908		382376	165378	267989	1215798	99729	912072	1261570	595112	1291198	262048	330679	893759	186467	195446	1080574	496475	357690	1389977	718648	657269	559022
405	putrescine	Amino Acid	Polyamine Metabolism	1408	LC/MS Pos Early	49	3027	89.1073	110-60-1	1045	C00134	HMDB01414	41126640	52362204	165829888	16757426	141209696	44840612	53637184	8.10342e+06	51483064	47558240	40424824	7.35649e+06	29532070	25001540	19575430	30047220	2647428	18110592	33182694	10905029	71331552	71468200	66112200	19095918	46707304	3564962	107649776	105040816	29504276	47465324	37857096	46181496	19122816	34631272	26348444	16846080	27326470
3062	pyridoxal	Cofactors and Vitamins	Vitamin B6 Metabolism	1651	LC/MS Pos Early	491	2343	168.065	65-22-5	1050	C00250	HMDB01545	12971973	19314916	34776688	5422229	26220598	8564458	4589244	23467220	13529706	25909696	19750520	4158934	9984957	10158297	23179962	21742852	16157940	32145638	31842072	16133460	29519762	37294296	28041948	30100930	27564310	43409752	21278632	30567912	22164616	37038304	21210350	23181088	29695772	32819466	29332330	25582076	18026048
3059	pyridoxamine	Cofactors and Vitamins	Vitamin B6 Metabolism	2150	LC/MS Pos Early	568	2975	169.097	58052-48-5	1052	C00534	HMDB01431	2468832	4571606	9702745	1096696	6087902	1162736	602943	5988555	6949194	6590202	13035948	3199139	2210902	1650248	4690365	6.46607e+06	5396871	8523573	33869784	14383068	59049848	11330674	43435264	46885272	48013780	27423872	87492984	8066876	15001561	11635844	4479515	8120456	15622142	23309056	7854062	12991202	23426364
3060	pyridoxamine phosphate	Cofactors and Vitamins	Vitamin B6 Metabolism	3138	LC/MS Pos Early	493	1932	249.064	529-96-4	1053	C00647	HMDB01555			92756										807560	821827	186762		373254		150309	638210	128999	330967		127062	228041	64379			627485	123378			173093	127328		148030	252333
3063	pyridoxate	Cofactors and Vitamins	Vitamin B6 Metabolism	31555	LC/MS Neg	100001121	2185	182.046	82-82-6	6723	C00847	HMDB00017	16035095	66168584	84483032	17010850	129218464	9118092	6.64989e+06	55690136	88636328	31562694	114168808	4300968	91671648	94084816	62522408	65992132	103580624	53395016	94030112	83404928	99276248	76959928	94251816	104005616	98604384	102924048	130119848	63075064	52071184	106545016	59797884	117890376	89853216	97487400	81053960	74160872	70741536
3058	pyridoxine (Vitamin B6)	Cofactors and Vitamins	Vitamin B6 Metabolism	608	LC/MS Pos Early	936	2442	170.081	58-56-0	1054	C00314	HMDB02075	29609548	51669536	36050248	13747799	42729204	32034566	14178467	36807312	52785508	25092570	53345920	3733457	35412984	30216416	29447304	36240304	31582072	23253422	23098636	38247352	24355536	20979764	31762620	20703202	36098652	50322748	9978655	40881440	29684504	49246488	48200512	52381124	21299218	42722248	41541960	29321148	23483982
54	pyroglutamine*	Amino Acid	Glutamate Metabolism	46225	LC/MS Pos Early	100001540	1900	129.066	2353-44-8	134508			14742301	5799392	4399548	24685882	7.01253e+06	16905620	8901179	6301910	5622094	6014145	6555399	3672373	7.46803e+06	7070725	4455063	8.06141e+06	4872597	6712336	8861228	11338302	6323446	7.12208e+06	7543328	8614247	9255059	12387766	4863368	13056832	6377728	5763246	5493299	9303800	6782068	5339712	14023705	8750605	10203691
3509	pyrraline	Xenobiotics	Food Component/Plant	48428	LC/MS Neg	100001767	2304	253.119	74509-14-1				2987013	4405659	4412178	3248728	4253710	2194427	3131682	4774882	5096172	4974954	4877228	3390588	5301101	5846050	5060789	5025477	3698815	2808796	3109920	4955191	2804401	2796766	4.07516e+06	1.9984e+06	3180621	4228162	1921287	5384314	4463724	6026934	4228301	4488000	4173072	3898911	4421904	3566918	3263363
892	pyruvate	Carbohydrate	Glycolysis, Gluconeogenesis, and Pyruvate Metabolism	48990	LC/MS Polar	823	1083	87.0088	127-17-3	1060	C00022	HMDB00243	11526413	6285400	4311917	12307268	1.71406e+06	12858857	15261127	3411029	1.68206e+06	2779580	1650649	7262494	2072284	1675912	2683350	1566738	1548845	2119228	1566452	1515181	1805600	2302524	1739367	1448430	1598869	3571896	3701552	2923481	1842898	2947675	34965088	3053916	2161589	4337109	9627613	3.04439e+06	4.01349e+06
3435	quinate	Xenobiotics	Food Component/Plant	18335	LC/MS Polar	100000442	2432.9	191.056	77-95-2	6508	C00296	HMDB03072	2002040	1044456	1.02412e+06	2576810	2268425	1517338	1775899	2148234	1063684	824382	2380757	1174436	2378568	360903	2600648	1240986	702773	886020	1293855	1163216	491476	1162387	761267	1182508	2314104	1051381	826951	2005620	2112796	2329995	2344507	2114412	1093212	1.66888e+06	2368240	2137729	701410
2954	quinolinate	Cofactors and Vitamins	Nicotinate and Nicotinamide Metabolism	1899	LC/MS Pos Early	182	845	168.029	89-00-9	1066	C03722	HMDB00232	1900633	5785858	7786205	5173575	7889554	2104304	3074258	4550463	7157296	3723174	5682576	1105144	6663769	8815052	7229394	8.04001e+06	16296486	12334319	12995300	9122068	7530728	6184748	6758561	4816723	6095386	8316959	9878789	6297153	9280334	4724992	3025203	7267890	5026276	8.3647e+06	5292734	7809042	19653656
976	raffinose	Carbohydrate	Disaccharides and Oligosaccharides	586	LC/MS Neg	879	978	503.162	17629-30-0	10542	C00492	HMDB03213	247774928	69757992	421368	294618368		326203808		44692312	85545	52556576	797071	342824064	390403	284457	1162523	44306248		56373	364774	89468	147932	743876	1414914		4541816	364293	162363	36861468	1062667	295896	6.59028e+06	2175277	273388	9711930	216759056	15556636	385959
3787	Resorcinol	Xenobiotics	Drug	37425	LC/MS Neg	100001973	2150	109.029	108-46-3	5054	C01751	HMDB32037	52661	186989	295141	71444	401296			61811	394374	266077	352382		180120	461615	373355	188589	362356	334362	269203	700353	447877	661605	594923	520132	434925	444316	423805	278929	417508	442387	306349	425463	533273	474732	363560	318871	686808
3436	resveratrol	Xenobiotics	Food Component/Plant	17746	LC/MS Neg	2069	3790	227.071	501-36-0	445154	C03582	HMDB03747		144771	1313187		914067	119732		346169	884998	108694	745665		1103415	2273209	1051993	498629	2970161	1129620	82538				145182		240861			411825	752279	248549		587993	398786	640021	959765	579587
3053	retinol (Vitamin A)	Cofactors and Vitamins	Vitamin A Metabolism	1806	LC/MS Pos Late	498	1636	269.226	68-26-8	445354	C00473	HMDB00305	182477	389763	326504	89755	334096	168249		451303	318497	160870	251255		522429	267240	188294	186664	389487	375419	569165	402776	510298	269142	458264	723790	249688	505969	438798	227017	250486	280629	663330	397543	309396	613122	416480	345554	593003
911	ribitol	Carbohydrate	Pentose Metabolism	15772	LC/MS Polar	100000406	1789.6	151.061	488-81-3	6912	C00474	HMDB00508	815910	485847	234485	903906	203215	700555	891611	706191	496946	639626	269026	629524		85896	186676	252299	93247	154293	156430	117433	156349	236034	207539	222256	138720	222499		289559	194528	379426	953567	185529	308941	402246	404284	215369	286681
2980	riboflavin (Vitamin B2)	Cofactors and Vitamins	Riboflavin Metabolism	1827	LC/MS Pos Early	500	2292	377.146	83-88-5	493570	C00255	HMDB00244	1528379	2674901	4671023	1680556	7872076	1367572	959252	3217205	3074017	3842903	3318097	1251558	1.50969e+06	1466584	2011953	4799459	2880307	5139008	5625026	4158560	5673079	5140219	5041546	4744542	6807480	8444944	5820415	5467319	4309961	5121586	3068182	4346351	6.32283e+06	4574400	5917776	5610438	12802594
912	ribonate	Carbohydrate	Pentose Metabolism	27731	LC/MS Polar	100001007	2425	165.041	5336-08-03	5460677	C01685	HMDB00867	171606064	66489936	9750473	155063872	22856896	147997504	132007352	127063824	72216368	31142132	195860448	58659956	149552576	7840084	19858560	64044340	2408504	1766975	5216678	7882179	2364550	12640378	19097508	9030998	7354856	1406680	390716	43650072	15883830	27343808	130384320	189075184	11211256	67546064	79101216	111036096	2379762
910	ribose	Carbohydrate	Pentose Metabolism	1471	LC/MS Polar	914	1508.2	195.051	50-69-1	5779	C00121	HMDB00283	16618361	43910152	112374680	13914615	120589544	17567540	11184260	43214504	77748840	34671460	85285456	5669704	36964864	48301084	55089512	67697512	73088328	92892968	81632976	88216528	75933504	93401472	76485392	86951616	77648784	125331776	62970356	64882768	78627400	87599304	56697160	79124528	86497112	100355440	57020628	75688048	113581200
934	ribulose/xylulose	Carbohydrate	Pentose Metabolism	54671	LC/MS Polar	100006122	1400	195.051					7860244	8261063	1.64178e+06	3723314	2421535	5347623	5678167	6620311	3242076	1902018	2951721	2090045	2258875	584585	2.50691e+06	2121333	1210091	930477	1.33912e+06	1794766	1773476	2242587	3303534	2264440	2328313	1808820	842053	3375272	2697121	3326285	14190720	2490046	3131432	3.87263e+06	6267221	2154328	1262091
59	S-1-pyrroline-5-carboxylate	Amino Acid	Glutamate Metabolism	42370	LC/MS Pos Early	35	1528	114.055	2906-39-0	1196	C04322	HMDB01301	3613349	2715176	2829569	3.92786e+06	3699509	2751593	3256303	3044394	2698237	3.02798e+06	3209263	2447641	2581391	3433981	2886869	2573960	2.088e+06	2570120	3572507	3.14623e+06	2824414	3675011	3767950	3249327	2929379	4667611	3.80753e+06	2566484	3248417	3164524	3383632	4485318	2531026	3.3041e+06	3601099	2100035	2274841
87	saccharopine	Amino Acid	Lysine Metabolism	1495	LC/MS Pos Early	392	2530	277.139	997-68-2	160556	C00449	HMDB00279	17865180	7671353	3665001	17021806	7376259	12532534	13687272	6741755	15254681	4105796	7505964	6953758	49358096	18476536	19239404	39619416	15694623	10288163	14985837	10520446	5903462	9650859	7358025	9997783	11381025	3.25661e+06	10244142	7738659	7747584	5308520	15591559	11544680	2574635	9620486	7728138	4880513	4340873
3792	salicylate	Xenobiotics	Drug	1515	LC/MS Polar	501	802	137.024	69-72-7	338	C00805	HMDB01895	5418684	7768627	3825767	3087012	11777735	4260191	4049640	5469571	6679804	5106777	7635645	2950293	6433451	6659080	7746182	4.18582e+06	9390046	8439288	3781594	7675010	6292005	6646785	7207698	4545145	6483836	15791550	4616594	6357220	7.86313e+06	5342775	13101562	6539180	10129259	14354108	16375483	8.37492e+06	13964809
4	sarcosine	Amino Acid	Glycine, Serine and Threonine Metabolism	1516	LC/MS Pos Early	1023	1280	90.055	107-97-1	1088	C00213	HMDB00271	5206370	1.90242e+06	3810884	3647227	12417471	2679419	2938207	3007972	3585941	819233	2.9651e+06	1.45604e+06	4225856	12666414	3281248	2635424	12655405	20570784	6195946	16972256	7733141	7.75175e+06	7805279	6823176	3538546	8.06167e+06	4785088	2195975	3810982	4242866	3863405	12736793	4511826	13977229	3.94857e+06	5475203	15428077
3795	S-carboxymethyl-L-cysteine	Xenobiotics	Drug	47897	LC/MS Pos Early	100002324	1490	180.032	638-23-3	1080	C03727	HMDB29415	2559752	1571175	1059030	3743660	1569117	4023029	4702365	1760340	1369549	2215667	1255010	3134546	3336622	1072029	1698120	1083270	450638	486817	819009	1616737	1161229	1.69746e+06	1095458	1197108	2112260	871354	361622	3237364	2639613	3009142	2074318	2630415	3.46384e+06	1990485	1859985	3424638	854620
1239	sebacate (decanedioate)	Lipid	Fatty Acid, Dicarboxylate	32398	LC/MS Neg	100001211	1788	201.113	111-20-6	5192	C08277	HMDB00792	571048	1112764	2042191	588366	4398806	402619	324106	963039	809595	1085775	869422	449899	623710	1044677	786574	661037	2425593	2321547	1613264	2.06884e+06	2282617	959917	3445260	1718399	898980	17734764	9979828	643443	1069958	758442	1528821	622566	2374544	2547359	1565028	1393371	36635688
3444	secoisolariciresinol	Xenobiotics	Food Component/Plant	38105	LC/MS Neg	100002144	3945	361.166	29388-59-8	65373	C18167	HMDB13692	1115642	702648		1052583		261538	382538	116640	126018	23597	126308	227212											106352					77191			721814			24428	418817	134721
936	sedoheptulose	Carbohydrate	Pentose Metabolism	53237	LC/MS Pos Early	100002619	681	228.108	3019-74-7	5459879		HMDB03219	10553588	13954950	31836904	9588717	23232008	10866228	9368088	17941070	13772123	10761577	20188546	10436008	11877787	9342613	7626892	12469403	9575713	14752155	29939008	16108396	21724988	24656364	24839168	38388728	17852010	18847320	23386628	14354773	15757397	32677058	12116612	20667406	15229054	18611488	10270160	13278810	12911690
904	sedoheptulose-7-phosphate	Carbohydrate	Pentose Phosphate Pathway	35649	LC/MS Neg	100001628	599.6	289.033	2646-35-7	616	C05382	HMDB01068			1484501	2960095					602971				1.50757e+06	997795	348328		1715345			7.49391e+06		4633520	1101424	2600784	1137168	431336			2667421			109288	1190996	753207		1242357	2517840
9	serine	Amino Acid	Glycine, Serine and Threonine Metabolism	1648	LC/MS Pos Early	503	1239	106.05	56-45-1	5951	C00065	HMDB00187	180574240	270774240	507641856	129678176	374953280	94265912	85174408	142918816	99652784	207144000	94762456	127114032	84005944	126671008	97493168	93453256	141431440	171630464	188538064	192793728	234595136	452884128	210713744	300332000	128959112	391697152	447463712	127151984	247367072	253529520	269384384	117317520	218615712	192792896	169555152	184077376	147819168
243	serotonin	Amino Acid	Tryptophan Metabolism	2342	LC/MS Pos Early	504	2550	177.102	153-98-0	5202	C00780	HMDB00259	968951	906172	6798686	218825		214590	97209	1547357	568299	1.41216e+06	573500	207576	721254	558032	291050	432210	664793	342818	1145788	1477504	2332220	12118553	1141502	2695324	1284018	981631	2187136	1.35715e+06	5256001	5013772	2063195	1.57853e+06	8138853	3323057	1012280	2.08496e+06	965809
3448	sinapate	Xenobiotics	Food Component/Plant	21150	LC/MS Neg	100000869	1973	223.061	530-59-6	637775	C00482	HMDB32616	272024	1942955	97301	1177344	163857	190001	194283	1354721	352801	361946	811958	657067	1403082	359401	3003702	203885	1209317	233344	189974	224475	156373	261854	427363	125388	955572	116045	108457	1874784	471139	209420	1525985	774071	584741	2156124	9163306	1556403	271114
349	S-methylcysteine	Amino Acid	Methionine, Cysteine, SAM and Taurine Metabolism	39592	LC/MS Pos Early	100002749	1955	119.016	1187-84-4	24417		HMDB02108	891313	1657045	4884667	1282893	1688105	933221	436474	311364	135320	224384	286576	266990	247900	302063	135484	113486	2509872	3.8984e+06	1003410	14041118	4031741	32980274	3014158	2575988	3.87422e+06	869353	1945104	5.80569e+06	6.52589e+06	5308134	1219332	2599459	2173982	2864412	2152501	7395961	2301145
332	S-methylmethionine	Amino Acid	Methionine, Cysteine, SAM and Taurine Metabolism	38127	LC/MS Pos Early	100002183	2584	164.074	3493-12-07	458	C05319		427923	959347	684276	291891	1248702		380296	511210	622090	1523657	712654	470871	1234974	1151093	799787	1116613	946485	1116699	265770	495747	407388	305629	400629	316630	818427	676688	355544	699118	779937	1048752	828089	1559230	1343863	952672	988617	1015515	230169
3455	soyasaponin I	Xenobiotics	Food Component/Plant	43590	LC/MS Neg	100004481	5163	941.511	51330-27-9	122097	C08983	HMDB34649	16007982	35068524	6.41823e+06	45176256	2712042	132786616	6528008	17338158	4163881	11478085	6043102	90330160	1613268	547743	37497960	1.53713e+06	497065	536900	2212262	1832689	780144	2143118	2325186	1328972	2176860	1998220	200438	8.13652e+06	5184001	12314106	44345552	4776125	8360084	4287594	34943304	11283173	1156700
3456	soyasaponin II	Xenobiotics	Food Component/Plant	43589	LC/MS Neg	100004482	5175	911.501	55319-36-3	171435	C12081	HMDB34650	11138913	20855710	3.79948e+06	26772842	2.09089e+06	85127200	4509216	11512316	2355111	6848978	3180286	53665136	938920	293182	21411124	1066197	328912	341855	1349425	1.01993e+06	400139	1133694	1358009	739981	1325482	1180651	94257	4586474	2861838	6809828	25001386	3738395	4546683	2682154	19510524	5934058	643064
3457	soyasaponin III	Xenobiotics	Food Component/Plant	54925	LC/MS Neg	100010905	5176	795.454			C19865		14586262	19041880	2063469	18707492	2321459	38468296	4920072	11116103	1930260	4760926	2154284	12207714	796319	387287	60791944	1083458	379710	348790	614765	662231	133812	718309	632731	303881	821140	1282153		2504301	1568961	4804887	65114828	3.84447e+06	5597103	2059582	25640956	9283156	426644
408	spermidine	Amino Acid	Polyamine Metabolism	485	LC/MS Pos Early	50	3355	146.165	124-20-9	1102	C00315	HMDB01257	72319872	113393120	192257520	41674912	292695936	24207832	46608480	87408312	117656224	151476400	117935616	15875435	63307408	111542160	89767944	146460048	68187808	106950120	54537640	74006360	50147144	70051224	63933992	54246904	61135660	181800048	122490112	135661696	64482000	124854864	130146272	110095552	151616480	130885104	140059360	79217624	133400216
1960	sphinganine	Lipid	Sphingolipid Metabolism	17769	LC/MS Pos Late	313	1413	302.305	3102-56-5	3126	C00836	HMDB00269	13944595	26934828	22071072	3139708	11759737	2068866	1616213	16757011	26586172	13541801	22019832	411818	15183122	48042636	13489810	7.69052e+06	26029846	10998559	35189272	35842652	43971768	30046446	28047024	18101464	29754574	13932093	54636492	35453816	31228734	28455488	10838686	29507608	18993400	36870228	16584580	28062112	28221576
1981	sphingomyelin (d18:1/14:0, d16:1/16:0)*	Lipid	Sphingolipid Metabolism	42463	LC/MS Pos Late	100004328	1998	675.544		11433862			103083	136026	1.4931e+06			147831		282456		175518					113139		127407		113438	326417	277168	1395106		514708			187588	171926	806311	499373	376827	379992	706416	730530		334536	412951
1983	sphingomyelin (d18:1/15:0, d16:1/17:0)*	Lipid	Sphingolipid Metabolism	52433	LC/MS Pos Late	100006314	2082	689.559	121999-58-4				247271	272105	2193057	136004				299219	150338	309867				96461	143323		289883		307615	438269	481611	1750246	170753	792502	259269	201685	459256	231790	1385639	1116053	620956	397140	1542616	1727337	302853	370669	846987
1985	sphingomyelin (d18:1/17:0, d17:1/18:0, d19:1/16:0)	Lipid	Sphingolipid Metabolism	52615	LC/MS Pos Late	100008920	2312	717.591	121999-64-2				1289524	1159672	13804150	352309		682667		1342554	472585	1752985	338520		474187	397982	630275	401973	1076497	463553	2173332	1323975	3.17047e+06	14180163	920942	5417265	1341860	580439	2256910	1468141	7.32298e+06	6094016	2154792	2596175	7.98667e+06	10550721	1528215	2151738	1914478
1987	sphingomyelin (d18:1/20:0, d16:1/22:0)*	Lipid	Sphingolipid Metabolism	48490	LC/MS Pos Late	100006290	2685	759.638					282798	130402	2608729			255723		572301	112640	154955			276933				170304			593531	255823	2591209		1091868		104900	187993		1151515	710155	659522	268783	1131522	878007	188539	432948	390206
1997	sphingosine	Lipid	Sphingolipid Metabolism	17747	LC/MS Pos Late	297	1393	300.29	123-78-4	5353955	C00319	HMDB00252	30876296	52620096	62461396	7623064	39033992	3912424	2968504	67999264	84350568	53978032	108438104	1855387	90532984	116276776	50041336	24302924	81870576	43765852	85396096	80357128	102956896	101861008	79542184	46018312	73409944	43807508	87596888	86959720	92912480	97880352	89443648	108072512	72970568	147912160	61200012	113014104	82523128
3459	stachydrine	Xenobiotics	Food Component/Plant	34384	LC/MS Pos Early	100001296	1440	144.102	4136-37-2	115244	C10172	HMDB04827	81831928	86968408	40309292	82800240	30437328	49695748	44253148	69321096	68282320	85668776	28001864	36582164	62732044	43642772	57635568	29277852	11860438	33667752	12848313	43942780	14905179	27535018	19659268	22895732	20766570	41922340	33612104	42657408	44950404	32771454	70323856	34311164	25548464	30589368	73287312	23136344	137424768
948	stachyose	Carbohydrate	Disaccharides and Oligosaccharides	15960	LC/MS Neg	934	920	665.215	10094-58-3	439531	C01613	HMDB03553	521139264	57771512		456758144	250534	402503776		68812344		38675432	1137104	491284768		304471	215158	34296036		241873	183280	131164		1014770	1051359	209343	2576552	73286		36894048	787933		5244084	1900185		5688098	161233264	7174588
1108	stearate (18:0)	Lipid	Long Chain Fatty Acid	1358	LC/MS Neg	439	5872	283.264	57-11-4	5281	C01530	HMDB00827	528810880	441174624	908224832	313609472	343747136	423260384	271464000	634880448	375220576	507910112	496886592	309186880	748926144	344171712	810554240	435515872	436350496	320836544	627703168	230829376	210907328	497189376	223473760	244912384	274524032	947382912	755921408	648658880	611347328	651727552	791764352	432310272	484207168	333839392	390203456	400054272	784258752
1497	stearoyl ethanolamide	Lipid	Endocannabinoid	38625	LC/MS Pos Late	100002254	1787	328.321	111-57-9	27902		HMDB13078	3570377	9426371	9167590	2724688	5739655	2338110	2064579	3987074	6169347	5118970	6210488	2867368	6249972	7767263	4235231	4201694	5.04829e+06	9066463	12673916	3579101	6247352	3336942	6203260	4151753	3731945	4688349	4146288	3149418	2608116	3724507	4147472	5501630	4518508	6321119	4007339	4.51946e+06	8061168
1976	stearoyl sphingomyelin (d18:1/18:0)	Lipid	Sphingolipid Metabolism	19503	LC/MS Pos Late	1538	2400	731.606	85187-10-6;85187-10-6	6453725	C00550	HMDB01348	3939739	2871930	28604536	770302	164377	1979921	258573	3766098	954807	4797017	654710	491202	1140256	916587	1150861	1117967	2511430	980135	3836806	4590160	8.26224e+06	20377256	2431261	11689387	1.94942e+06	1746517	4248321	3433262	13905003	10463562	8379650	4678531	14381078	14088371	2869279	4795369	4264245
1339	stearoylcarnitine	Lipid	Fatty Acid Metabolism(Acyl Carnitine)	34409	LC/MS Pos Late	100001391	1485	428.373	18822-91-8	6426855		HMDB00848	915290	1365786	4.1121e+06	627441	607126	536699	260106	1364839	866895	1247691	839357	441365	1992951	1156025	699797	554966	1.04167e+06	914894	1464840	1022977		2994446	694983	2920028	977275		2732874	1352867	832715	1059633	1727326	1117392	1073361	3167040		588826	643703
1955	stearoyl-linoleoyl-glycerol (18:0/18:2) [2]*	Lipid	Diacylglycerol	54947	LC/MS Pos Late	100010921	3762	638.572					6729687	2457711	18226242	4147444	1119235	5493843	1559790	7837322	1128609	2438855	1835781	6993071	7.15376e+06	691970	8280100	1804559	2297482	1273246	1535438	888539	1.79268e+06	7351421	2265084	4709761	5367387	1.53149e+06	3073328	2220067	4335133	4955545	5790545	2249038	4749283	1658030	3.93655e+06	3041597	3.42062e+06
2051	stigmasterol	Lipid	Sterol	21183	LC/MS Pos Late	100000923	2875	395.367	83-48-7	5280794	C05442	HMDB00937	358723	812379	626826	289266	455191	622044		702588	895778	403063	618075	211985	1527164	381281	1200263		684186	510281	180023	536269	541832	755573	645360	485362	512564	387666	332545	498851	779101	1077224	642485	1401943	265626	687194	755284	1596225	1049473
1235	suberate (octanedioate)	Lipid	Fatty Acid, Dicarboxylate	15730	LC/MS Neg	100000016	804.3	173.082	505-48-6	10457	C08278	HMDB00893	1419060	3.34266e+06	3.45213e+06	2430617	8519345	1838428	1224868	2441570	1.97169e+06	1889974	1855782	965712	1.89767e+06	2962395	1383513	2222659	4576791	5688244	1.81745e+06	4005220	2617471	2591590	3629310	1941383	1.7628e+06	12902447	7559610	1586581	2025917	1637481	5062885	1897437	3169916	5153709	3679001	2120699	20971044
1072	succinate	Energy	TCA Cycle	1437	LC/MS Polar	252	3149	117.019	110-15-6	1110	C00042	HMDB00254	773725824	2092703872	2423172864	931819136	2676032512	1212712832	698603392	1670439808	2571810048	3305364992	2288883200	834370112	2646755840	3156413952	1624551936	1746242048	2596406528	2339415040	1640570496	1680466560	1864030464	1608745728	1872455808	1401737600	1647316608	550730240	2675299840	1451932672	1421270272	1182652800	1252532096	1476497408	1857689344	1906312448	1328986624	1092064896	1330550912
4026	succinimide	Xenobiotics	Chemical	41888	LC/MS Polar	100003696	2155	116.035	123-56-8	11439	C07273		395460	681219	720111	344819	946196	533991	318348	270193	589001	742902	553238	621855	731875	829545	376971	300697	745188	744744	809785	915984	896831	606552	911813	869183	880893	1642367	1302509	746092	564334	589292	507863	771560	648831	691173	499630	653684	2103643
1071	succinylcarnitine	Energy	TCA Cycle	37058	LC/MS Pos Early	100001948	2291	262.128					1358905	4055255		2603755	362627	1798513	1285780	1.97245e+06	5062291			474287	6239809	361442	2966298	3639236	6606297									154076	742498			1.88647e+06	1294840					1661424	624532
967	sucrose	Carbohydrate	Disaccharides and Oligosaccharides	1519	LC/MS Neg	935	865	341.109	57-50-1	5988	C00089	HMDB00258	26996658	72718264		268492000	2.91156e+06	116858744		18197568		39139064	4096022	126293664	1742026	1669927	3646672	28291200	1374769	1743098	1.23365e+06	2363340	951391	2378892	4145212	1566498	5295294	775914	234714	22999938	3057123	2169504	7751840	2.83625e+06	2074741	11175525	108699816	11484692	744685
3924	sulfate*	Xenobiotics	Chemical	46960	LC/MS Neg	100002528	616	96.9601	14808-79-8	1118	C00059	HMDB01448	34865748	67392496	126257784	13065543	82945496	14355976	8.02505e+06	72991776	78290296	65621160	112700744	9163040	107205336	134328656	71256880	114471576	154342752	158201344	88149848	147984960	125440632	96362936	126138456	66627088	81141664	183293232	135424400	55290852	96769952	81335944	73737224	52491780	87516408	89262160	46126420	81366352	223344848
3463	syringic acid	Xenobiotics	Food Component/Plant	37091	LC/MS Neg	100001919	1450	197.046	530-57-4	10742	C10833	HMDB02085	18995180	23554480	2938135	14801973	5566402	16369685	73307776	14557547	12239514	5213407	6745973	31574996	2948706	2670206	4963896	4688391	5282139	4691491	1087695	3765920	2140728	4363503	11892143	4347928	4756163	3024738	1322530	5.17704e+06	4917760	6138012	76350576	3580294	5712847	13060975	32113960	5717356	2361856
357	taurine	Amino Acid	Methionine, Cysteine, SAM and Taurine Metabolism	2125	LC/MS Pos Early	512	660	126.022	107-35-7	1123	C00245	HMDB00251	64002748	235129296	322759520	58712824	29478476	70755952	86963352	375011584	240786896	578544576	119864728	88665312	513183904	416947648	523398016	248712432	582984448	1010278144	135856432	304764928	134094784	497716032	122526720	239543936	83476392	37016940	143571920	336781408	99238392	198936128	286073216	150843648	468232032	52394908	130640824	488857152	49958400
2202	taurochenodeoxycholate	Lipid	Primary Bile Acid Metabolism	18494	LC/MS Neg	1629	5250	498.289	6009-98-9	387316	C05465	HMDB00951	2719006	1907179	693429	2798616	487162	1593884	1000504	1250724	1172168	4140493	1139115	5997135	1160329	478966	1989485	1230159	501394	437562	1027050	1.96548e+06	620642	1267315	2011765	2025254	3324606	1664275	216313	4503743	2574028	5293539	2317064	3358999	5658035	5706943	4616568	3965025	1110264
2199	taurocholate	Lipid	Primary Bile Acid Metabolism	18497	LC/MS Neg	1648	5150	514.284	145-42-6	6675	C05122	HMDB00036	1569185	688277	269985	1259189	177739	1098401	645718	1196757	853369	1064975	654561	3435111	824662	397989	1181030	862157	280724	286643	168762	333045	158858	403062	315573	303596	292953	346262		642599	426623	866874	1541210	587386	861596	678903	807423	1211705	130719
2245	taurocholenate sulfate	Lipid	Secondary Bile Acid Metabolism	32807	LC/MS Neg	100001990	4750	279.614					180026	489133		73168		146972		377454	403965	90448	286917	75492	561534	359418	446237	174311	154591	141872	13839	47022			89006		38071			90245	97097	142629	182316	135886	55192			196526
2224	taurolithocholate 3-sulfate	Lipid	Secondary Bile Acid Metabolism	36850	LC/MS Neg	100001658	5026.7	280.622	64936-83-0	440071	C03642	HMDB02580	1280979	2548152		879221	33148	119470	65588	732134	823036	258122	449288	2495668	140521	196594	2040566	92142	304050	254809	19710	59824									23775		125609		20390		198274	239779
1243	tetradecanedioate	Lipid	Fatty Acid, Dicarboxylate	35669	LC/MS Neg	100001613	4000	257.176	821-38-5	13185		HMDB00872			153295		256953	39867	48191	94435	92902	90530	158907	136451	122006	118242	106912		163172	207717	90313	126166	100802	110027	136673	109019	207017	271446	475173	88982	173599	95169	164692	93822	168427	173142	149187	148446	647199
3465	theanine	Xenobiotics	Food Component/Plant	22206	LC/MS Pos Early	100000784	2180	175.108	3081-61-6	439378	C01047	HMDB34365		798993	1328603	296108	1152080	416705	368883	641678	863815	240065	1052252	342937	866431	1228707	703893	716438	1678648	1.5786e+06	1.55381e+06	1842951	1888313	899705	1.7308e+06	1.66939e+06	1329387	1629163	1362436	850561	1538550	953389	609252	1190728	1179251	1134696	692757	1433734	4374453
3046	thiamin (Vitamin B1)	Cofactors and Vitamins	Thiamine Metabolism	5341	LC/MS Pos Early	873	3050	265.112	59-43-8	1130	C00378	HMDB00235	4189541	8773087	21760920	791445	27363576	2001226	1528879	16119464	14343317	13867112	22030378	3241762	13102672	8167559	17017688	18698912	17394596	38286776	31150632	20464282	36260196	28932896	29078086	39747772	26448672	26541470	35761448	22850498	21240278	21402184	7552510	22671956	25886896	30898200	19086804	22361280	10549290
263	thioproline	Amino Acid	Tryptophan Metabolism	53231	LC/MS Pos Early	100009232	1250	134.027	34592-47-4	93176;6973609			9392061	3282561	5939098	4957947	2428781	14158253	8471825	3.57841e+06	2309153	2953046	1875916	2912450	1787717	1791449	1984874	2351571	1074892	1608981	3062109	4447565	3.45716e+06	15702807	3481327	4902518	2857966	2046132	1698021	4204899	4987371	7698332	7074072	5576792	9607249	4086188	5793064	4169676	2121726
2994	threonate	Cofactors and Vitamins	Ascorbate and Aldarate Metabolism	27738	LC/MS Polar	100001022	2384	135.03	70753-61-6	151152	C01620	HMDB00943	114106728	43511640	3100041	118190632	9439587	95354072	128235832	34800328	24307798	9083150	35242884	69438864	5089150		22701672	53619852	3184844	2853318	2790946	3782852	3010740	5324289	7.74696e+06	6233473	5999990	2019649	2718559	12341488	6384136	8778338	87022816		12639264	8159352	33577440	19914964	5233835
15	threonine	Amino Acid	Glycine, Serine and Threonine Metabolism	1284	LC/MS Pos Early	564	1514	120.066	72-19-5	6288	C00188	HMDB00167	255197760	478732960	821769216	322847264	824041664	131857528	119944344	337825600	309840704	356319776	302307040	159202736	294620096	375169696	267930864	271544096	386784064	445896096	474053216	476145920	545983744	610261888	551198784	574162112	324556608	1123091072	1055059072	299706624	371046976	530854112	570663744	368618944	407819328	477733056	526711744	417525472	321371776
755	threonylphenylalanine	Peptide	Dipeptide	31530	LC/MS Pos Early	100001125	3077	267.134	16875-27-7	4099799;4099798			8.08412e+06	5105046	4911533	2327951	3073812	3118938	3.66495e+06	4784224	3.63376e+06	3372703	2675994	2966848	2046235	2578577	2678886	4525168	2719216	3.7766e+06	2120237	3933934	3313695	14574344	2655203	3.6537e+06	2532027	4215130	1200053	3628747	7730324	2522118	7455550	4922183	8534698	6857123	2713898	3.78793e+06	1828233
2947	thymidine	Nucleotide	Pyrimidine Metabolism, Thymine containing	2183	LC/MS Neg	872	1963.7	241.083	50-89-5	5789	C00214	HMDB00273	5499183	10339534	16363732	2926867	17212448	3425968	4803153	14720828	14521670	12901028	14581308	3880428	5575903	3.67562e+06	14199997	21870280	13673986	15433686	4259106	8229069	5546659	7170825	10204591	3.64327e+06	10107404	30099696	2737119	8655389	13192580	16001079	15256441	8739177	10188777	11537283	13445898	16215498	24781240
2944	thymidine 3'-monophosphate	Nucleotide	Pyrimidine Metabolism, Thymine containing	37122	LC/MS Neg	100001938	1015	321.049	40705-89-3	5463					40724		136377				91947		62152		124236				197323			145510	57063	108857	172087	69710	84996	36529			121075	44494				173514			58752
2943	thymidine 5'-monophosphate	Nucleotide	Pyrimidine Metabolism, Thymine containing	12023	LC/MS Neg	1248	883	321.049	33430-62-5	9700	C00364	HMDB01227	82844	205845	331573		248353		101322	402259	480084	142575	334692	188030	1069380	1808482	375727	310757	488183	215141	161111	244716	158296	225656	211392	178411	272500	165173		225024	368556	178223	99202	203010	211539	324647	177661	231121	809337
2948	thymine	Nucleotide	Pyrimidine Metabolism, Thymine containing	604	LC/MS Neg	882	1654	125.036	65-71-4	1135	C00178	HMDB00262	1353870	3506002	7019282	826621	10038770	829501	590601	1170998	1134768	1687214	2585223	424795	253863	296167	633579	1970942	2569833	4514807	7201116	5953938	5550423	3899455	8605199	6569490	2222634	26260440	6176766	1839335	2486890	5601176	10205872	819557	2009929	2410297	2622863	1301337	13517142
387	trans-4-hydroxyproline	Amino Acid	Urea cycle; Arginine and Proline Metabolism	32306	LC/MS Pos Early	1001	1064	132.065	51-35-4	5810	C01157	HMDB00725	158375936	64893860	73794360	177194336	61941304	188779328	109838144	68185624	52449944	92527360	74053720	73960880	72604624	50243500	37538992	64668004	70013616	89451864	96274736	95915688	95590408	117206848	99356016	101438456	102279760	125704104	132845600	78301328	90985816	84270600	65971528	69100840	66432172	133510720	106060472	121308176	67374536
67	trans-urocanate	Amino Acid	Histidine Metabolism	607	LC/MS Pos Early	537	2285	139.05	104-98-3	736715	C00785	HMDB00301	45077208	100880744	352087808	38444744	261229824	50480308	28575156	56888304	47215904	69387496	41573512	32155474	58507192	67886352	35954236	77499704	158871008	225644544	213703088	211850016	159096864	143427776	143852112	275366208	63743288	398805600	425107328	59651268	49406964	97022232	380527808	16193937	76758352	128276728	230356880	66784356	57357540
1079	tricarballylate	Energy	TCA Cycle	15729	LC/MS Polar	2053	4200	175.025	99-14-9	14925	C19806	HMDB31193	39859896	73544744	147132272	30075246	56552588	43842248	8.36402e+06	137465024	164791392	38688104	250223840	4333842	83482232	115827344	46183000	139454512	116578088	123359880	671182016	426687520	421697120	385727648	489627648	425344576	560892800	136444672	679151104	337586112	591283456	507751200	34564464	466478848	585634560	394363808	189485648	576217408	137905952
4028	triethanolamine	Xenobiotics	Chemical	22202	LC/MS Pos Early	100000989	1963	150.113	102-71-6	7618	C06771	HMDB32538	1975303	2517599	3042589	1729891	2623130	1648562	1881119	1743239	3197905	2104871	3336174	3317542	2474368	3152254	2170598	4.0158e+06	2758835	1382266	1713001	2140415	1902585	1341848	1662171	2297950	2384725	1955710	1499632	1718638	1808622	1843313	1462824	3037831	1359055	2630988	1662135	1464073	2.04965e+06
2975	trigonelline (N'-methylnicotinate)	Cofactors and Vitamins	Nicotinate and Nicotinamide Metabolism	32401	LC/MS Pos Early	100001092	1388	138.055	535-83-1	5570	C01004	HMDB00875	327007936	62275208	12601899	574994688	108037568	378676768	161825552	177395392	38815680	176776784	220050848	71733928	252987664	204966128	278132448	83196944	44184332	14563210	26439922	70621728	15206703	79196312	26896880	79742552	177779536	43068912	2586931	227390512	142291200	28218272	110770680	75392480	12144099	62594620	177258832	70550416	328841184
1549	trimethylamine N-oxide	Lipid	Phospholipid Metabolism	40406	LC/MS Pos Early	100003397	2100	76.0757	1184-78-7	1145	C01104	HMDB00925	3267347	6511012	2909422	4072247	3608380	6005756	4763103	6539346	9325530	4958614	4839818	1955122	19979996	15779783	4392496	8639649	6010622	3683470	2161176	8507314	4509119	4036919	4.11809e+06	4151804	6556319	36743960	2688296	6306513	4986098	11126067	9666418	24799288	6.77172e+06	10398933	7.6779e+06	10940337	22110880
219	tryptamine	Amino Acid	Tryptophan Metabolism	6104	LC/MS Pos Early	1095	3062	161.107	61-54-1	1150	C00398	HMDB00303	3425862	8220292	8532513	6326712	14238898	93767856	7746875	1415140	6667390	2719907	7380117	489504	3.82046e+06	1949573	1.00328e+06	800612	4834742	3317539	7.11658e+06	9022288	23920252	3.55949e+06	19328396	4041876	5388335	3547165	10047593	11294808	6280047	5593871	3.55909e+06	6071826	1955461	4549735	3119239	4022465	4828127
216	tryptophan	Amino Acid	Tryptophan Metabolism	54	LC/MS Pos Early	565	2986	205.097	73-22-3	6305	C00078	HMDB00929	244645360	156819520	333639680	297376160	232768720	169517472	98340112	86437640	53477720	133530944	67559104	109877352	49827568	75006624	54740784	80130368	79601832	83862048	144876304	131202832	160429696	190722896	143535712	203081296	77451648	357336224	319519392	69949576	106445520	133507360	206630352	55943208	96296280	117059456	136970400	97023288	107453848
765	tryptophylglycine	Peptide	Dipeptide	43028	LC/MS Pos Early	100003609	2930	262.119	7360-09-0	263471			6335588	4107091	2582239	2745037	3971817	1158093	1224589	551893	549005	2543386	365845	2974844	531327	884510	551831	674095	893032	1425575	1415965	1128402	1143008	1720605	1557956	2598440	567589	3829507	1005957	802164	1022477	522568	4486225	514683	732757	1654594	1728844	1121091	746982
128	tyramine	Amino Acid	Phenylalanine and Tyrosine Metabolism	1603	LC/MS Pos Early	1133	2540	138.091	60-19-5	5610	C00483	HMDB00306	116960976	136060464	283935808	123145312	194435856	259620768	107968136	33369028	37862244	53105824	34184096	20601496	53721040	32175810	16036351	20305172	52452796	59551056	159860432	111083040	236771632	94224056	211514912	169484704	82254264	109904072	123517304	50851692	117797296	86336632	83356512	32143104	38489292	31804184	49349580	41932268	76470960
200	tyramine O-sulfate	Amino Acid	Phenylalanine and Tyrosine Metabolism	48408	LC/MS Neg	100006092	1565	216.034	30223-92-8	153005		HMDB06409	288620	566201	408443	571807	79375	975049	314161	396776	657408	69063	187291	62844	49204	348461		81784	1472462	102149	83938	103038	124118	63901	759387	129539	145826	46174	89744	147977	235064	96324	1180554	54659	115184	40264	408572	97365	53670
122	tyrosine	Amino Acid	Phenylalanine and Tyrosine Metabolism	1299	LC/MS Pos Early	815	2430	182.081	60-18-4	6057	C00082	HMDB00158	717768448	561853568	924787648	538252864	708623552	285740608	274285664	323334752	319074944	577044416	225334672	353659456	292397120	404279008	329545344	384673888	402719424	413651584	436313312	361283488	395686464	595962688	354291200	584664128	281078688	908042752	781464128	259653392	325224352	429290112	683912896	205810976	387242944	458207424	461936256	372445696	237710608
3475	tyrosol	Xenobiotics	Food Component/Plant	41515	LC/MS Neg	100003493	2716	137.061	501-94-0	10393	C06044	HMDB04284		420135	2085149	256828	760911	146261	118970	392362	356418	444752	529867		377678	303452	675180	639841	340336	366716	573396	428359	582725	825921	579858	790512	490131	408635	1732436	358117	561473	567239	399541	451729	440277	455055	418224	346001	590928
781	tyrosylglycine	Peptide	Dipeptide	41375	LC/MS Neg	100003598	1635	237.088	673-05-5	259323			460206	643044	1245084	277218	691360	323638	260312	285788	224362	612935	191253	372320	233242	333542	324851	278466	191549	397885	355990	412395	359873	1205796	400167	626362	278356	220803	271975	345948	549906	307727	559126	322147	468268	619431	390512	421515	154401
1240	undecanedioate	Lipid	Fatty Acid, Dicarboxylate	42395	LC/MS Neg	100001617	2440	215.129	1852-04-6	15816		HMDB00888	276217	773780	1652379	265763	2448095	244026	239794	1.03173e+06	691593	568231	553117	482884	637906	1211666	705043	1329244	2015578	2232265	1301747	1569170	1675363	1.77135e+06	1883020	1293425	1135564	14698822	7734184	999016	1545407	1264715	1886918	1089744	2748128	2914319	1.70169e+06	1827941	15155993
1095	undecanoate (11:0)	Lipid	Medium Chain Fatty Acid	12067	LC/MS Neg	889	5219.2	185.155	334-48-5	8180	C17715	HMDB00947	1021648	1193359	1688316	1.0477e+06	1451418	1049029	838971	962124	1067536	1146923	1119127	1159122	1020437	1112116	1256593	1185013	1.02484e+06	1.42861e+06	1145584	902965	1056895	1304949	1061539	1304747	1012325	7979805	1341703	969470	1035320	1108616	1168497	923663	1242097	1.59087e+06	1487176	1202251	7365035
2905	uracil	Nucleotide	Pyrimidine Metabolism, Uracil containing	605	LC/MS Pos Early	825	827	113.035	66-22-8	1174	C00106	HMDB00300	4.09261e+06	14326374	41134752	2364707	41585376	3929020	1551384	9356238	14546878	11412916	18569668	3321080	6801550	10262940	8724931	15725094	15973947	31074764	31031340	30923086	26303286	29234668	28811208	29982636	17033464	76297832	23626952	13939313	17207534	28823536	27374002	10941755	24461344	24182344	18080654	18409464	38716912
2825	urate	Nucleotide	Purine Metabolism, (Hypo)Xanthine/Inosine containing	1604	LC/MS Neg	1134	757.1	167.021	69-93-2;120K5305	1175	C00366	HMDB00289	260553	742975	1109878	136103200	4533682		768212	477821	235514	591860	309946	163269	485432	369039	307605	557480	672378	854771	2390921	713203	397533	231407	628787	951204	317030	80640440	247917264	292926	191830	320569	1173687	125879	147389	481986	394993	308203	1173596
2904	uridine	Nucleotide	Pyrimidine Metabolism, Uracil containing	606	LC/MS Neg	535	1457.6	243.062	58-96-8	6029	C00299	HMDB00296	9613821	9570452	14680418	6666573	9215875	6088676	7979356	26151336	20205544	13666552	12408097	8410793	26974184	16770902	31428636	42399660	28720798	16816444	1752335	2405705	1010659	5026285	974303	1280751	10843183	8678392	2355107	10116861	16832800	3391313	14003894	29530872	11784333	20245012	7353743	13416932	3612497
2903	uridine-2',3'-cyclic monophosphate	Nucleotide	Pyrimidine Metabolism, Uracil containing	37137	LC/MS Neg	75	1090	305.018	40632-52-8	439715	C02355	HMDB11640									433765	39112			482586		772786	1310595														36400		115990	173919	151519		26196
2226	ursodeoxycholate	Lipid	Secondary Bile Acid Metabolism	1605	LC/MS Neg	1135	5055	391.285	128-13-2	31401	C07880	HMDB00946	1916457	31878000		3009276		4276458	1951451	445650	104903			109738			508256	44708			3.74823e+06		1055928	1349975				662512		354115			1.46345e+06				1865760		644744
1089	valerate	Lipid	Short Chain Fatty Acid	33443	LC/MS Neg	1136	1718	101.061	109-52-4	7991	C00803	HMDB00892		606259	7.38144e+06		26371844			562827	322891		2864787			2548647	2356225	2242597	8476605	13735442	12617930	9915286	12015998	6787272	13168183	9908484	5721087	72356600	4161474		3798246	1388067	1157946		17017816	8272276	1695491	4886272	83162520
1327	valerylcarnitine	Lipid	Fatty Acid Metabolism(Acyl Carnitine)	34406	LC/MS Pos Early	100001394	3112	246.17	40225-14-7	6426903		HMDB13128	406970	1216040	3185990	663871	1817113	478280	1329628	648397	1352677	746217	1434684	176461	1948208	3386517	2212383	2104625	2647698	2366300	1230884	2382493	1568376	3011423	1159782	1600590	2.08457e+06	1838370	1317536	775586	2157992	1.96036e+06	702095	1162794	2.08427e+06		1221869	2134631	1429811
183	valerylphenylalanine	Amino Acid	Phenylalanine and Tyrosine Metabolism	44577	LC/MS Neg	100004533	4176	248.129																														531286	32639
311	valine	Amino Acid	Leucine, Isoleucine and Valine Metabolism	1649	LC/MS Pos Early	566	2479	118.086	72-18-4	6287	C00183	HMDB00883	1246995968	1030093760	1446139008	1073418880	1462691840	630766336	288721760	378908832	308303200	615512064	273736416	390674688	380615712	456293920	277715040	283215616	511118240	527766912	784277120	590212608	725467008	853704064	794148352	855786752	386829056	2257128704	1862763520	339651456	377884352	692992832	1275955968	766196032	378873376	880052544	796558656	406581344	507150048
796	valylglutamine	Peptide	Dipeptide	42079	LC/MS Pos Early	100003640	2295	246.145	42854-54-6	5253209			42412728	39363348	19560032	22778976	29786656	23925256	27641100	15975106	17690498	48345692	11417868	38076744	10813365	14561499	16134518	18871910	15928026	22461112	22176828	21128670	27012312	72821960	16693919	36262104	14221838	22958358	5102295	15516272	31705636	12187728	34807580	11256475	39823532	37773112	20583266	25624760	10287689
797	valylglycine	Peptide	Dipeptide	40475	LC/MS Neg	100003641	1506	173.093	686-43-1	136487		HMDB29127	1236415	2913564	6039717	921296	3195984	685883	650397	819772	788380	1737772	869065	870893	781549	1097239	742829	735787	1473196	1415419	2687543	2204056	3480843	7.74434e+06	2463082	3498840	1278999	2683207	2767647	1190863	3098615	1.64619e+06	3613569	1065366	3523402	2160004	1.71935e+06	1631473	1119286
800	valylleucine	Peptide	Dipeptide	39994	LC/MS Pos Early	100003210	3138	231.17	22906-55-4	352039		HMDB29131	44834208	52605144	19275212	23127942	46498424	29761186	33903700	42682936	29124012	60674560	28964148	46423144	26276868	35781896	36224420	50412376	31717298	42233588	34637712	39927304	41364828	119700960	28096562	59548016	33157468	39691968	12182593	36280744	72520552	17613082	99695760	39144132	99421608	80012104	40345216	58383148	12811855
3237	vanillate	Xenobiotics	Food Component/Plant	35639	LC/MS Neg	100001634	1100	167.035	121-34-6	8468	C06672	HMDB00484	20647004	31482326	2285462	16020401	3423935	14198858	37733672	12872203	9169232	5105006	4456101	20933508	3471064	2.0431e+06	4578723	3889612	4820045	2957292	1088412	2923592	1823249	4.14063e+06	8527715	2854915	4.00848e+06	1456808	1240899	5733637	3928377	4338331	70567088	3429314	3998632	10851560	32998680	5726189	1.99107e+06
978	verbascose	Carbohydrate	Disaccharides and Oligosaccharides	37132	LC/MS Neg	100001864	935	827.267	546-62-3	441434	C08252		21997888	2902632		16039047		19430496	4530781	3.54529e+06		1412517	214354	17509412				1556091									182381			1.87909e+06						606429	15409221	946052
2818	xanthine	Nucleotide	Purine Metabolism, (Hypo)Xanthine/Inosine containing	3147	LC/MS Pos Early	1004	1032	153.041	69-89-6	1188	C00385	HMDB00292	23419536	64889920	236354816	76398936	278605504	15450746	21109720	64446244	93556448	77141344	141654544	15915561	100036688	87665328	80538304	154785872	158598800	228020352	240707872	200777312	157648608	176483776	170974928	228620640	155893376	349315488	318498176	91852400	136519616	178304944	169051728	111357848	153034112	186753008	115987864	110534328	126258056
2820	xanthosine	Nucleotide	Purine Metabolism, (Hypo)Xanthine/Inosine containing	15136	LC/MS Neg	100000299	1075	283.068	146-80-5	64959	C01762	HMDB00299	114323	176662	90764		161242		45073	490027	54311	502471	47223	111808	298249	197031	153839	238153	513386	383895							28835	419968	258322		51387		104508	25859		140429	33277	66001
234	xanthurenate	Amino Acid	Tryptophan Metabolism	15679	LC/MS Pos Early	100000015	2236	206.045	59-007	5699	C02470	HMDB00881	1307058	1957159	4498950	1820374	5845945	1241760	1014642	2188654	3.91703e+06	643771	5780099	288948	4.10223e+06	8.28406e+06	3529740	4.08945e+06	8092014	6331886	886276	1713095	2802553	4482113	580053	6184016	5942973	1.00165e+06	5806302	3.652e+06	4944734	5215987	1705015	5876686	5360413	4261971	3873828	761698	2.05565e+06
916	xylose	Carbohydrate	Pentose Metabolism	15581	LC/MS Polar	826	1727	195.051	609-06-3	135191	C00181	HMDB00098	7.08424e+06	9629237	3191376	3652706	4187447	5.99479e+06	6238971	6866657	4967555	2.47957e+06	5407605	720299	1601694	2936528	3054763	2304660	2605540	1490641	5386688	4858003	2996772	4667898	5651502	6290194	4201957	1412399	767963	3937186	6522309	6806958	5388892	1902815	4603477	5975865		2773744	1053549
[truncated: 17 more columns]

## Sheet: ScaledImpData
												SAMPLE NAME	USDA-01755	USDA-01756	USDA-01757	USDA-01758	USDA-01759	USDA-01760	USDA-01761	USDA-01762	USDA-01763	USDA-01764	USDA-01765	USDA-01766	USDA-01767	USDA-01768	USDA-01769	USDA-01770	USDA-01771	USDA-01772	USDA-01773	USDA-01774	USDA-01775	USDA-01776	USDA-01777	USDA-01778	USDA-01779	USDA-01780	USDA-01781	USDA-01782	USDA-01783	USDA-01784	USDA-01785	USDA-01786	USDA-01787	USDA-01788	USDA-01789	USDA-01790	USDA-01791
												CLIENT IDENTIFIER	34	35	36	38	39	40	41	44	45	46	47	49	51	52	53	55	56	57	91	92	93	94	95	96	101	102	103	104	105	106	111	112	113	114	115	116	181
												SAMPLE ID	3158628	3158665	3158616	3158675	3158641	3158653	3158634	3158661	3158629	3158669	3158625	3158662	3158644	3158654	3158642	3158678	3158620	3158673	3158640	3158680	3158635	3158671	3158619	3158651	3158633	3158658	3158623	3158656	3158627	3158655	3158624	3158668	3158639	3158676	3158636	3158663	3158643
												PARENT SAMPLE ID	3146408	3146409	3146410	3146411	3146412	3146413	3146414	3146415	3146416	3146417	3146418	3146419	3146420	3146421	3146422	3146423	3146424	3146425	3146426	3146427	3146428	3146429	3146430	3146431	3146432	3146433	3146434	3146435	3146436	3146437	3146438	3146439	3146440	3146441	3146442	3146443	3146444
												ANIMAL ID	34	35	36	38	39	40	41	44	45	46	47	49	51	52	53	55	56	57	91	92	93	94	95	96	101	102	103	104	105	106	111	112	113	114	115	116	181
												GROUP DESCRIPTION	Control 7	Control 7	Control 7	Control 7	Control 7	Control 7	Sub Ther 7	Sub Ther 7	Sub Ther 7	Sub Ther 7	Sub Ther 7	Sub Ther 7	Ther 7	Ther 7	Ther 7	Ther 7	Ther 7	Ther 7	Control 35	Control 35	Control 35	Control 35	Control 35	Control 35	Sub Ther 35	Sub Ther 35	Sub Ther 35	Sub Ther 35	Sub Ther 35	Sub Ther 35	Ther 35	Ther 35	Ther 35	Ther 35	Ther 35	Ther 35	Control 78
												GROUP NAME	A_7	A_7	A_7	A_7	A_7	A_7	B_7	B_7	B_7	B_7	B_7	B_7	C_7	C_7	C_7	C_7	C_7	C_7	A_35	A_35	A_35	A_35	A_35	A_35	B_35	B_35	B_35	B_35	B_35	B_35	C_35	C_35	C_35	C_35	C_35	C_35	A_78
												GROUP NUMBER	1	1	1	1	1	1	4	4	4	4	4	4	7	7	7	7	7	7	2	2	2	2	2	2	5	5	5	5	5	5	8	8	8	8	8	8	3
												RUN DAY	1	2	1	2	1	2	1	2	1	2	1	2	1	2	1	2	1	2	1	2	1	2	1	2	1	2	1	2	1	2	1	2	1	2	1	2	1
												SAMPLE NUMBER	1	2	3	4	5	6	7	8	9	10	11	12	13	14	15	16	17	18	19	20	21	22	23	24	25	26	27	28	29	30	31	32	33	34	35	36	37
												TIMEPOINT	7	7	7	7	7	7	7	7	7	7	7	7	7	7	7	7	7	7	35	35	35	35	35	35	35	35	35	35	35	35	35	35	35	35	35	35	78
												TREATMENT	A	A	A	A	A	A	B	B	B	B	B	B	C	C	C	C	C	C	A	A	A	A	A	A	B	B	B	B	B	B	C	C	C	C	C	C	A
PATHWAY SORTORDER	BIOCHEMICAL	SUPER PATHWAY	SUB PATHWAY	COMP ID	PLATFORM	CHEMICAL ID	RI	MASS	CAS	PUBCHEM	KEGG	Group HMDB	Ctrl_7	Ctrl_7	Ctrl_7	Ctrl_7	Ctrl_7	Ctrl_7	ST_7	ST_7	ST_7	ST_7	ST_7	ST_7	T_7	T_7	T_7	T_7	T_7	T_7	Ctrl_35	Ctrl_35	Ctrl_35	Ctrl_35	Ctrl_35	Ctrl_35	ST_35	ST_35	ST_35	ST_35	ST_35	ST_35	T_35	T_35	T_35	T_35	T_35	T_35	Ctrl_78
1874	1-(1-enyl-oleoyl)-2-linoleoyl-GPE (P-18:1/18:2)*	Lipid	Lysoplasmalogen	54999	LC/MS Pos Late	100009003	2324	726.543					1.3706	0.9795	5.1163	0.982	0.9153	1.4633	0.7193	0.942	0.6687	1.0989	0.4815	0.3014	0.3014	0.3014	0.3671	0.7432	0.3014	0.3014	1.0035	0.7644	1.185	5.1859	0.3502	2.1552	0.4467	0.3014	1.1915	0.8398	2.8038	3.387	3.0167	0.9965	5.0401	0.3014	1.6185	1.692	0.6908
1870	1-(1-enyl-oleoyl)-GPE (P-18:1)*	Lipid	Lysoplasmalogen	44621	LC/MS Pos Late	100005372	1566	464.314					0.1849	0.5471	2.0503	0.1849	0.1849	0.1849	0.1849	0.1849	0.1849	0.1849	0.1849	0.1849	0.1849	0.1849	0.1849	0.1849	0.1849	0.1849	0.1849	0.1849	0.1849	1.0538	0.1849	1.2847	0.1849	0.1849	0.5808	0.1849	0.1849	0.3313	0.4705	0.1849	0.7407	0.9462	0.1849	0.1849	1.2222
1856	1-(1-enyl-palmitoyl)-2-arachidonoyl-GPC (P-16:0/20:4)*	Lipid	Plasmalogen	52689	LC/MS Pos Late	100009014	2154	766.574					0.2011	0.2011	3.2543	0.2011	0.2011	0.2011	0.2011	0.2011	0.2011	0.2011	0.2011	0.2011	0.2011	0.2011	0.2011	0.2011	0.2011	0.2011	0.2774	0.2011	0.5953	2.63	0.2011	0.669	0.2011	0.2011	0.2011	0.2011	1.7923	1.0432	0.5479	0.2538	0.8375	2.1534	0.2011	0.2011	0.2011
1848	1-(1-enyl-palmitoyl)-2-arachidonoyl-GPE (P-16:0/20:4)*	Lipid	Plasmalogen	52673	LC/MS Pos Late	100009002	2270	724.528					1.1069	0.217	6.3558	0.6966	0.217	0.9443	0.217	0.6804	0.2348	0.6795	0.217	0.217	0.217	0.217	0.217	0.2838	0.217	0.217	0.6857	0.3956	0.9073	6.8322	0.5414	2.148	0.217	0.217	0.7546	0.3948	2.4499	2.1289	3.7891	1	2.5787	2.079	1.0145	1.0584	0.366
1857	1-(1-enyl-palmitoyl)-2-linoleoyl-GPC (P-16:0/18:2)*	Lipid	Plasmalogen	52682	LC/MS Pos Late	100009009	2226	742.574					0.6672	0.2295	12.0687	0.1152	0.0877	0.3688	0.0877	0.0877	0.0877	0.4624	0.0877	0.0877	0.0877	0.0877	0.0877	0.2374	0.0877	0.1504	1.03	0.2997	1.6717	11.0416	0.2245	1.8188	0.4693	0.0877	0.7946	0.363	4.984	3.0293	1.4582	0.97	2.8732	3.3544	0.5864	1.0611	0.167
1845	1-(1-enyl-palmitoyl)-2-linoleoyl-GPE (P-16:0/18:2)*	Lipid	Plasmalogen	52677	LC/MS Pos Late	100009069	2351	700.528					1.7733	0.8823	5.7037	1.1503	0.2436	1.2885	0.6891	1.1896	0.6667	1.0018	0.3247	0.4122	0.193	0.193	0.5326	0.3356	0.3995	0.2395	0.7893	0.76	0.9982	5.6908	0.6121	2.2902	0.4328	0.193	0.9294	0.7184	2.9871	2.426	3.7954	1.3256	3.3638	1.7848	1.1654	1.6115	0.5485
1850	1-(1-enyl-palmitoyl)-2-oleoyl-GPC (P-16:0/18:1)*	Lipid	Plasmalogen	52478	LC/MS Pos Late	100009007	2443	744.59					0.298	0.2002	5.3828	0.0957	0.0957	0.2393	0.0957	0.1286	0.0957	0.2646	0.0957	0.0957	0.0957	0.0957	0.1129	0.0957	0.0957	0.0957	0.3898	0.0957	0.5431	6.1333	0.1346	1.1611	0.1768	0.0957	0.4928	0.2986	2.7881	1.5924	2.3795	1.0032	2.0415	1.424	0.3994	1.0113	0.2519
1844	1-(1-enyl-palmitoyl)-2-oleoyl-GPE (P-16:0/18:1)*	Lipid	Plasmalogen	52477	LC/MS Pos Late	100009005	2600	702.543					0.5073	0.937	2.4215	0.4839	0.3287	0.7973	0.5648	1.4328	1.4561	1.8238	1.2164	0.6538	1.6061	0.5605	1.8186	0.9155	1	0.8083	0.6552	0.9282	0.5852	2.5164	0.6087	1.1002	0.7849	0.9372	0.7246	0.8122	1.5884	1.4036	1.6221	1.333	2.1603	1.1382	1.2754	1.1668	0.6645
1846	1-(1-enyl-palmitoyl)-2-palmitoyl-GPC (P-16:0/16:0)*	Lipid	Plasmalogen	52716	LC/MS Pos Late	100009162	2454	718.574		11146967			0.9449	1.3143	2.6747	0.6288	1.6918	0.6649	0.3555	1.1075	1.1673	0.8014	0.5271	0.2756	1.8991	0.4665	0.9627	0.3327	1.3924	0.5731	0.9301	1.1465	0.8989	2.8304	0.8074	1.0555	0.3993	0.6081	1.0029	0.9656	1.8574	1.787	1.4239	1.1274	0.9971	1.3926	0.5566	1.0561	1.126
1868	1-(1-enyl-palmitoyl)-GPE (P-16:0)*	Lipid	Lysoplasmalogen	39270	LC/MS Pos Late	100003000	1558	438.298					0.3069	0.8971	2.8562	0.3069	0.3069	0.7604	0.3069	0.3069	0.3069	0.6805	0.3069	0.3069	0.3069	0.3069	0.3069	0.3069	0.3069	0.3069	0.3069	0.3069	0.3069	1.8261	0.3069	2.9451	0.3069	0.3069	0.5497	0.3069	0.5261	0.4298	1	0.3316	0.9936	1.1713	0.3069	0.4425	1.0756
1860	1-(1-enyl-stearoyl)-2-arachidonoyl-GPE (P-18:0/20:4)*	Lipid	Plasmalogen	52475	LC/MS Pos Late	100008999	2511	752.559		9547058		HMDB05779	1.7657	0.8918	10.0478	1.003	0.4471	1.0063	0.493	0.997	0.4503	1.3378	0.3213	0.4377	0.1775	0.1021	0.5395	0.5406	0.3187	0.3865	1.411	0.7254	2.0731	9.0519	0.5241	3.5053	0.7438	0.122	1.8972	0.9526	4.0528	3.8567	2.5896	1.7228	4.0499	3.9738	1.4837	1.7361	0.6328
1853	1-(1-enyl-stearoyl)-2-linoleoyl-GPE (P-18:0/18:2)*	Lipid	Plasmalogen	52748	LC/MS Pos Late	100009225	2633	728.559					1.5685	0.9541	7.0962	1.0075	0.5338	0.9898	0.659	1.2741	0.6338	1.3344	0.529	0.5116	0.1941	0.1168	0.6321	0.6474	0.3792	0.3708	1.1332	0.809	1.5354	6.4155	0.5326	2.66	0.6288	0.1584	1.4365	0.9925	3.3302	2.8924	2.2375	1.3608	3.3407	2.2509	1.4118	1.7677	0.6019
1852	1-(1-enyl-stearoyl)-2-oleoyl-GPE (P-18:0/18:1)	Lipid	Plasmalogen	52614	LC/MS Pos Late	100008919	2950	730.574	144371-68-6				0.5881	0.8571	2.969	0.4726	0.0676	0.9122	0.333	0.0676	0.0676	0.0676	0.0676	0.0676	0.0676	0.0676	0.0676	0.0676	0.0676	0.0676	0.5502	0.0676	0.5352	3.7096	0.0676	1.3717	0.0676	0.0676	0.6631	1.0273	1.663	1.468	1.6636	0.1118	2.355	0.8646	0.6025	0.9727	0.5312
1872	1-(1-enyl-stearoyl)-GPE (P-18:0)*	Lipid	Lysoplasmalogen	39271	LC/MS Pos Late	100003001	1649	466.329					1.1106	1.4882	5.3823	0.5372	0.159	0.7471	0.2771	0.6616	0.4266	1.3772	0.2437	0.0982	0.1602	0.233	0.499	0.2858	0.4636	0.3462	0.895	1.2157	0.9827	3.5041	0.5483	3.3024	0.1774	0.2971	1.8043	0.4029	1.6464	1.0317	1.6637	0.5766	1.5983	2.9937	0.5326	1.0173	2.1992
4045	1,2,3-benzenetriol sulfate (1)	Xenobiotics	Chemical	48761	LC/MS Neg	100006373	1453	204.981					0.3595	0.3595	0.3595	0.3595	0.3595	0.3595	0.3595	4.2185	1.9385	0.3595	0.5797	0.3595	0.3595	0.3595	0.3595	0.3595	0.3595	0.3595	0.3595	0.3595	0.3595	0.3595	0.3595	0.3595	0.7098	0.3595	0.3595	0.8129	0.3595	0.3595	1.3891	0.3595	1	0.9161	1.3554	0.3595	0.3595
4042	1,2,3-benzenetriol sulfate (2)	Xenobiotics	Chemical	48762	LC/MS Neg	100006374	1709	204.981					1.9962	0.6215	0.1522	0.7731	0.1522	1.5406	1.2951	16.8319	8.2167	3.6002	0.6338	0.1522	0.1522	0.1522	0.3201	1.5672	0.9033	0.1522	0.1522	0.1607	0.1522	0.1522	1.4594	0.1522	0.8894	0.1522	0.1522	1.6074	0.3005	0.1522	9.9409	0.1522	1	2.4014	1.9186	0.3667	0.1522
1639	1,2-dilinoleoyl-GPC (18:2/18:2)	Lipid	Phospholipid Metabolism	52603	LC/MS Pos Late	100008903	2006	782.569	998-06-1	5288075			1.6685	0.5197	10.9269	1.111	0.0654	1.3987	0.3532	0.231	0.1787	0.45	0.1287	0.0654	0.0654	0.0654	0.0654	0.2886	0.0654	0.2284	0.7831	0.4153	1.0477	7.289	0.4045	3.0903	0.5787	0.1843	3.1836	0.5775	5.1188	3.9808	2.9521	1.3846	5.8743	2.0799	1.3324	2.1032	0.399
1640	1,2-dilinoleoyl-GPE (18:2/18:2)*	Lipid	Phospholipid Metabolism	53174	LC/MS Pos Late	100009217	2083	740.523		9546812			1.7089	0.3711	5.7547	1.119	0.3819	1.0048	0.6329	0.4648	0.2557	0.2033	0.2033	0.2571	0.2033	0.2033	0.2033	0.2033	0.2033	0.2033	0.2033	0.2033	0.3285	4.3466	0.2962	2.7188	0.2033	0.2033	0.7568	0.3744	2.2759	1.6869	2.5098	1.0163	2.8537	0.5093	1	1.8403	1.6675
1551	1,2-dipalmitoyl-GPC (16:0/16:0)	Lipid	Phospholipid Metabolism	19130	LC/MS Pos Late	100000657	2365	734.569	63-89-8	452110		HMDB00564	1.4579	0.1405	2.4794	0.6559	0.1405	1.2765	0.2711	0.4403	0.2321	0.2073	0.1405	0.2069	0.1514	0.1405	0.1405	0.155	0.2944	0.1405	0.6936	0.6978	1	4.953	0.6162	3.1027	0.5399	0.1405	1.4089	0.3177	1.4021	2.22	4.1584	0.7518	1.7691	1.3727	0.8035	1.3891	1.0137
3917	1,3-propanediol	Xenobiotics	Chemical	45434	LC/MS Pos Early	100001175	832	77.0597	504-63-2	10442	C02457		1.6055	5.3681	0.6501	0.8009	1.0949	0.8463	0.2245	2.4679	2.0018	2.2027	1	0.2355	0.2245	0.2245	0.2485	0.2245	0.3431	0.3984	0.2245	0.6335	0.7518	1.1425	1.0464	1.1084	0.2245	0.9033	0.2502	1.8439	0.4789	1.2007	1.9246	1.058	0.5744	1.5869	1.3982	0.5436	0.8548
873	1,5-anhydroglucitol (1,5-AG)	Carbohydrate	Glycolysis, Gluconeogenesis, and Pyruvate Metabolism	20675	LC/MS Neg	100000580	802	163.061	154-58-5	64960	C07326	HMDB02712	2.1002	2.1776	0.7228	1.6056	1.1812	1.6799	1.2468	2.0644	1.6371	1.8086	1.6393	2.0103	1.2386	0.9036	1.0574	2.3479	0.1895	0.9055	0.4961	0.6056	0.6354	0.3565	0.6402	0.6144	0.5455	0.258	0.1895	1	0.1895	1.8189	1.3888	1.2915	0.9984	1.4991	0.8845	0.1895	0.9289
1107	10-heptadecenoate (17:1n7)	Lipid	Long Chain Fatty Acid	33971	LC/MS Neg	100001278	5555	267.233	29743-97-3	5312435		HMDB60038	0.8744	2.4175	2.4415	0.2914	0.6539	0.3737	0.3147	0.8358	0.3639	0.6231	0.5529	0.3306	1.3479	0.4936	1.1899	0.2423	1.8236	0.3607	0.8108	0.2423	0.2423	1.0475	0.3139	0.3326	0.4443	2.6706	0.962	0.5398	1.3593	1.6268	0.2423	0.9271	1.2457	0.2423	0.7691	0.9354	1.1569
1401	10-hydroxystearate	Lipid	Fatty Acid, Monohydroxy	47123	LC/MS Neg	100005852	5370	299.259		9561835			0.1408	0.2874	0.5852	0.0591	0.5039	0.1226	0.0263	0.2766	0.3402	0.2911	0.651	0.0263	0.9657	0.4963	0.0843	0.2168	0.9003	0.9452	3.0738	1.4981	2.7124	1.2349	3.8178	5.1583	1.8568	3.9091	3.5306	1.4876	0.6298	3.2438	1	1.3018	2.3067	3.3893	0.8438	0.7169	1.2568
1408	12,13-DiHOME	Lipid	Fatty Acid, Dihydroxy	38395	LC/MS Neg	62	5137	313.238	263399-35-5	10236635	C14829	HMDB04705	0.2389	0.3457	1.3949	0.2471	1.4772	0.2033	0.1014	0.8604	0.9594	0.6601	1.9942	0.161	0.5396	0.6615	0.7206	0.4524	1.6523	1.6402	0.8282	0.9131	1.6259	0.7399	0.7488	1.4373	1.4271	0.9176	2.6936	0.6584	1.1034	1.1561	0.591	1.3713	1.3548	1.8226	1.5622	0.9106	1.0133
2242	12-dehydrocholate	Lipid	Secondary Bile Acid Metabolism	44644	LC/MS Neg	100001072	4871	405.265	2458-08-4;2458-08-4	94235		HMDB00400	0.1768	3.072	0.1768	6.7253	0.1768	3.554	0.1768	0.5427	0.1768	0.1768	0.3489	0.1768	0.1768	0.1768	0.1768	0.1768	0.1768	0.1768	0.1768	0.1768	0.4546	1.0004	0.9996	0.1768	0.1768	0.1768	0.1768	0.1768	0.5039	0.1768	0.1768	0.1768	0.1768	0.1768	1.8139	4.0367	1.0061
1390	13-HODE + 9-HODE	Lipid	Fatty Acid, Monohydroxy	37752	LC/MS Neg	100002196	5275	295.228		43013			0.5246	1.0457	1.3663	0.2106	0.9871	0.1068	0.2445	0.8768	0.9291	0.6876	1.842	0.1068	1.803	1.2595	1.974	1.0914	2.1633	0.9441	1.5101	0.9707	1.5891	0.8315	1.6206	1.3226	1.6471	1.0548	2.1113	1.8822	0.9318	1.2268	1.193	3.3532	2.33	2.1824	2.1642	2.0128	0.84
1206	13-methylmyristate	Lipid	Fatty Acid, Branched	38293	LC/MS Neg	100002344	5499	241.217	2485-71-4	151014			1	2.5547	1.2785	0.378	1.1238	0.9939	0.2818	0.9506	0.3703	1.3366	0.5945	0.2359	0.5644	0.2359	0.2359	0.3098	0.8327	0.8637	0.2359	0.2359	0.2359	0.7098	0.2418	0.2554	0.2359	17.1505	0.2359	0.2359	0.2359	0.2359	0.2359	0.2359	0.2359	0.2359	0.2359	0.5499	9.2533
1209	15-methylpalmitate	Lipid	Fatty Acid, Branched	38768	LC/MS Neg	100002945	5695	269.249		17903417			0.6994	1.4611	1.5812	0.7772	1.0582	1.1158	0.4698	1.0102	0.6187	1.4833	0.7935	0.4656	1.0465	0.3767	0.6331	0.4793	0.8973	0.768	0.2758	0.2758	0.5467	0.9898	0.6213	0.4475	0.2758	3.5522	1.5348	0.7907	1.2267	1.1456	0.9475	0.6949	1.2412	0.5587	0.8777	0.7626	2.4085
1386	16-hydroxypalmitate	Lipid	Fatty Acid, Monohydroxy	39609	LC/MS Neg	100002953	5236.2	271.228	506-13-8	10466	C18218	HMDB06294	0.4079	1.0691	1.1134	0.3392	1.1817	0.6897	0.2717	0.8423	1.3009	0.6645	1.1452	0.3403	0.8064	0.7399	0.9155	0.621	1.175	0.9557	1.2598	1.2211	1.04	0.5984	1.9793	0.7178	1.3033	1.3529	2.8629	0.9774	1.5119	1.0556	0.4484	0.2717	1.0208	1.1104	1.0832	1.0179	1.012
1212	17-methylstearate	Lipid	Fatty Acid, Branched	38296	LC/MS Neg	100002356	5993	297.28	2724-59-6	3083779			0.7181	1.098	0.8502	0.5488	0.7115	0.6157	0.4464	1.0445	0.8341	2.4146	0.8195	0.3182	1.2329	0.481	0.6818	0.4696	1.0681	0.847	0.9302	0.4341	0.5622	1.1014	0.522	0.5077	0.5571	2.7961	1.5292	0.7938	1.4435	1.3883	1.1163	1.1986	1.2592	0.5814	0.6562	1.0807	2.7052
1787	1-arachidonoyl-GPE (20:4n6)*	Lipid	Lysolipid	35186	LC/MS Neg	100001571	5874	500.278		42607465		HMDB11517	0.8039	0.3132	12.524	0.4863	0.3132	0.7613	0.3132	0.3132	0.3132	0.3132	0.3132	0.3132	0.3132	0.3132	0.3132	0.3132	0.3132	0.3132	0.3132	0.3132	0.3132	8.3968	0.3132	0.3132	0.3132	0.3132	0.3132	1.0672	3.1224	5.0223	1.3534	0.5443	3.9398	0.5388	0.8569	0.705	0.3132
3245	1H-quinolin-2-one	Xenobiotics	Food Component/Plant	40464	LC/MS Pos Early	100002385	2680	146.06	59-31-4	6038	C06415		0.2353	0.2265	1.0042	0.312	1.123	0.2845	0.1386	0.2418	0.1346	0.2469	1.0156	0.1374	0.1453	0.1797	0.1686	0.1496	0.5288	2.1597	2.3231	1.6362	1.8693	0.8131	2.2758	3.1579	0.8793	1.2664	18.4473	0.5592	0.4943	0.341	0.3161	0.1655	0.6371	0.2922	0.5617	0.2211	4.3712
1647	1-linoleoyl-2-arachidonoyl-GPC (18:2/20:4n6)*	Lipid	Phospholipid Metabolism	52710	LC/MS Pos Late	100009131	1969	806.569					0.2325	0.2325	3.0397	0.2325	0.2325	0.2325	0.2325	0.2325	0.2325	0.2325	0.2325	0.2325	0.2325	0.2325	0.2325	0.2325	0.2325	0.2325	0.2325	0.2325	0.2325	2.3743	0.2325	0.6597	0.2325	0.2325	0.2655	0.2325	1.2799	0.9836	0.3935	0.2325	1.4256	0.6224	0.2325	0.2325	0.2325
1895	1-linoleoylglycerol (18:2)	Lipid	Monoacylglycerol	27447	LC/MS Neg	100001040	6477	279.233	2277-28-3	5283469			5.1124	1.2749	2.2559	1.728	0.3723	2.9167	0.5103	1.4383	0.6194	1.1133	1.9583	1.0912	2.946	0.0506	1.4912	0.6067	0.5444	0.2541	0.3819	0.169	0.091	1.3181	0.0746	0.2936	0.4221	0.6871	0.2768	1.5924	1.8926	2.8325	3.4281	2.7214	2.9591	0.6893	1.6104	2.3083	0.733
1835	1-linoleoyl-GPA (18:2)*	Lipid	Lysolipid	52690	LC/MS Neg	100009082	5483	433.236				HMDB07856	0.6878	1.3102	1.4764	0.5752	1.1645	0.2259	0.0941	1.6147	1.7373	1.0001	1.8935	0.1004	1.4918	0.8169	1.8328	0.9541	0.658	0.9999	0.7113	0.8117	0.0941	1.5378	0.0941	0.2924	0.6266	0.5797	0.0941	3.6097	1.621	3.6546	0.0941	2.7421	1.8088	0.6873	0.9419	1.2691	0.4776
1747	1-linoleoyl-GPC (18:2)	Lipid	Lysolipid	34419	LC/MS Pos Late	100001395	1465	520.34		11988421	C04100	HMDB10386	0.1146	0.4175	3.5517	0.3373	0.2652	0.741	0.1146	0.4571	0.7393	0.6755	1.0961	0.1146	6.1786	0.1146	0.7047	0.2037	0.1146	0.1146	1.1184	0.8255	1.0087	3.452	0.7779	1.9271	1.0127	0.1146	0.9124	0.6181	1.4169	1.5646	0.9538	1.0006	1.9525	0.1146	1.2585	2.0384	0.1146
1783	1-linoleoyl-GPE (18:2)*	Lipid	Lysolipid	32635	LC/MS Neg	100001570	5900	476.278		52925130		HMDB11507	1.4175	0.6792	7.5902	1.1511	0.1248	1.3634	0.228	0.639	0.2679	0.3616	0.1248	0.1248	2.538	0.1248	0.7154	0.2619	0.1248	0.1248	0.1248	0.1248	0.1248	8.0082	0.1248	0.2115	0.1248	0.1248	0.1248	0.9986	3.4257	5.1473	1.2674	1.0545	4.9485	0.7016	0.6953	1.8596	0.3103
1827	1-linoleoyl-GPG (18:2)*	Lipid	Lysolipid	54885	LC/MS Neg	100009227	5516	507.273					0.5444	1.3728	7.4517	0.226	1.5037	0.3687	0.226	1.0436	0.7476	0.8042	1.0626	0.226	0.921	0.226	0.537	0.862	0.226	0.3791	0.5113	0.585	0.226	4.8703	0.226	0.2433	0.226	1.1797	0.226	1.3677	2.4721	3.1444	0.5442	0.5996	1.8616	0.4991	0.3094	0.7921	0.9564
1804	1-linoleoyl-GPI (18:2)*	Lipid	Lysolipid	36594	LC/MS Neg	100001778	5494	595.289					0.3699	0.3699	2.3899	0.3699	0.3699	0.3699	0.3699	0.3699	0.3699	0.3699	0.3699	0.3699	3.9854	0.3699	0.6122	0.3699	0.3699	0.3699	0.5013	0.3699	0.3699	4.6065	0.3699	0.3699	0.3699	0.3699	0.3699	0.9787	1.0213	2.1059	0.3699	0.3699	0.9765	1.508	0.3699	1.1158	0.3699
2840	1-methyladenine	Nucleotide	Purine Metabolism, Adenine containing	1527	LC/MS Pos Early	54	2133	150.077	5142-22-3	78821	C02216	HMDB11599	0.8926	1.026	1.6399	12.236	1.4325	0.1641	0.9101	0.6007	0.4611	0.372	0.6035	1.173	0.2655	0.1856	0.2751	1.477	0.6262	0.9326	0.7114	0.6795	0.7329	0.73	0.8563	0.8073	1.0122	1.8114	1.2517	0.7086	0.4192	1.0024	1.9893	0.8561	0.5522	1.5763	0.9657	1.3275	0.9957
3215	1-methyl-beta-carboline-3-carboxylic acid	Xenobiotics	Food Component/Plant	43449	LC/MS Neg	100004434	3190	225.067	22329-38-0	5406157			0.1595	0.1595	0.1595	0.1595	0.1595	0.1595	0.1595	0.1595	0.1595	0.1595	0.1595	0.1595	0.1595	0.1595	0.1595	0.1595	0.1595	0.3301	0.1595	0.1595	0.3019	0.1595	1	0.2083	0.459	0.2576	0.5017	0.1595	0.1595	0.1595	0.1595	0.1595	0.1595	0.1595	0.1595	0.1595	0.1595
417	1-methylguanidine	Amino Acid	Guanidino and Acetamido Metabolism	48114	LC/MS Pos Early	100000715	2149	74.0713	22661-87-6	10111	C02294	HMDB01522	0.9346	1.6635	1.1016	1.4126	0.7805	1.9332	0.8115	0.6198	0.7506	0.7816	0.9195	0.7345	0.7987	0.8108	0.5178	0.3637	0.5884	0.3637	0.4729	1.0794	0.711	0.7384	0.8855	0.7539	1.9311	1.0824	0.806	0.4527	0.5254	0.7882	1.1362	1.0432	0.5473	1	1.032	0.4209	1.9863
73	1-methylhistamine	Amino Acid	Histidine Metabolism	43831	LC/MS Pos Early	100001204	3040	126.103	501-75-7	3614	C05127	HMDB00898	0.175	0.175	0.4317	0.175	0.3646	0.175	0.175	0.175	0.175	0.175	0.175	0.175	2.4511	0.2783	0.175	0.175	0.175	0.175	0.175	0.512	0.5205	0.5692	0.5759	0.5505	2.7242	1.3477	1.4305	0.175	1.0659	0.175	0.175	1.998	0.3661	0.7428	0.3291	4.829	0.5952
62	1-methylhistidine	Amino Acid	Histidine Metabolism	30460	LC/MS Pos Early	100001051	2755	170.092	332-80-9	92105	C01152	HMDB00001	2.4281	2.3996	2.0018	1.7984	0.1254	2.0343	1.3986	3.2548	0.4521	3.3921	0.4346	0.4842	3.6101	4.0566	3.0017	2.7325	0.5244	1.1628	0.384	0.2038	0.5943	1.3166	0.1287	0.6371	2.7781	0.2324	1.1056	3.6875	3.0112	1.0121	3.7989	2.0161	0.9879	4.3784	0.4985	3.5793	0.0234
77	1-methylimidazoleacetate	Amino Acid	Histidine Metabolism	32350	LC/MS Pos Early	100001208	2064	141.066	2625-49-2	75810	C05828	HMDB02820	0.148	0.7287	0.9342	0.3662	1.5258	0.2396	0.2644	0.3672	0.5738	0.4128	0.7227	0.0733	0.3921	0.9303	0.3601	0.549	1.3929	1.2725	0.6802	1.3134	1.0891	1.0658	1.8221	1.627	2.0036	1.8949	2.6624	0.4631	0.3695	0.3962	0.3133	0.3273	0.8818	1.0675	0.3504	0.6207	4.1561
2970	1-methylnicotinamide	Cofactors and Vitamins	Nicotinate and Nicotinamide Metabolism	27665	LC/MS Pos Early	55	1940	137.071	1005-24-9	10129985	C02918	HMDB00699	0.7993	0.0831	0.7704	0.8613	2.3235	0.5978	0.8507	0.7275	1.804	0.4631	2.0072	0.6629	0.5074	2.5976	0.8187	1.3346	2.2901	0.9333	1.518	1.7607	0.9671	0.7134	1.4864	0.6134	1.9749	2.3117	1.0387	1.1837	1.2208	1.7638	0.3283	2.3847	1.1728	1.8476	1.7334	1.1321	2.5477
3141	1-methylxanthine	Xenobiotics	Xanthine Metabolism	34389	LC/MS Neg	100001405	1568.8	165.042	6136-37-4	80220	C16358	HMDB10738	0.981	2.2498	1.8649	0.4866	1.2593	0.7451	0.6058	1.1112	2.0818	0.5528	1.8582	0.5078	1.94	2.5376	1.2208	1.0715	1	0.5412	0.7921	1.2479	0.1503	1.2792	0.2859	0.5311	3.2343	0.1503	1.2746	1.1858	1.2851	1.8094	1.3496	1.6679	1.3167	1.9482	1.4816	1.3874	0.2752
1884	1-myristoylglycerol (14:0)	Lipid	Monoacylglycerol	35625	LC/MS Neg	100001618	6353.3	227.202	75685-84-6	79050	C01885	HMDB11561	0.8029	1.0316	2.536	0.2933	1.6746	1.9041	0.7188	1.5754	1.0334	1.1271	1.0958	0.3967	0.7674	0.2563	1.0085	1.5543	0.2563	0.5248	0.2563	0.2563	0.2563	0.523	0.2563	0.2563	0.2563	1.1909	0.3486	0.9545	1.3415	1.3876	1	3.6431	1.3387	0.2563	0.4814	1.0107	0.9487
1581	1-oleoyl-2-linoleoyl-GPC (18:1/18:2)*	Lipid	Phospholipid Metabolism	52453	LC/MS Pos Late	100008981	2165	784.585					1.6241	0.6889	8.192	0.8574	0.0663	1.6488	0.1603	0.3887	0.1702	0.5825	0.1011	0.0663	0.0663	0.0663	0.0705	0.3117	0.1148	0.1875	0.9207	0.4182	1.1372	7.1512	0.5954	4.7936	0.8017	0.08	3.153	1.0793	7.681	5.8659	5.6048	2.0727	8.5363	3.2965	1.9473	2.9703	0.8337
1642	1-oleoyl-2-linoleoyl-GPE (18:1/18:2)*	Lipid	Phospholipid Metabolism	52687	LC/MS Pos Late	100009078	2270	742.538		9546753		HMDB05349	2.0203	0.6326	7.6712	1.1408	0.209	1.2575	0.65	1	0.5862	0.3265	0.3446	0.4488	0.2737	0.209	0.8109	0.2115	0.7044	0.4039	0.95	0.455	0.4997	6.1076	0.4122	4.3496	0.6308	0.3246	1.0162	0.5355	3.4078	3.3308	4.3389	1.15	5.2298	1.0532	2.0873	2.2574	1.9679
1893	1-oleoylglycerol (18:1)	Lipid	Monoacylglycerol	21184	LC/MS Neg	100000924	6650	281.249	111-03-5	5283468		HMDB11567	2.0392	1.617	2.8551	1.2386	0.2343	1.9206	0.6404	2.4949	0.5506	1.0926	1.2069	0.5013	2.0987	0.216	1.6034	0.7122	0.8997	0.3236	0.6315	0.4799	0.1761	1.8818	0.0987	0.2261	0.8035	0.5733	0.4316	3.0952	2.3158	5.1367	3.1267	1.4926	3.8878	0.704	1.4733	2.0605	0.4647
1820	1-oleoyl-GPA (18:1)	Lipid	Lysolipid	36812	LC/MS Neg	100001671	5615	435.252	325465-93-8	5497152			0.1212	1.0757	1.2362	0.2181	0.9721	0.2174	0.0753	1.1692	1.0818	0.6021	1.0711	0.0753	3.3249	0.8759	1.8196	1.0703	0.8508	0.9326	1.5219	0.7421	0.1579	1.349	0.1009	0.2363	0.5848	0.8939	0.0753	1.8203	1.8495	3.01	0.2657	1.7768	1.6757	0.6011	0.4905	1.2736	0.7044
1744	1-oleoyl-GPC (18:1)	Lipid	Lysolipid	48258	LC/MS Neg	100001272	6250	596.357	19420-56-5	16081932		HMDB02815	0.415	0.3178	6.8679	0.1441	0.1441	0.1441	0.1441	0.3203	0.1441	0.6377	0.1441	0.1441	0.1441	0.1441	0.1441	0.1441	0.1441	0.1441	0.2023	0.1441	0.1441	3.1184	0.1441	0.1441	0.1441	0.1441	0.1441	0.6082	1.6376	1.8961	1	0.1441	1.444	0.786	0.1441	0.3312	0.1441
1779	1-oleoyl-GPE (18:1)	Lipid	Lysolipid	35628	LC/MS Neg	100001569	6125.1	478.294	89576-29-4	9547071		HMDB11506	1.2572	1.4005	6.7501	0.8841	0.1688	1.1246	0.2359	0.4184	0.2562	0.4739	0.1943	0.1688	0.5916	0.1688	0.1688	0.1963	0.1688	0.1688	0.1688	0.1688	0.1688	6.9149	0.1688	0.3957	0.1948	1.0137	0.1688	1.1113	2.2916	2.7247	1.8573	0.5287	3.5935	0.9471	0.439	0.9863	0.9286
1826	1-oleoyl-GPG (18:1)*	Lipid	Lysolipid	45968	LC/MS Neg	100005716	5610	509.288					0.5269	3.3159	3.647	0.4159	1.1511	0.4861	0.1409	1.0047	0.6222	0.7804	1	0.1409	1.4435	0.3295	0.6868	0.8804	0.2579	0.5354	0.9711	0.4806	0.1409	2.3702	0.1409	0.1771	0.1409	4.2895	0.1409	1.1214	1.1167	2.7442	0.8677	0.4804	1.2221	0.4397	0.3037	0.7451	2.4046
1811	1-oleoyl-GPS (18:1)	Lipid	Lysolipid	19260	LC/MS Neg	100000630	5607	522.284		9547099			0.1799	1.0557	6.0755	0.1799	0.2198	0.1799	0.1799	0.1799	0.1799	0.5486	0.1799	0.1799	0.1799	0.1799	0.3492	0.1799	0.1799	0.1799	0.2699	0.1799	0.1799	4.0414	0.1799	0.1799	0.1799	0.1799	0.1799	1.0084	0.908	2.3801	1.1516	0.3478	1.4031	0.7048	0.1799	0.672	0.5306
1569	1-palmitoyl-2-arachidonoyl-GPC (16:0/20:4n6)	Lipid	Phospholipid Metabolism	52462	LC/MS Pos Late	100008914	2091	782.569	35418-58-7	10747814			1.5169	0.3807	28.3162	0.6089	0.0586	1	0.1744	0.2197	0.2246	0.6963	0.1431	0.0583	0.0508	0.0508	0.1422	0.4802	0.0986	0.3376	1.7961	0.6175	2.7362	18.7907	0.6306	5.9556	1.0518	0.0784	2.1381	1.0126	7.8831	6.5024	2.7255	2.1193	7.1164	2.9193	1.6747	2.5032	0.326
1600	1-palmitoyl-2-arachidonoyl-GPE (16:0/20:4)*	Lipid	Phospholipid Metabolism	52464	LC/MS Pos Late	100008990	2198	740.523		9546800		HMDB05323	1.0909	0.2861	11.0286	0.658	0.163	0.8214	0.3311	0.2986	0.163	0.4767	0.163	0.2452	0.163	0.163	0.163	0.163	0.163	0.163	0.8773	0.3213	1.2179	9.059	0.3248	3.958	0.6439	0.163	1	0.5266	4.0755	3.745	1.5033	1.71	3.6565	1.0856	1.2261	1.5021	0.2092
2297	1-palmitoyl-2-linoleoyl-digalactosylglycerol (16:0/18:2)*	Lipid	Glycolipid Metabolism	54887	LC/MS Pos Late	100010874	2498	934.646					0.1596	0.44	1.3308	0.1596	2.0292	0.2903	0.1742	1.311	1	1.5135	1.8142	0.1596	0.1596	0.1626	0.3427	5.3966	0.1989	1.4064	1.5741	1.2152	1.3905	0.8147	1.6305	1.0724	0.6433	1.7194	1.0901	1.5778	1.0348	1.6198	0.679	1.2507	1.0261	0.5524	0.6609	1.3907	0.9971
2301	1-palmitoyl-2-linoleoyl-galactosylglycerol (16:0/18:2)*	Lipid	Glycolipid Metabolism	54901	LC/MS Pos Late	100010893	2731	772.593					0.4322	2.8105	1.5481	0.4557	2.8082	0.7731	0.5104	1.2501	1	2.9391	0.5904	0.2225	0.1103	0.0935	0.3573	3.5093	0.113	0.3769	1.2057	2.5591	0.8555	0.9072	1.8252	0.6681	0.3879	1.9936	0.4041	1.0899	0.5904	1.6452	0.8455	0.2604	0.4317	0.2616	0.514	0.4632	2.4945
1558	1-palmitoyl-2-linoleoyl-GPC (16:0/18:2)	Lipid	Phospholipid Metabolism	42446	LC/MS Pos Late	1537	2160	758.569	40811-94-7	5287971			2.2038	0.758	19.5323	0.9005	0.069	1.6606	0.232	0.3847	0.2536	0.9373	0.1402	0.1078	0.0583	0.0395	0.207	0.612	0.2021	0.3997	2.2936	0.8563	3.4682	16.0736	0.7301	7.6691	1.0627	0.0943	4.2302	1.2265	9.6609	7.5422	5.1673	3.0455	9.0823	4.7904	2.5306	3.5412	0.7977
1602	1-palmitoyl-2-linoleoyl-GPE (16:0/18:2)	Lipid	Phospholipid Metabolism	42449	LC/MS Pos Late	100001870	2275	716.523		9546747		HMDB05322	1.6586	0.7203	7.0618	1.3824	0.2639	1.5215	0.998	0.7411	0.9279	0.6485	0.5341	0.7105	0.3201	0.1583	0.6855	0.3085	0.3353	0.3587	0.652	0.5265	1.002	6.6279	0.4569	2.7249	0.4868	0.7554	0.973	0.5952	3.2638	2.9407	2.6055	1.4357	2.7029	1.1023	1.4031	1.6634	2.9114
1557	1-palmitoyl-2-oleoyl-GPC (16:0/18:1)	Lipid	Phospholipid Metabolism	52461	LC/MS Pos Late	1539	2358	760.585	26853-31-6;26853-31-6	6436017			1.034	0.85	14.2916	0.3929	0.0491	1.0442	0.0958	0.357	0.1507	0.8241	0.0891	0.0677	0.0501	0.0294	0.14	0.2805	0.1544	0.3183	1.6484	0.88	2.9132	14.0307	0.7207	7.5205	0.966	0.0987	2.9064	1.3414	8.1758	6.1934	4.2602	2.8143	8.8956	3.8365	2.2456	2.8475	0.8857
1590	1-palmitoyl-2-oleoyl-GPE (16:0/18:1)	Lipid	Phospholipid Metabolism	19263	LC/MS Pos Late	1526	2509	718.538	26662-94-2	5283496		HMDB05320	0.756	1.0101	10.7257	0.9932	0.4725	1.1189	1.5192	0.4789	0.4589	0.6073	0.2317	0.693	0.0542	0.1407	0.1944	0.29	0.2434	0.4355	0.8625	0.5649	1.2968	11.1976	0.498	3.8807	0.7354	1.3951	1.4411	0.8196	5.1335	3.6624	2.0434	1.7635	5.1147	1.2703	1	1.6044	2.1582
1624	1-palmitoyl-2-oleoyl-GPI (16:0/18:1)*	Lipid	Phospholipid Metabolism	52669	LC/MS Pos Late	100009066	3140	854.575					0.1388	0.1755	15.8827	0.2141	0.1109	0.2565	0.1109	0.5343	0.1109	0.1109	0.1109	0.1792	0.5016	0.1109	0.3092	0.1695	0.1109	0.2647	1.4228	0.5894	2.0563	15.7191	0.6492	6.3981	0.1889	0.1109	1.961	1	7.3458	3.6256	1.7281	2.0204	7.123	3.4206	0.9524	1.7517	0.3244
1574	1-palmitoyl-2-palmitoleoyl-GPC (16:0/16:1)*	Lipid	Phospholipid Metabolism	52470	LC/MS Pos Late	100008984	2160	732.554					0.7903	0.8302	18.5487	0.2579	0.0339	0.7098	0.0565	0.3048	0.1293	0.5636	0.0389	0.0339	0.0339	0.0339	0.0339	0.1611	0.0339	0.1709	1.1988	0.6731	1.5287	16.4415	0.4556	6.8408	0.7509	0.0339	1.7432	1	9.3924	5.0701	4.0484	2.2793	8.6855	2.3028	1.3282	1.7451	0.7174
1621	1-palmitoyl-2-stearoyl-GPC (16:0/18:0)	Lipid	Phospholipid Metabolism	52616	LC/MS Pos Late	100008921	2653	762.601	59403-51-9				0.166	0.166	2.6423	0.166	0.166	0.2924	0.166	0.166	0.166	0.166	0.166	0.166	0.166	0.166	0.166	0.166	0.166	0.166	0.166	0.166	0.652	4.0204	0.3696	1.5835	0.166	0.166	0.166	0.166	0.8026	1.3209	1.3997	0.166	1.3654	0.5157	0.166	0.5479	0.8632
1888	1-palmitoylglycerol (16:0)	Lipid	Monoacylglycerol	21127	LC/MS Neg	100000827	6550	255.233	542-44-9	14900		HMDB31074	0.9611	1.2977	1.618	0.6555	0.9467	1.0277	0.5161	1.9947	2.6329	0.9275	1.8438	0.5386	2.4158	0.4678	2.3048	1.7152	1.2405	0.5006	0.2109	0.4777	0.2817	0.8336	0.3675	0.2781	0.5529	0.976	0.4085	1.6052	3.2298	2.9643	1.629	1.6979	1.8169	0.4669	0.7131	1.6276	0.8903
1816	1-palmitoyl-GPA (16:0)	Lipid	Lysolipid	34428	LC/MS Neg	100001445	5600	409.236	17618-08-5	6419701	C04036	HMDB00327	0.1813	1.7795	2.365	0.3101	3.7152	0.6054	0.1345	2.1015	1.6816	0.6824	2.0029	0.2145	1.6049	0.8641	2.4068	2.6138	0.5311	0.6061	1.0764	1.2479	0.1492	1.1499	0.1134	0.2393	0.6308	0.5991	0.0484	2.8516	3.0055	4.4579	0.3532	2.4237	2.2634	0.8061	0.8811	3.1691	0.4864
1735	1-palmitoyl-GPC (16:0)	Lipid	Lysolipid	33955	LC/MS Pos Late	100001263	1525	496.34	17364-16-8	86554		HMDB10382	0.732	1.0167	8.7809	0.3567	0.2291	0.8245	0.1706	0.7158	0.5759	0.9833	0.478	0.0896	1.7979	0.1104	0.5725	0.3081	0.2695	0.2118	0.9261	1.1191	1.1044	5.3936	0.6462	5.0282	0.4258	0.1418	1.2156	0.6571	3.0679	2.625	1.4365	1.413	2.8727	3.3552	1.5682	2.8007	0.8558
1774	1-palmitoyl-GPE (16:0)	Lipid	Lysolipid	35631	LC/MS Pos Late	100001567	1544	454.293	53862-35-4	9547069		HMDB11503	0.8596	1.6987	8.7837	1.0084	0.4064	2.0141	0.6341	0.7577	0.9672	0.5977	0.5273	0.2513	2.9378	0.3043	0.8208	0.3336	0.4242	0.2882	0.6147	0.9704	1.4937	8.6167	0.4221	2.8431	0.5069	2.0085	0.8997	0.5362	3.9369	1.6708	1.1068	0.9272	3.4083	0.8162	0.6355	2.4153	2.7565
1821	1-palmitoyl-GPG (16:0)*	Lipid	Lysolipid	45970	LC/MS Neg	100005717	5570	483.273		3300276			0.4057	2.4054	2.7354	0.4495	2.0755	1.0687	0.2408	1.4755	1.429	0.9473	1.6321	0.1982	1.2622	0.4654	2.4609	1.4942	0.2861	0.3523	0.8359	0.5333	0.0793	1.3025	0.0786	0.1571	0.2674	1.3419	0.029	1.6285	2.5173	2.9742	0.7118	1.1746	1.4835	0.4975	0.4972	1.6605	1.0527
1797	1-palmitoyl-GPI (16:0)	Lipid	Lysolipid	35305	LC/MS Neg	100001655	5564	571.289				HMDB61695	0.2201	0.2201	3.8581	0.957	1.8122	1.9656	0.2201	0.7019	0.647	0.6568	0.9669	0.2201	10.531	0.449	2.3137	1.0563	0.2289	0.648	0.8888	0.7353	0.2201	2.7915	0.2201	0.3752	0.2201	0.4799	0.2201	1.2725	1.3565	1.9768	0.4423	0.9444	1.4395	1.4963	0.2201	3.8704	0.5587
1887	1-pentadecanoylglycerol (15:0)	Lipid	Monoacylglycerol	47898	LC/MS Neg	100001431	6200	241.217	104140-07-0	190750			0.3836	1.0244	0.7849	0.3696	0.6991	0.574	0.3696	0.8359	0.8791	0.5838	0.9781	0.3696	0.5231	0.638	1.4404	1.1365	0.3696	0.5963	1.2228	0.3696	0.3696	0.3696	0.3696	0.3696	0.8312	2.0651	0.462	1.1242	1.4496	2.0177	0.772	1.9704	2.7352	0.3696	0.6522	0.6926	1.2598
1562	1-stearoyl-2-arachidonoyl-GPC (18:0/20:4)	Lipid	Phospholipid Metabolism	42450	LC/MS Pos Late	100001869	2300	810.601	35418-59-8	16219824			0.8281	0.1468	9.093	0.4864	0.1468	1.0139	0.1468	0.1468	0.1468	0.214	0.1468	0.1468	0.1468	0.1468	0.1468	0.1468	0.1468	0.1468	0.7172	0.3425	1.2569	7.8775	0.4649	2.6393	0.5326	0.1468	1.058	0.3327	3.3601	3.0846	2.2363	0.8172	2.3847	1.7307	0.9861	1.3827	0.1468
1594	1-stearoyl-2-arachidonoyl-GPE (18:0/20:4)	Lipid	Phospholipid Metabolism	52447	LC/MS Pos Late	100008977	2424	768.554		5289133			1.5862	0.5853	17.2003	1	0.1765	1.3054	0.5207	0.4341	0.3477	0.7045	0.113	0.2405	0.0406	0.0406	0.3388	0.3454	0.1854	0.3783	1.6003	0.627	1.9339	11.9718	0.4929	6.1695	0.9202	0.0406	2.373	1.061	5.9881	6.102	2.8002	2.4018	5.6443	1.9175	1.9434	2.1582	0.5377
1580	1-stearoyl-2-arachidonoyl-GPI (18:0/20:4)	Lipid	Phospholipid Metabolism	52449	LC/MS Pos Late	100000616	3000	904.591					0.1625	0.1038	8.0215	0.1038	0.1038	0.1637	0.1038	0.1557	0.1038	0.1038	0.1038	0.1038	0.2268	0.1038	0.1429	0.1038	0.3198	0.1038	0.9832	0.2764	1.3155	8.4809	0.398	3.4599	0.1038	0.1038	1.1702	0.4216	3.0283	2.205	0.8346	1.0168	2.9275	2.56	0.5194	0.8295	0.1038
1570	1-stearoyl-2-linoleoyl-GPC (18:0/18:2)*	Lipid	Phospholipid Metabolism	52452	LC/MS Pos Late	100008980	2380	786.601					1.8026	0.6825	16.7461	0.9373	0.0771	1.9449	0.242	0.4899	0.2316	0.7566	0.1718	0.1129	0.061	0.0602	0.1784	0.4315	0.2244	0.286	1.7056	0.747	2.6102	13.6847	0.7701	6.6744	0.8223	0.1402	3.299	1.0587	7.9311	6.339	5.7968	2.382	7.6296	3.8542	2.3192	3.15	1.16
1605	1-stearoyl-2-linoleoyl-GPE (18:0/18:2)*	Lipid	Phospholipid Metabolism	52446	LC/MS Pos Late	100008976	2522	744.554		9546749			2.6297	0.9062	6.9019	2.0924	0.1942	2.3922	1.4166	1.0858	0.6086	0.6514	0.4898	0.9128	0.2692	0.0988	0.8966	0.2913	0.2205	0.2593	0.65	0.7462	0.924	5.5437	0.3921	2.6047	0.4662	0.1589	1.6315	0.5689	2.9814	3.1735	3.7079	1.3163	2.7212	1.0622	1.4031	1.9531	1.5021
1586	1-stearoyl-2-linoleoyl-GPI (18:0/18:2)	Lipid	Phospholipid Metabolism	52468	LC/MS Pos Late	100008994	3185	880.591					0.3473	0.2677	15.0024	0.3447	0.1901	0.4887	0.1901	0.8422	0.2848	0.3067	0.4671	0.3975	1.0188	0.2078	0.5032	0.4446	0.5297	0.5517	2.4386	0.9812	3.1001	16.0988	0.594	6.1989	0.3517	0.1901	3.2231	1.0778	6.6423	4.6993	1.6447	2.5684	5.5399	5.3557	1.2912	2.9162	0.534
1563	1-stearoyl-2-oleoyl-GPC (18:0/18:1)	Lipid	Phospholipid Metabolism	52438	LC/MS Pos Late	100008904	2644	788.616	56421-10-4				1.0143	0.7928	20.1059	0.4378	0.0701	1.2117	0.106	0.456	0.1672	0.6961	0.103	0.076	0.0701	0.0701	0.1448	0.2204	0.166	0.2697	1.3726	0.7336	1.8856	23.045	0.6666	7.7783	0.6736	0.1184	1.7918	1.0875	7.6404	5.5451	4.5117	1.8284	9.278	3.3478	1.8305	2.2385	0.8427
1598	1-stearoyl-2-oleoyl-GPE (18:0/18:1)	Lipid	Phospholipid Metabolism	42448	LC/MS Pos Late	100001856	2858	746.569					0.9057	0.4635	12.1268	0.7358	0.2963	1.0024	0.4536	0.4762	0.1759	0.5592	0.2211	0.4403	0.0986	0.0986	0.5076	0.334	0.2064	0.2791	1	0.4016	1.0544	11.1117	0.4654	3.8504	0.6628	1.0394	1.5034	0.7718	4.5566	3.1402	2.5601	1.5023	4.9574	1.3822	0.8984	1.373	1.2638
1564	1-stearoyl-2-oleoyl-GPI (18:0/18:1)*	Lipid	Phospholipid Metabolism	52726	LC/MS Pos Late	100009181	3711	882.607					0.0682	0.0682	4.6826	0.0682	0.0682	0.0682	0.0682	0.3066	0.0682	0.0682	0.0682	0.0682	0.0682	0.0682	0.0682	0.0682	0.0682	0.0682	0.4989	0.2593	0.732	6.7212	0.1492	2.2835	0.0682	0.0682	0.8105	0.0682	2.1416	1.3664	0.3644	0.5789	2.5557	1.5625	0.2816	0.5511	0.0682
1729	1-stearoyl-2-oleoyl-GPS (18:0/18:1)	Lipid	Phosphatidylserine (PS)	19265	LC/MS Pos Late	100000639	3000	790.559		9547087			1.6698	1.5578	4.2328	1.1421	0.3544	1.3561	0.5089	1.9118	0.5934	1.2963	0.7262	0.8103	0.5609	0.2011	0.8214	0.2281	0.7503	0.4859	0.5492	0.8103	0.7259	5.2807	0.5681	2.1577	0.5523	0.382	1.0467	0.9533	2.1379	2.0614	4.0296	1.0613	2.7595	1.617	1.2338	1.7589	1.3997
1818	1-stearoyl-GPA (18:0)	Lipid	Lysolipid	36810	LC/MS Neg	100001670	5829	437.267	325465-92-7;799268-65-8	89567			0.0351	0.6134	1.9826	0.1788	3.1779	0.2896	0.0439	2.1372	0.9861	0.3044	1.4975	0.1002	2.3447	0.8778	2.3007	1.9504	0.3669	1.3316	0.7924	1.208	0.1063	1.2328	0.1008	0.1598	0.5893	1.0244	0.0336	2.1279	1.9878	3.3716	0.2146	1.1912	1.5675	0.5515	0.3215	2.1411	0.5826
1742	1-stearoyl-GPC (18:0)	Lipid	Lysolipid	33961	LC/MS Pos Late	100001271	1606	524.371	19420-57-6	497299		HMDB10384	0.5131	0.7271	4.1663	0.3155	0.4537	1.0117	0.1796	1.1662	0.9907	0.4665	0.5477	0.091	0.5056	0.1246	0.5322	0.2485	0.2882	0.1935	0.7963	1.8565	0.8244	2.6835	0.6087	4.2704	0.378	0.2259	1.0093	0.3253	2.2954	1.4651	1.2795	0.759	1.5687	1.7883	0.6079	2.5832	1.6987
1777	1-stearoyl-GPE (18:0)	Lipid	Lysolipid	42398	LC/MS Pos Late	100001461	1626	482.324	69747-55-3	9547068		HMDB11130	0.9174	0.7857	15.3828	0.5926	0.3708	1.0826	0.3223	0.7663	0.8062	0.5315	0.4797	0.1308	0.8836	0.3253	0.6398	0.3398	0.6579	0.5838	2.231	2.2138	3.2636	15.6549	0.679	6.6816	0.57	0.3335	3.7009	0.4443	6.5146	2.5824	1.6209	1.6101	6.5158	1.6589	0.5163	3.8799	2.0708
1824	1-stearoyl-GPG (18:0)	Lipid	Lysolipid	34437	LC/MS Neg	100001462	5816	511.304					0.3745	1.4224	2.4647	0.3913	3.6708	1.6896	0.2085	2.1097	1.1903	0.5668	1.5658	0.1168	1.0887	0.3216	1.6064	1.6589	0.1319	0.5233	0.5863	0.4529	0.0344	1.3453	0.0344	0.0957	0.1218	2.3562	0.0344	1.0259	2.4433	2.9196	0.801	0.5158	1.2872	0.2385	0.1867	1.5875	2.2297
1800	1-stearoyl-GPI (18:0)	Lipid	Lysolipid	19324	LC/MS Neg	100000656	5794.3	599.32	796963-93-4			HMDB61696	0.1886	0.7597	4.048	0.495	1.7598	0.9701	0.1886	0.7255	0.2702	0.1886	0.1886	0.1886	5.7106	0.7132	1.2556	0.1886	0.1886	0.8913	1.4076	0.8091	0.1886	6.6679	0.1886	1.0772	0.1886	1	0.6725	0.6173	1.5815	1.9654	0.7212	0.9975	1.9569	3.1288	0.1886	2.2426	0.8951
1810	1-stearoyl-GPS (18:0)*	Lipid	Lysolipid	45966	LC/MS Pos Late	100004327	1634	526.314		9547101			1.5323	2.031	2.5431	0.9066	0.4353	1.1373	0.4457	1.0309	0.7199	1.1419	0.7654	0.2139	0.7527	0.6475	0.4963	0.4143	0.6376	0.5519	0.8594	1.0574	0.5205	1.0802	0.5385	1.8062	0.3003	0.7142	0.8233	0.3826	1.0453	0.7152	2.001	0.5364	0.8451	1.1871	0.547	1.5297	5.8533
185	2-(4-hydroxyphenyl)propionate	Amino Acid	Phenylalanine and Tyrosine Metabolism	35632	LC/MS Neg	100001622	1797.3	165.056	938-96-5	102526	C03080	HMDB41683	0.917	2.7397	1.3622	0.3168	2.9005	0.6866	0.5055	1.8615	2.6124	1.9313	2.4589	0.2101	3.1981	2.919	3.1184	1.1362	0.736	0.4168	0.4838	1.4987	0.4612	1.0239	0.8874	0.442	0.9761	0.9451	0.0266	2.2847	1.4651	2.621	3.3028	3.9064	1.746	2.8105	4.4405	2.0906	2.0585
3246	2,3-dihydroxyisovalerate	Xenobiotics	Food Component/Plant	38276	LC/MS Polar	100002417	1050	133.051	1756-18-9	677	C04039	HMDB12141	5.8731	1.2209	0.6752	6.1289	2.3048	5.8702	13.5163	2.81	2.9662	3.2005	1.4174	1.661	0.7788	1.0002	3.2353	1.534	0.6387	0.3666	0.2884	1.461	0.5553	0.9998	0.7582	0.2689	0.6734	1.1858	0.1818	2.7708	1.0799	1.3718	7.0809	0.6727	0.5792	2.7768	2.398	0.7665	4.0483
3089	2,4,6-trihydroxybenzoate	Xenobiotics	Benzoate Metabolism	35892	LC/MS Neg	100001718	1574	169.014	83-30-7	66520			2.2806	1.3208	0.9419	1.4056	1.0564	2.0401	1.0046	2.0505	2.42	1.0807	3.5266	0.883	2.7712	1.884	2.1502	2.3211	0.9299	1.5631	0.4735	1.6431	0.5183	0.9954	0.7815	0.6895	1.2223	0.6077	0.1399	1.5124	1.0893	3.1241	1.8936	4.0713	2.0352	1.812	1.8321	1.9869	0.0998
4036	2,4-dihydroxyhydrocinnamate	Xenobiotics	Chemical	47113	LC/MS Neg	100005258	1759	181.051	5631-68-5	96384			0.2039	0.8392	1.1868	0.2039	1.97	0.2039	0.2039	0.3025	3.6569	0.2039	4.7209	0.2039	0.2039	0.2479	0.2039	0.2039	0.8306	0.2376	1.5919	1.4273	1.2835	0.7963	1.3562	0.5688	0.7372	2.2076	0.9977	1.2088	0.7361	1.0746	0.3771	0.9045	0.6448	0.2039	0.603	0.8532	3.9114
3249	2,8-quinolinediol	Xenobiotics	Food Component/Plant	42975	LC/MS Pos Early	100004206	2514	162.055	15450-76-7	97250	C06342		0.0906	0.1135	0.0245	0.1466	0.1742	0.0473	0.0489	0.1446	0.1289	0.0245	0.6507	0.0245	0.0245	0.0245	0.0304	0.0281	0.3577	4.1283	1.0096	1.8828	4.3794	1.0904	3.7421	6.11	1.5507	0.1654	21.5391	0.5113	0.5228	0.0245	0.0245	0.0334	0.2423	0.0245	0.0245	0.0426	4.5691
3250	2,8-quinolinediol sulfate	Xenobiotics	Food Component/Plant	48691	LC/MS Neg	100004321	2612	239.997					3.4355	0.324	0.324	11.3844	0.324	3.4893	2.4561	1	0.3815	0.324	0.324	0.324	0.324	0.324	0.324	0.324	0.4674	0.324	0.324	0.324	0.324	0.324	0.8338	0.324	0.324	0.324	0.324	0.324	0.324	0.324	0.324	0.324	0.324	0.324	0.324	0.324	0.324
88	2-aminoadipate	Amino Acid	Lysine Metabolism	6146	LC/MS Pos Early	381	1912	162.076	542-32-5;1118-90-7	469	C00956	HMDB00510	0.8307	1.1828	0.9118	0.9247	1.0284	0.7223	0.7348	0.9949	1.1607	1.3381	1.2493	0.8496	1.4173	1.3366	1.1454	1.3853	0.7225	1.0342	1.3876	1.1624	1.4853	1.0415	1.3217	1.0157	1.1492	0.7637	1.1344	1.1815	1.0171	1.2756	1.0099	1.2196	1.3301	0.8967	0.9509	1.0732	0.4797
344	2-aminobutyrate	Amino Acid	Methionine, Cysteine, SAM and Taurine Metabolism	42374	LC/MS Pos Early	1128	2059	104.071	1492-24-6	439691	C02261	HMDB00650	3.9155	1.7346	0.5477	2.9595	0.7485	1.5728	1.8094	1.0686	0.7812	0.8532	0.6786	0.785	1.0588	0.7941	0.7244	0.62	0.6289	0.9215	0.7694	0.7384	0.829	0.8191	0.8073	0.686	0.9916	2.4277	0.8266	0.7963	0.7692	1.0994	1.5971	1.9071	0.9816	1.0675	1.0789	1.0301	1.0394
1279	2-aminoheptanoate	Lipid	Fatty Acid, Amino	43761	LC/MS Pos Early	100004542	3160	146.118	1115-90-8	227939			0.703	2.3636	0.6077	1.0907	0.7368	1.1095	1.3106	1.1555	0.5142	1.0681	0.5142	0.6054	0.8348	1.9094	1.1319	1.212	0.5142	0.5142	1.0714	0.8672	0.8057	1.1195	0.7012	0.766	0.7858	1.2078	0.6707	0.8979	0.7459	1.0587	1.836	1.3157	0.853	1.1125	0.908	1.2417	1.364
252	2-aminophenol	Amino Acid	Tryptophan Metabolism	38109	LC/MS Pos Early	100002382	2644	110.06	95-55-6	5801	C01987		0.7816	0.9355	0.8963	0.6234	1.1873	0.9418	0.5528	0.9118	1.0012	0.6481	1.0732	0.5528	0.9807	0.8582	0.9323	0.6906	1.4023	1.142	1.1	0.7218	1.2504	0.5528	0.6929	0.9752	0.5528	1.3046	0.8676	0.7979	0.9661	0.8796	1.4336	1.1678	1.0544	0.9465	1.2013	1.0387	1.6087
2859	2'-deoxyadenosine	Nucleotide	Purine Metabolism, Adenine containing	1553	LC/MS Pos Early	211	2252	252.109	16373-93-6	13730	C00559	HMDB00101	1.9626	0.9996	0.4099	1.4066	1.5261	1.937	1.5854	0.6049	0.6178	0.5725	0.553	0.712	0.1984	0.3358	0.5309	0.7795	1.0004	1.3985	0.4803	1.2434	0.6068	0.4516	0.9547	0.5681	0.2449	2.5926	0.0916	0.2453	0.5309	0.7792	0.4233	0.3118	0.517	0.2095	1.0202	0.8123	7.1418
2857	2'-deoxyadenosine 5'-monophosphate	Nucleotide	Purine Metabolism, Adenine containing	46333	LC/MS Neg	100000485	1315	330.061	653-63-4	12599	C00360	HMDB00905	0.5837	0.6711	1.0539	0.4872	0.5755	0.4052	0.4817	1.2825	1.1536	0.5842	0.9726	0.8158	2.1921	3.6639	1.2261	0.8999	1.4852	0.6643	0.5829	0.8898	0.7227	0.843	0.6207	0.5525	0.8959	0.5063	0.4052	0.8569	1.4766	0.4766	0.4052	0.7023	0.651	1.1572	0.6361	0.8462	3.3726
2940	2'-deoxycytidine	Nucleotide	Pyrimidine Metabolism, Cytidine containing	15949	LC/MS Pos Early	100000125	2193	228.098	951-77-9	13711	C00881	HMDB00014	1.3356	1.3989	1.0066	0.5339	1.3752	0.8904	1.0013	1.6105	0.95	2.212	0.3874	1.2047	0.3641	0.1402	1.1167	0.8676	0.6283	0.8208	0.2905	0.6607	0.2804	0.3517	0.5902	0.1852	0.304	1.5242	0.1398	0.3726	0.6452	0.8939	0.6087	0.2727	0.3677	0.5993	1.2161	0.9794	3.6521
2938	2'-deoxycytidine 5'-monophosphate	Nucleotide	Pyrimidine Metabolism, Cytidine containing	533	LC/MS Pos Early	298	975	308.064	1032-65-1	13945	C00239	HMDB01202	0.4054	0.2938	0.2164	1.4099	0.1593	0.1593	0.6785	0.5561	1.1386	0.1962	0.2372	1	3.5426	3.5516	1.6346	0.6226	0.9136	0.3382	0.1593	0.2462	0.1593	0.1593	0.1593	0.1593	0.4268	0.4917	0.1593	0.1593	0.8227	0.2042	0.1593	0.6515	0.1593	0.3142	0.1593	0.5283	4.571
2888	2'-deoxyguanosine	Nucleotide	Purine Metabolism, Guanine containing	1411	LC/MS Neg	348	1751	266.089	961-07-9	187790	C00330	HMDB00085	0.9789	1.0211	0.8241	0.2695	2.2458	0.4303	0.8843	1.2501	1.5445	1.3983	0.8943	0.3596	0.9156	0.4	1.5751	2.235	1.6354	1.0223	0.173	0.367	0.2075	0.2591	0.6285	0.1443	0.5074	1.8404	0.1004	0.4094	0.5123	0.6119	0.8915	0.5286	0.5578	1.0956	0.9206	1.1266	5.9708
2823	2'-deoxyinosine	Nucleotide	Purine Metabolism, (Hypo)Xanthine/Inosine containing	15076	LC/MS Neg	100000135	1688	251.079	890-38-0	65058	C05512	HMDB00071	0.2651	0.6884	1.5176	0.0602	1.0582	0.1964	0.167	0.6833	1.0799	0.6003	1.0852	0.0998	0.3088	0.2317	0.5523	1.0829	1.0873	0.9449	0.534	1.0141	0.873	0.871	1.3956	0.7311	0.859	0.965	0.0269	0.5436	1.2497	1.3153	0.9045	0.5018	0.9044	1.1047	0.7869	1.0161	2.4707
2918	2'-deoxyuridine	Nucleotide	Pyrimidine Metabolism, Uracil containing	52602	LC/MS Neg	536	1586	227.067	951-78-0	13712	C00526	HMDB00012	0.2664	0.8175	1.2293	0.0841	1.7089	0.1321	0.2761	1.0181	1.0459	0.8779	1.0625	0.1024	0.2651	0.1724	0.722	2.1332	1.059	1.6134	0.4132	0.6298	0.4489	0.4766	0.881	0.3888	0.7112	4.1896	0.3873	0.4879	0.8203	1.1613	2.5508	0.4719	0.6149	0.9149	0.9819	0.8801	2.5602
308	2-hydroxy-3-methylvalerate	Amino Acid	Leucine, Isoleucine and Valine Metabolism	36746	LC/MS Neg	100001541	1800	131.071	488-15-3	164623		HMDB00317	3.1741	2.0435	1.277	4.5014	0.9107	2.8378	2.1501	0.7263	0.7071	0.8387	0.8211	0.3504	0.4874	0.6685	0.5913	0.6031	0.4202	0.5454	1.2725	0.7577	0.5944	1.3102	1.7026	1.7337	0.4835	0.9844	0.437	0.4822	0.5036	1.1558	3.9889	1.0136	0.5954	0.5918	1.4931	0.5816	2.8783
1229	2-hydroxyadipate	Lipid	Fatty Acid, Dicarboxylate	31934	LC/MS Polar	100001153	3000	161.046	18294-85-4	193530	C02360	HMDB00321	0.1084	1.0279	0.1084	2.1126	0.1084	0.2829	0.2283	0.1084	2.0891	1.2181	2.7863	0.1139	2.7331	2.6536	2.4625	2.9708	0.5792	2.5304	1.3148	1.4359	0.2797	0.8014	0.1084	0.1084	1.2789	0.677	0.3125	2.1117	0.9721	2.9575	0.8282	1.818	1.5892	1.4435	1.826	0.8781	0.7635
364	2-hydroxybutyrate/2-hydroxyisobutyrate	Amino Acid	Methionine, Cysteine, SAM and Taurine Metabolism	52281	LC/MS Polar	100008928	1258	103.04					3.3693	2.0468	0.8343	6.8143	1.2384	3.2247	2.098	1.2422	1.3528	1.7954	1.36	0.5108	1.0273	1.0086	1.3972	1.3214	0.7038	0.8285	0.4499	0.9072	0.5189	1.1452	0.9914	0.6436	0.7226	0.7555	0.7326	0.9597	0.9216	1.3621	2.9089	1.26	1.0665	0.8413	1.115	0.9413	2.7033
1363	2-hydroxydecanoate	Lipid	Fatty Acid, Monohydroxy	42489	LC/MS Neg	100004089	4840	187.134	5393-81-7	21488			0.6087	1.1044	1.0005	0.596	1.4311	0.5464	0.4162	1.0049	1.3906	0.7269	1.1096	0.6412	0.9865	1.0794	1.0357	0.7888	1.5498	1.2574	0.4162	1.1459	0.8656	0.8779	0.9995	1.0352	0.8877	0.8917	0.8057	0.8397	1.1246	0.6926	1.0386	1.2486	0.9842	1.5131	1.5738	1.1011	1.3003
1225	2-hydroxyglutarate	Lipid	Fatty Acid, Dicarboxylate	37253	LC/MS Polar	100002070	3352.8	147.03	40951-21-1	43	C02630	HMDB00606	0.8456	0.3797	2.5868	0.5051	1.1492	0.5388	0.3746	0.4515	1.5493	0.1595	1.311	0.1294	1.6593	0.8817	1.4237	0.9938	1.802	0.1501	2.2208	0.3292	0.5607	1.0055	1.6226	1.1948	0.9945	1.1946	0.807	0.8303	1.9703	0.843	1.5421	1.0831	1.2819	0.3595	1.2558	0.4387	0.5356
1362	2-hydroxyoctanoate	Lipid	Fatty Acid, Monohydroxy	22036	LC/MS Neg	100000743	3736.8	159.103	617-73-2	94180		HMDB02264	1.0864	1.1329	0.2412	0.6405	0.939	0.2412	0.2412	0.7561	1.0499	0.7531	1.4368	0.2412	0.2412	1.4728	0.8166	0.9931	0.2412	1.182	0.2412	0.9956	0.7175	0.9224	0.5334	0.8019	0.2412	0.2412	0.7062	0.2412	0.7726	1.168	2.1163	1.0814	1.0805	1.3805	1.6745	1.0292	1.3519
1366	2-hydroxypalmitate	Lipid	Fatty Acid, Monohydroxy	35675	LC/MS Neg	100001579	5511.2	271.228	764-67-0	92836		HMDB31057	0.47	1.8276	1.8772	0.0229	0.5868	0.0169	0.0318	0.8002	0.8528	1.0913	1.1223	0.0352	0.0735	0.9451	0.7743	1.1273	0.5813	0.4671	1.9937	0.321	0.2682	0.5267	0.4624	0.3787	0.6993	1.0549	2.2479	1.3957	1.6229	2.0018	1.4789	0.7842	1.4084	0.6019	1.3608	0.4813	1.2129
195	2-hydroxyphenylacetate	Amino Acid	Phenylalanine and Tyrosine Metabolism	1432	LC/MS Polar	235	858.6	151.04	614-75-5	11970	C05852	HMDB00669	0.2597	1.0182	0.2701	0.1936	0.4725	0.3883	0.3365	0.3969	0.779	0.9358	0.2494	0.157	0.915	0.4397	0.3828	0.2853	0.9962	0.7147	0.3806	0.7434	1.2067	0.5778	1.445	1.0669	1.503	2.4637	1.6085	0.7158	0.5232	0.4806	1.4434	1.1877	1.063	1.8288	1.2318	0.6458	3.9594
1367	2-hydroxystearate	Lipid	Fatty Acid, Monohydroxy	17945	LC/MS Neg	1239	5695	299.259	629-22-1	69417	C03045		0.4194	1.2853	1.7011	0.0716	0.5714	0.0716	0.1229	0.6608	0.6466	1.1277	1.2332	0.0716	0.4581	0.9092	1.2008	1.1127	1.0316	0.7366	1.1054	0.34	0.2405	0.7242	0.2652	0.2158	0.5267	1.0818	0.5381	1.1814	1.8452	1.6937	1.1936	1.3345	1.631	0.5671	1.1758	0.7592	1.0877
3253	2-isopropylmalate	Xenobiotics	Food Component/Plant	15667	LC/MS Polar	100000409	2605	175.061	3237-44-3	77	C02504	HMDB00402	0.9888	2.8236	6.4594	1.9037	13.3884	0.6556	0.8183	4.9603	2.9593	0.7756	3.0735	0.5753	3.7076	1.686	7.3127	2.9637	0.9482	0.8192	0.9222	3.8517	0.3756	0.7335	0.6984	0.5786	0.7159	2.0845	0.0422	2.4111	2.3914	2.4378	0.8092	0.6011	0.7803	0.6624	1.0112	0.4337	1.7303
3517	2-keto-3-deoxy-gluconate	Xenobiotics	Food Component/Plant	48141	LC/MS Polar	100005946	1900	177.041	17510-99-5	161227		HMDB01353	1.5411	2.9862	5.1106	2.6374	1.1019	3.9014	3.5885	0.9357	0.745	0.629	0.8934	0.9466	0.3089	0.4559	0.8301	0.8026	0.4482	0.8265	0.905	1.5529	0.386	1.4595	1.9282	2.2694	0.7154	0.3588	0.6532	0.3675	0.5026	1.9712	3.4513	0.4248	1.0096	0.7315	1.3959	0.435	0.9484
1896	2-linoleoylglycerol (18:2)	Lipid	Monoacylglycerol	32506	LC/MS Neg	100000987	6250	279.233	3443-82-1	5365676		HMDB11538	5.7896	1.0597	3.9849	1.1223	0.3885	2.1432	0.223	1.5007	0.8551	0.8074	3.2338	0.7671	4.6123	0.223	2.0608	0.6323	0.9303	0.5275	0.8889	0.223	0.223	1.6092	0.223	0.223	0.8112	0.8249	0.6273	1.6767	3.5973	3.4309	3.4552	4.7884	4.5851	0.7142	1.668	2.9834	0.6767
1894	2-oleoylglycerol (18:1)	Lipid	Monoacylglycerol	21232	LC/MS Neg	100000943	6500	281.249	3443-84-3	5319879			3.497	1.1489	3.9968	0.685	0.1898	1.8198	0.2564	2.0928	0.3673	0.7825	1.8868	0.5214	1.8077	0.1322	1.882	0.1322	1.4356	0.3947	0.3925	0.1322	0.1322	2.0988	0.1322	0.1538	0.8051	0.4133	0.3233	2.3281	4.3922	4.8711	4.0933	2.4902	4.5984	0.5497	1.4479	1.8322	0.362
3254	2-oxindole-3-acetate	Xenobiotics	Food Component/Plant	40479	LC/MS Pos Early	100003109	2378	192.065	2971-31-5	3080590			0.4494	1.0036	1.0668	0.5921	1.2953	0.3226	0.3584	0.8424	1.2314	0.7434	1.3156	0.2208	1.1355	1.3996	0.9343	0.9464	1.1027	0.3708	1.1512	0.7049	0.5359	0.9647	0.5101	0.3915	1.0421	1.4776	0.2405	1.0413	0.9965	1.6181	0.9533	1.7399	1.5982	1.6933	1.3296	1.4509	0.871
1889	2-palmitoylglycerol (16:0)	Lipid	Monoacylglycerol	33419	LC/MS Neg	100001048	6400	255.233	23470-00-0	123409		HMDB11533	0.7875	1.0112	0.3733	0.4153	1.0045	0.8474	0.3733	0.9381	0.7744	0.3733	1.1837	0.3733	1.2246	0.3733	1.2645	0.3733	0.7207	0.3733	0.7213	0.3733	0.3733	0.9186	0.3733	0.3733	0.3733	1.1592	0.3733	0.3733	1.8244	1.2281	1.1195	0.9599	1.116	0.3733	0.3733	1.0173	1.1021
1778	2-stearoyl-GPE (18:0)*	Lipid	Lysolipid	41220	LC/MS Neg	100003901	6350	480.31					0.2136	0.2136	2.1753	0.2136	0.2136	0.2136	0.2136	0.2136	0.2136	0.2136	0.2136	0.2136	0.2136	0.2136	0.2136	0.2136	0.2136	0.2136	0.2136	0.2136	0.2136	2.9523	0.2136	0.2136	0.2136	0.2136	0.2136	0.2136	1.0016	0.5143	0.2136	0.2136	0.9984	0.2136	0.2136	0.2136	0.2136
3122	3-(2-hydroxyphenyl)propionate	Xenobiotics	Benzoate Metabolism	35634	LC/MS Neg	100001623	2530	165.056	495-78-3	873	C01198	HMDB33752	0.233	0.233	0.233	0.233	2.8191	0.233	0.233	0.233	0.233	0.233	0.233	0.233	0.233	0.3138	0.233	0.233	1	0.5581	0.305	1.099	0.7628	0.7159	0.7545	0.4481	0.3889	1.5657	0.3125	0.233	0.233	0.233	0.233	0.233	0.8027	0.233	0.233	0.233	1.6424
186	3-(3-hydroxyphenyl)propionate	Amino Acid	Phenylalanine and Tyrosine Metabolism	35635	LC/MS Neg	100001624	1980	165.056	621-54-5	91	C11457	HMDB00375	0.7388	3.5764	5.1389	0.3178	0.6672	0.49	0.0103	0.3192	2.9041	0.4207	6.2521	0.0108	2.6145	4.2937	1.7006	1.4772	0.8269	1.1046	1.07	1.8473	0.3412	0.8381	0.7826	0.6309	1.8355	0.4317	0.0123	3.6055	3.418	4.5314	0.9107	3.3949	3.5829	3.2548	2.7969	4.4025	3.0273
182	3-(3-hydroxyphenyl)propionate sulfate	Amino Acid	Phenylalanine and Tyrosine Metabolism	45415	LC/MS Neg	100005391	1294	245.012	86321-32-6	187488			2.3038	13.8932	2.4866	0.979	0.1538	1.6386	0.2342	0.7911	4.9382	0.2667	11.8383	0.0383	0.6325	3.6543	1.0204	1.4794	6.2353	0.7603	0.0383	0.4918	0.0383	0.1432	1.1232	0.1136	0.6979	0.0383	0.0383	5.1335	1.7695	0.9796	3.4059	1.6053	3.3409	1.0281	10.583	3.5378	0.7684
133	3-(4-hydroxyphenyl)lactate	Amino Acid	Phenylalanine and Tyrosine Metabolism	32197	LC/MS Polar	240	1390.6	181.051	6482-98-0	9378	C03672	HMDB00755	3.1793	1.3777	0.7212	5.8072	0.9822	6.7717	3.0956	2.5483	0.968	2.8988	0.4132	1.1449	2.3138	0.7436	1.8614	0.324	1.4291	0.2144	1.0111	0.9889	0.3874	1.6735	1.551	1.143	0.2528	1.1543	0.3226	0.5339	0.5323	1.3856	3.2753	0.6744	0.4947	0.2977	1.4526	0.2616	0.9849
187	3-(4-hydroxyphenyl)propionate	Amino Acid	Phenylalanine and Tyrosine Metabolism	39587	LC/MS Neg	100002914	1670	165.056	501-97-3	10394	C01744	HMDB02199	4.0974	4.3876	1.4254	1.0362	0.5526	3.3753	2.6327	3.2054	3.3205	3.5893	4.6764	1.3503	3.4292	1.4671	1.676	1.75	0.4989	0.2815	0.4563	0.856	0.2445	0.5895	0.9741	0.5516	0.8717	0.1998	0.0913	3.3819	1.0259	3.6316	6.4422	3.5316	1.3107	1.7212	6.6706	3.1308	0.8195
3092	3,4-dihydroxybenzoate	Xenobiotics	Benzoate Metabolism	18292	LC/MS Neg	100000440	729	153.019	99-50-3	72	C00230	HMDB01856	0.1307	1.1483	0.5322	0.0478	1.1103	0.6265	0.0478	3.9201	1.9375	1.3496	2.4435	0.0478	0.9953	0.7412	0.4046	2.9683	1.5366	0.6419	0.0478	0.9472	0.0895	0.7829	0.6457	0.0961	2.342	1.0047	0.048	3.4987	0.9072	1.5139	2.0705	3.6164	3.1943	7.7372	3.5279	0.6137	0.2106
1228	3-carboxyadipate	Lipid	Fatty Acid, Dicarboxylate	54723	LC/MS Polar	100009325	4135	189.041	923-42-2	222467			0.0566	0.1965	0.959	0.0924	0.3626	0.0648	0.1043	0.3275	0.6841	0.2183	1.2584	0.0776	0.9851	0.708	0.279	0.5923	0.9138	0.9644	2.229	1.7681	1.3979	1.2089	1.6775	1.3724	1.8818	0.5221	2.0034	0.73	1.5227	1.0149	0.1256	0.8688	1.2732	0.6224	0.3549	1.2228	0.7021
2241	3-dehydrocholate	Lipid	Secondary Bile Acid Metabolism	43835	LC/MS Neg	100001062	5050	405.265	2304-89-4	159655		HMDB00502	9.8765	8.1986	0.7672	8.454	0.844	4.3141	2.3798	3.7314	1.5229	1.0157	1.6509	3.462	0.1918	0.1918	1.9496	1.139	0.1918	0.5264	0.5025	0.1918	0.8789	3.4313	1.7445	1.2153	0.2823	0.5501	0.9843	1.2659	0.4018	0.5973	3.1413	0.1918	0.3638	0.3397	1.907	7.1041	0.1918
309	3-hydroxy-2-ethylpropionate	Amino Acid	Leucine, Isoleucine and Valine Metabolism	32397	LC/MS Neg	100001170	975	117.056	4374-62-3	188979		HMDB00396	0.4211	0.8675	1.0095	0.8246	2.3239	0.576	0.5278	1.1565	1.2958	0.7628	1.6625	0.3461	1.5448	2.0295	1.6205	1.8125	1.1726	1.0063	0.8703	1.0146	0.9493	0.9937	1.2927	0.984	1.0222	1.1699	1.3201	0.7599	0.6154	1.226	1.0373	1.4379	1.0305	1.1711	1.4255	0.7809	0.5314
2014	3-hydroxy-3-methylglutarate	Lipid	Mevalonate Metabolism	531	LC/MS Polar	112	2700	161.046	503-49-1	1662	C03761	HMDB00355	2.2568	1.6395	1.2248	2.0027	0.9554	0.8398	0.1687	2.4587	1.5717	1.5295	1.5436	0.1446	0.7584	0.4988	3.417	1.7455	0.6822	0.8093	0.6021	1.0363	0.6374	0.8646	1.4207	0.8447	1.2293	0.4217	0.3145	1.7169	1.3414	1.5806	4.5254	0.9713	1.2601	1.7849	3.7763	1.1872	0.6658
3088	3-hydroxybenzoate	Xenobiotics	Benzoate Metabolism	15673	LC/MS Neg	100000013	1141	137.024	99-06-9	7420	C00587	HMDB02466	0.0839	0.881	1.5672	0.2378	1.8435	0.2758	0.1534	0.3286	1	0.084	1.0204	0.0839	0.5817	0.8801	0.3105	0.4039	0.79	0.5062	0.9994	1.7489	0.7847	0.9719	1.107	0.7983	0.8061	7.17	6.5373	0.7295	1.0819	1.1884	0.3932	1.1201	0.6095	1.1628	0.8677	0.6884	5.2992
1357	3-hydroxybutyrate (BHBA)	Lipid	Ketone Bodies	542	LC/MS Polar	254	1443.3	103.04	625-72-9	441	C01089	HMDB00357	1.9974	1.1657	0.8214	1.6533	2.1483	1.0939	2.1657	0.7499	1.0986	1.0515	2.9203	1.2173	2.2199	2.3208	2.494	2.6243	1.1903	3.3912	0.2972	1.7559	0.5593	1.5515	0.8925	0.8145	0.6486	1.4706	0.0584	1.9199	1.6773	0.7925	1.7241	1.5958	1.2814	0.6553	0.4984	0.7967	0.3672
1325	3-hydroxybutyrylcarnitine (1)	Lipid	Fatty Acid Metabolism(Acyl Carnitine)	43264	LC/MS Pos Early	100003926	2400	248.149		53481617		HMDB13127	0.5521	0.6228	2.795	0.2459	1.3187	0.2459	0.2459	1.4491	1.2929	1.2136	1.6889	0.3444	2.5549	2.3292	1.3418	2.289	0.5039	0.9757	1.0687	1.0175	1.4647	1.711	0.8025	0.6202	1.231	0.2459	0.6494	1.3104	1.4407	1.7921	0.8474	1.4357	1.5488	0.9228	0.9322	1.583	0.9064
1326	3-hydroxybutyrylcarnitine (2)	Lipid	Fatty Acid Metabolism(Acyl Carnitine)	52984	LC/MS Pos Early	100009271	2340	248.149					0.5887	0.8179	4.5184	0.176	0.4588	0.176	0.176	2.4996	1.0061	0.5704	0.6097	0.2933	4.4681	0.7423	2.2662	1.1294	0.9088	0.176	1.2214	0.8788	1.2232	6.0276	0.5702	1.5032	0.7244	0.176	0.8537	1.112	2.3147	2.6812	0.7477	1.4836	1.9364	0.176	0.176	1.255	0.5362
1372	3-hydroxydecanoate	Lipid	Fatty Acid, Monohydroxy	22053	LC/MS Neg	100000997	4634.7	187.134	5561-87-5	26612		HMDB02203	1.6749	1.9727	0.8683	0.7727	1.2662	0.6586	0.9372	0.7338	1.298	1.0515	0.6669	0.4737	0.4737	0.9898	0.5647	1.5412	0.6812	0.8731	0.4737	0.9804	1.6013	1.0102	1.3042	1.6645	0.8231	0.9262	0.4737	1.4917	1.0532	0.7973	0.8022	0.9056	1.1057	1.1435	1.4579	0.6777	1.0765
1370	3-hydroxyhexanoate	Lipid	Fatty Acid, Monohydroxy	53230	LC/MS Neg	100006367	1725	131.071	10191-24-9	151492			0.706	0.8341	0.9617	0.3368	2.9381	0.2912	0.3027	0.6927	0.8224	0.5292	1.0819	0.3583	0.4283	0.9616	1.1236	0.9521	1.4367	1.3597	1.0056	1.7749	1.8269	1.98	1.4921	1.7684	1.3787	1.7511	0.5846	1.1682	1.3827	0.9151	1.2471	0.8007	1.4934	2.0841	1.134	0.9636	1.1581
3264	3-hydroxyindolin-2-one	Xenobiotics	Food Component/Plant	42561	LC/MS Pos Early	100003823	2035	132.044	61-71-2	6097	C11130		1.2405	0.989	1.7785	1.1493	0.8764	0.9888	0.7265	0.7916	0.9328	0.8527	0.9282	0.8602	0.9687	0.8203	0.7145	0.9213	1.3768	1.3071	1.0001	1.1838	1.0459	1.2861	0.908	0.8359	0.9214	0.3533	1.5878	1.4002	1.1362	0.9999	1.0751	1.2636	1.4385	1.0929	1.1711	1.079	0.8167
316	3-hydroxyisobutyrate	Amino Acid	Leucine, Isoleucine and Valine Metabolism	1549	LC/MS Polar	111	1619	103.04	2068-83-9	87	C06001	HMDB00336	4.3756	1.0556	0.1392	5.0743	1.664	4.4402	2.6912	1.7341	1.4413	0.6662	1.5953	1.4339	3.9526	4.0145	3.9784	3.3873	0.6584	1.4943	0.1392	0.9002	0.1392	1.2127	0.4564	0.4565	0.6188	0.3539	0.1392	1.2967	0.7087	0.8319	1.4564	1.7826	0.2468	0.7617	0.6429	0.8283	0.1956
1376	3-hydroxymyristate	Lipid	Fatty Acid, Monohydroxy	21158	LC/MS Neg	100000882	5335	243.197	3422-31-9	16064			1.5996	1.8603	1.4699	0.4662	1.1637	0.829	0.5461	1.3059	1.5353	1.002	1.0892	0.9175	0.8608	0.6331	0.8123	0.8748	1.198	0.9538	0.361	0.8039	0.6114	0.8471	0.8588	0.8834	0.89	1.2943	0.3965	0.9315	1.1813	1.0438	1	0.872	0.8571	1.2502	1.2315	0.996	1.5528
1371	3-hydroxyoctanoate	Lipid	Fatty Acid, Monohydroxy	22001	LC/MS Neg	100000773	3446	159.103	88930-08-9	26613		HMDB01954	0.8366	1.2874	1.13	0.7142	1.3913	0.322	0.322	1.0956	0.7332	0.515	0.7534	0.5158	0.4853	0.9058	0.7648	0.4895	1.3208	1.2313	0.322	1.3291	1.1333	1.074	1.1959	1.1915	0.6881	0.615	0.8392	0.8562	1.3711	1.1729	1.7103	1.8545	2.0869	1.9111	2.408	1.569	1.6864
120	3-hydroxyphenylacetate	Amino Acid	Phenylalanine and Tyrosine Metabolism	1413	LC/MS Polar	114	1220	151.04	621-37-4	12122	C05593	HMDB00440	0.116	0.1846	0.5182	0.116	0.5052	0.116	0.116	0.116	0.2385	0.116	1.1718	0.116	0.2412	0.7435	0.1636	0.116	1.1619	0.6071	1.1664	1.4245	1.4561	0.3274	1.8271	0.3956	0.3287	0.2815	0.5232	0.1803	0.207	0.2577	0.2575	0.3513	1	1.07	0.2489	0.5935	1.1399
1373	3-hydroxysebacate	Lipid	Fatty Acid, Monohydroxy	31943	LC/MS Neg	100001145	1282	217.108	73141-46-5	3017884		HMDB00350	0.3388	0.6541	1.2323	0.357	2.1501	0.2914	0.2959	0.8139	1.1719	0.4437	1.3637	0.166	1.3982	1.9626	1.0886	1.2483	2.388	2.4625	1.6332	1.2904	1.5806	1.1402	1.2847	1.7254	1.3228	1.1976	2.0015	0.9638	0.9269	1.2671	1.0362	1.3604	1.4299	1.4774	1.3322	1.1748	0.3833
226	3-indoxyl sulfate	Amino Acid	Tryptophan Metabolism	27672	LC/MS Polar	100000467	751	212.002	2642-37-7	10258		HMDB00682	0.252	0.7429	0.2739	0.6403	0.328	0.5633	0.5831	0.564	1.462	0.105	0.9185	0.0724	3.4984	2.9711	0.6432	1.3943	2.2209	0.7329	0.3314	0.7799	0.3892	0.4102	0.4364	0.1463	8.1001	0.5482	3.6596	1.2137	1.7567	1.8238	0.3803	2.5949	2.7499	1.6755	1.0719	1.3229	1.8123
299	3-methyl-2-oxobutyrate	Amino Acid	Leucine, Isoleucine and Valine Metabolism	44526	LC/MS Polar	100000936	911	115.04	3715-29-5	49	C00141	HMDB00019	0.8344	1.1509	3.5066	0.9567	3.2546	1.8424	0.484	0.2737	0.1825	0.3987	0.1783	0.3757	0.3013	0.3784	0.2682	0.1619	0.6397	1.6613	1.4465	0.9949	0.483	0.6934	1.0051	1.233	0.3025	9.4923	7.62	0.3658	0.3282	0.9737	3.1369	0.6706	0.3127	1.7124	1.6763	0.4707	2.1694
301	3-methyl-2-oxovalerate	Amino Acid	Leucine, Isoleucine and Valine Metabolism	15676	LC/MS Neg	100000036	2064.2	129.056	1460-34-0;51829-07-3	47	C00671	HMDB03736	0.6923	1.0638	3.3304	0.8136	3.8629	0.7942	0.3121	0.1893	0.3079	0.3779	0.1754	0.3053	0.233	0.4821	0.249	0.2136	0.8508	1.8018	1.3514	0.8553	0.5101	0.6496	1.0927	1.244	0.2516	10.0659	7.9181	0.3126	0.304	0.9795	2.67	0.295	0.2694	1.3078	1.5964	0.407	1.7075
1230	3-methyladipate	Lipid	Fatty Acid, Dicarboxylate	36749	LC/MS Polar	100001765	2865	159.066	3058-01-03	12292		HMDB00555	0.046	0.3964	0.2496	0.046	0.2134	0.046	0.046	0.046	0.242	0.046	0.1145	0.046	0.2438	0.6849	0.046	0.046	0.58	0.557	1.1442	1.2593	0.4948	0.852	1.715	0.2645	1.5155	0.046	2.41	0.1636	1.1094	0.4817	0.046	0.2699	0.568	0.5256	0.046	0.2598	80.9972
283	3-methylglutaconate	Amino Acid	Leucine, Isoleucine and Valine Metabolism	38667	LC/MS Polar	100002458	2579.6	143.035	5746-90-7	1551553		HMDB00522	0.1288	1.0889	1.386	0.7942	0.9767	0.2287	0.191	0.5129	1.2596	0.4535	1.3663	0.1288	1.099	1.8716	0.7003	1.0508	0.8902	1.7392	1.4563	1.9391	1.6419	1.88	1.7793	1.8016	1	0.6797	1.399	0.7409	1.0907	1.3984	0.3637	1.4823	1.6177	1.0782	0.865	1.0771	0.7336
1224	3-methylglutarate/2-methylglutarate	Lipid	Fatty Acid, Dicarboxylate	54676	LC/MS Polar	100010834	2832	145.051					0.0914	0.3951	0.5302	0.1456	0.4403	0.0852	0.0806	0.2976	0.5091	0.2484	0.518	0.0672	0.3898	0.3793	0.2384	0.3882	0.7439	0.9354	1.7973	1.3748	2.1937	1.0716	2.0642	1.8577	1.4847	0.7604	4.2104	0.6075	0.8173	0.872	0.1957	0.8895	1.317	2.0153	1.0646	0.9295	0.7757
63	3-methylhistidine	Amino Acid	Histidine Metabolism	15677	LC/MS Pos Early	100000042	2670	170.092	368-16-1	64969	C01152	HMDB00479	0.5145	1.8756	1.0759	0.674	1.4118	1.474	0.2942	0.5443	0.5907	0.641	0.6253	0.5408	1.0038	0.6175	0.5728	0.6377	0.3498	0.5311	0.6365	1.8581	0.6437	0.9241	1.2283	0.6564	1.7605	1.8062	0.8479	3.2688	1.4281	1.2516	0.682	0.8195	0.5189	0.4638	0.6801	7.1347	1.0011
188	3-phenylpropionate (hydrocinnamate)	Amino Acid	Phenylalanine and Tyrosine Metabolism	15749	LC/MS Neg	100000010	2860	149.061	501-52-0	107	C05629	HMDB00764	0.0025	0.0168	0.362	0.0024	1.4523	0.0157	0.0021	0.0036	0.0113	0.0022	0.0295	0.0021	0.0021	0.5317	0.2219	0.0062	1.0535	1.326	0.8859	1.1875	1.5881	1.2203	1.195	0.8725	0.7807	1.9064	0.5355	0.0045	0.6938	0.0036	0.0089	0.0021	1.2681	1.0882	0.0155	0.1272	2.5956
40	3-sulfo-L-alanine	Amino Acid	Alanine and Aspartate Metabolism	47089	LC/MS Pos Early	382	570	170.012	498-40-8	72886	C00506	HMDB02757	0.5832	0.8673	1.2419	0.4721	1.7063	0.4521	0.5612	0.867	1.0469	1.0817	1.2458	0.3933	1.0636	0.8496	0.8758	1.2946	1.1414	1.445	1.3364	1.2541	1.2435	0.9961	1.345	1.3056	1.07	1.7527	1.3976	1.2005	1.0223	1.2895	0.8051	1.2744	1.3155	1.2733	1.0243	1.1519	0.8758
2920	3-ureidopropionate	Nucleotide	Pyrimidine Metabolism, Uracil containing	3155	LC/MS Pos Early	1053	875	133.061	462-88-4	111	C02642	HMDB00026	0.245	0.4912	1.9154	0.2605	1.0166	0.5377	0.2256	0.209	0.3584	0.6898	0.397	0.1102	1.2701	0.8879	0.3284	1.1117	0.9314	1.5259	0.652	1.327	1.3769	2.0925	0.6787	2.1502	0.5517	0.3213	1.9917	0.4312	0.8318	0.6554	1.5832	0.3902	2.1304	0.8478	0.5179	1.4056	1.1746
413	4-acetamidobutanoate	Amino Acid	Polyamine Metabolism	1558	LC/MS Pos Early	1113	1350	146.081	3025-96-5	18189	C02946	HMDB03681	0.4143	2.1955	2.0185	1.1826	4.8012	0.7966	0.738	0.5431	0.9906	1.909	0.7431	0.1425	1.1908	2.0171	0.6435	0.8227	1.0094	1.8382	1.2309	1.2441	1.8899	1.4929	2.8583	0.8603	1.2698	5.0784	3.2623	0.8724	0.7004	0.525	0.6767	0.367	0.9072	1.3337	0.5877	0.3904	3.6912
2049	4-cholesten-3-one	Lipid	Sterol	38125	LC/MS Pos Late	100002227	2520	385.346	601-57-0	91477	C00599	HMDB00921	0.164	0.3964	0.6137	0.1231	1.9334	0.1603	0.0493	0.5399	1.3402	0.354	1.0741	0.043	0.9269	0.9502	0.6635	0.3433	3.5216	1.1347	0.831	1.1514	1.0126	0.3914	1.3306	0.8273	0.7975	1.1513	2.0789	0.6452	0.741	0.662	0.2313	1.7279	0.4259	1.2004	0.4918	1.5689	4.8904
3110	4-ethylphenylsulfate	Xenobiotics	Benzoate Metabolism	36099	LC/MS Neg	100001756	3580	201.023	123-07-9		C13637		0.0919	0.0919	1.648	0.0919	0.469	0.0919	0.0919	0.8875	2.9881	0.3611	13.7774	0.0919	0.0919	0.9912	0.0919	1.0125	43.6024	3.1361	0.3698	1.8137	1	1.4899	10.0362	0.6274	2.2568	0.1681	0.5713	2.3587	2.4571	0.6151	0.0919	0.0919	5.789	0.9009	1.8674	1.9763	0.2343
419	4-guanidinobutanoate	Amino Acid	Guanidino and Acetamido Metabolism	15681	LC/MS Pos Early	100000096	2320	146.092	463-003;463-00-3	500	C01035	HMDB03464	1.4975	0.9957	1.0939	2.986	1.098	1.5063	0.65	1.2216	0.6271	1.9486	0.8319	0.4934	0.9785	0.7764	2.0283	0.5379	0.6627	1.2422	0.7506	1.0705	0.8412	0.9179	1.1638	0.8747	2.0303	1.7062	1.0155	0.955	1.3404	0.6734	2.03	0.624	1.1147	2.5304	1.7008	1.1524	3.0384
3087	4-hydroxybenzoate	Xenobiotics	Benzoate Metabolism	21133	LC/MS Polar	100000862	1305	137.024	99-96-7	135	C00156	HMDB00500	3.4076	4.2788	0.2363	2.2763	0.9426	3.6695	3.4402	4.4667	1.1953	1.6457	1.5212	1.3613	4.3788	0.6436	1.2385	1.0837	1.2796	0.7803	0.262	0.763	0.3378	0.7274	0.8704	0.3708	1.0574	0.6064	0.5744	2.1926	0.6572	1.0803	7.5227	1.4912	1.1755	2.8012	5.3336	0.8228	0.8035
1360	4-hydroxybutyrate (GHB)	Lipid	Fatty Acid, Monohydroxy	34585	LC/MS Pos Early	100001507	1148	87.0441	502-85-2	10413	C00989	HMDB00710	0.6486	2.2358	1.6423	0.3192	1.7321	0.2699	0.4471	3.2662	3.6117	2.9109	1.5897	0.4404	0.4806	0.4885	0.4659	1.171	0.6594	1.1239	1.1452	1.7683	0.9372	1.4902	1.0844	2.3154	0.7752	0.7509	0.1413	0.8151	1.3712	1.2634	2.0004	0.3844	1.4944	0.933	0.9087	0.5066	1.2936
127	4-hydroxycinnamate	Amino Acid	Phenylalanine and Tyrosine Metabolism	36770	LC/MS Neg	100001675	1457	163.04	501-98-4	637542	C00811	HMDB02035	7.3273	4.3473	0.5258	40.0768	0.4969	2.9562	3.1221	2.15	1.4379	0.991	1.662	4.3908	2.6921	1.2608	2.507	0.8837	1.2366	0.6791	0.1146	0.7028	0.411	0.5679	1.0433	0.2344	1.036	0.1146	0.1919	1.6548	0.9009	1.2054	3.0281	1.4307	0.857	1.9191	6.0011	7.4284	0.6219
204	4-hydroxycinnamate sulfate	Amino Acid	Phenylalanine and Tyrosine Metabolism	48410	LC/MS Neg	100006095	1000	242.997	376374-66-2	6070438			0.9634	4.6657	0.1542	8.2853	0.1542	0.6025	2.1041	1.3472	2.3564	0.1542	0.1667	5.9576	0.1542	0.1542	0.1542	0.1542	0.597	0.1542	0.1542	0.1542	0.1542	0.1542	0.1542	0.1542	0.1542	0.1542	0.1542	0.1542	0.1542	0.1542	1.9049	0.1542	0.1542	0.1542	1	0.5011	0.1542
3075	4-hydroxymandelate	Xenobiotics	Benzoate Metabolism	1568	LC/MS Neg	1115	772.7	167.035	7198-10-9;184901-84-6	328	C03198	HMDB00822	0.438	1.2112	1.3664	0.5059	1.6889	0.4685	0.2572	0.7419	1.133	0.6976	1.2841	0.1991	1.6372	1.5297	0.7704	1.0942	1.1422	1.1929	1.0512	1.6289	1.2387	1.3895	1.5294	1.1305	2.446	0.892	1.7468	0.8075	1.2467	1.3395	0.5934	1.372	1.037	1.0618	0.9474	0.9313	0.8727
119	4-hydroxyphenylacetate	Amino Acid	Phenylalanine and Tyrosine Metabolism	541	LC/MS Neg	144	1361.1	151.04	156-38-7	127	C00642	HMDB00020	0.4082	1.2399	0.2173	0.2609	1.2679	0.518	0.3635	0.4409	0.5184	0.7899	0.2037	0.0258	0.9519	0.1638	0.2698	0.2257	0.8913	0.2999	0.6548	0.856	1.2559	0.3583	1.6201	1.133	1.0669	2.1217	1.5708	0.8693	0.2797	1.1074	2.6407	1.8035	0.9495	3.2391	1.4077	0.7442	4.183
132	4-hydroxyphenylacetatoylcarnitine	Amino Acid	Phenylalanine and Tyrosine Metabolism	52932	LC/MS Pos Early	100006619	2730	296.149					0.813	9.5307	0.045	4.8676	0.045	1.5338	2.5281	1.187	1.4933	0.045	0.045	0.4015	7.6689	0.045	2.1293	0.3953	0.3842	0.045	0.045	0.045	0.045	0.045	0.045	0.045	0.045	0.045	0.045	0.045	0.045	0.163	0.045	0.0451	0.045	0.045	0.045	0.045	0.045
131	4-hydroxyphenylpyruvate	Amino Acid	Phenylalanine and Tyrosine Metabolism	1669	LC/MS Neg	1141	1690.1	179.035	156-39-8	979	C01179	HMDB00707	1.0477	0.6635	3.9093	0.5304	1.3901	1.2728	0.2436	0.2874	0.2698	0.3599	0.4296	0.3031	0.1967	0.3075	0.2975	0.2307	0.9529	1.8718	1.5215	0.7676	0.4471	1.0851	0.9083	1.8181	0.5027	7.9559	7.4541	0.7233	0.8099	1.2466	2.1373	0.3846	0.607	0.7572	1.1097	0.4763	1.3456
78	4-imidazoleacetate	Amino Acid	Histidine Metabolism	32349	LC/MS Pos Early	100001207	2055	127.05	645-65-8	96215	C02835	HMDB02024	0.3692	1.4104	1.5387	0.9705	2.3974	0.7173	0.3056	0.6724	1.4023	1.4608	1.3195	0.2016	1.5915	1.3719	0.9914	0.59	1.401	1.9858	1.5482	2.0725	1.9915	1.4564	3.5262	3.2861	3.7868	0.806	2.6087	0.8917	2.8267	0.8891	0.9099	0.9369	1.2404	3.0307	0.9591	1.0086	0.8233
268	4-methyl-2-oxopentanoate	Amino Acid	Leucine, Isoleucine and Valine Metabolism	22116	LC/MS Neg	100000551	2170	129.056	816-66-0	70	C00233	HMDB00695	0.6702	0.9922	3.9023	0.5992	3.2441	0.7958	0.3085	0.2464	0.1655	0.4206	0.2051	0.2911	0.2131	0.4063	0.2668	0.2328	0.8431	1.988	1.2016	0.8969	0.5427	0.8211	1.0078	1.5052	0.2836	7.5334	5.8907	0.3542	0.3376	0.9757	3.0933	0.3072	0.4033	1.6168	1.53	0.4878	1.697
328	4-methylthio-2-oxobutanoate	Amino Acid	Methionine, Cysteine, SAM and Taurine Metabolism	40732	LC/MS Neg	100003712	1635	147.012	583-92-6	473	C01180	HMDB01553	0.55	1.0996	4.6423	0.449	3.7549	0.4923	0.1248	0.1794	0.1248	0.4631	0.254	0.3022	0.1248	0.3077	0.1248	0.1248	0.6285	2.2167	1.7774	0.9737	0.5741	0.8084	1.508	1.7748	0.3476	10.2483	8.8883	0.4147	0.706	1.4962	3.348	0.1533	0.3171	0.5677	0.824	0.2232	1.2051
3049	5-(2-Hydroxyethyl)-4-methylthiazole	Cofactors and Vitamins	Thiamine Metabolism	27673	LC/MS Pos Early	100000098	2310	144.048	137-00-8	1136	C04294		0.2584	0.2771	0.3649	0.2584	0.4144	0.2584	0.2584	0.8154	0.3986	0.4442	0.8677	0.2584	0.2584	0.2982	0.8396	1.3089	0.9109	1.6651	0.6013	0.3259	0.8787	0.7552	0.8777	1.3229	0.5344	1.2576	1.6736	0.5011	0.7897	1.535	0.653	0.4766	0.8001	1.1448	0.4148	0.5132	1.2716
2949	5,6-dihydrothymine	Nucleotide	Pyrimidine Metabolism, Thymine containing	1418	LC/MS Pos Early	158	1280	129.066	696-04-8	93556	C00906	HMDB00079	0.1033	0.1033	0.4654	0.5507	0.1033	0.698	0.8138	0.1033	0.1033	1.3629	0.1033	1.0113	1.0339	0.1033	0.1033	1.0447	2.0178	1.897	0.1033	0.1033	1.1809	1.1386	0.2941	0.4579	1.5245	0.1033	0.1033	1.1728	1	1.2022	1.4728	1.907	2.4144	2.2689	1.3977	0.1033	0.1033
102	5-aminovalerate	Amino Acid	Lysine Metabolism	18319	LC/MS Pos Early	100000454	2220	118.086	660-88-8	138	C00431	HMDB03355	2.2847	2.9514	0.915	1.1832	0.3285	1.6038	1.6896	2.7324	2.1123	4.0516	1.0166	1.7548	4.0631	1.0495	2.023	1.6571	0.4217	0.4469	0.4366	1.036	0.6001	1.1773	0.6763	0.6617	0.6403	0.5711	1.1792	2.04	1.5365	1.9304	2.7735	2.5798	0.6729	2.7864	2.0176	2.1351	0.3141
1380	5-hydroxydecanoate	Lipid	Fatty Acid, Monohydroxy	43011	LC/MS Neg	100004091	4080	187.134	624-00-0	1825			0.5145	0.5145	0.6309	0.5145	1.0632	0.5145	0.5145	0.7697	0.7644	1.0466	0.8368	0.5145	0.5145	0.5145	0.5145	0.5145	0.7642	0.5145	0.5145	1.0846	0.861	0.9654	0.7634	0.6063	0.6914	1.2614	0.823	0.732	1	0.6793	0.7756	0.5145	0.9471	0.9674	0.5145	0.7552	1.9693
1379	5-hydroxyhexanoate	Lipid	Fatty Acid, Monohydroxy	31938	LC/MS Neg	100001148	1267	131.071	44843-89-2	170748		HMDB00525	0.2537	0.665	0.9557	0.3872	2.1479	0.2537	0.2537	0.3679	1.0155	0.5027	0.6552	0.2815	0.4012	0.2537	0.8114	0.2537	1.434	1.2822	0.2537	0.2537	1.0132	0.692	0.9512	0.7785	0.9813	4.1612	2.0134	0.2537	0.4312	0.2537	0.7325	0.2537	0.9706	1.1222	0.9241	0.4305	3.7709
242	5-hydroxyindoleacetate	Amino Acid	Tryptophan Metabolism	437	LC/MS Pos Early	71	1893	192.065	54-16-0	1826	C05635	HMDB00763	0.0642	0.7271	0.8903	0.3278	1.3851	0.2117	0.2103	0.3941	1.2263	0.1658	1.1898	0.0642	1.0453	1.8435	0.5817	0.9721	1.0403	1.0441	1.0422	2.6358	1.392	0.9908	1.1881	1.3776	1.9636	0.4925	2.6472	0.4673	1.2402	0.9338	0.0642	0.7062	0.6863	0.7498	0.5072	0.8321	0.5256
86	5-hydroxylysine	Amino Acid	Lysine Metabolism	15685	LC/MS Pos Early	100000054	2790	163.108	13204-98-3	1029	C16741	HMDB00450	0.4087	0.7277	0.836	0.7262	1.0804	1.8641	0.6019	1.102	1.0188	0.433	0.6397	0.1014	1.7637	0.5901	0.4717	0.713	0.5631	0.5939	1.6112	1.7898	1.2166	1.4435	1.1732	0.9528	1.1101	0.6999	3.7858	1.268	0.8013	1.6144	0.8801	1.4603	0.7696	0.9812	0.6979	1.0199	0.5472
2941	5-methyl-2'-deoxycytidine	Nucleotide	Pyrimidine Metabolism, Cytidine containing	38159	LC/MS Pos Early	100002300	2303	242.113	838-07-3	440055	C03592	HMDB02224	0.6723	0.8858	1.0645	0.6019	1.1875	0.541	0.5632	0.8664	1.2395	0.855	1.1347	0.5522	1.0094	1.1415	0.9217	1.1089	1.5287	1.1676	1.3858	1.1537	1.1928	1.0254	1.0136	1.3846	1.0716	1.025	0.9906	1.026	0.8413	1.2809	0.7234	0.9787	1.1478	1.0143	0.8782	1.0553	0.801
2936	5-methylcytosine	Nucleotide	Pyrimidine Metabolism, Cytidine containing	21106	LC/MS Pos Early	1049	2195	126.066	58366-64-6	65040	C02376	HMDB02894	0.7772	1.7684	1.5239	0.9988	0.533	0.9411	1.9083	0.5099	1.3988	0.3158	1.806	0.8439	1.3363	1.4932	0.171	1.2775	1.5029	0.1944	1.0135	0.4756	1.4103	1.4972	0.4848	0.3016	1.3667	0.4296	0.8836	0.5809	0.3749	1.2588	1.4619	1.0292	1.8591	1.21	1.0908	0.7316	1.0012
409	5-methylthioadenosine (MTA)	Amino Acid	Polyamine Metabolism	1419	LC/MS Pos Early	212	2752	298.097	2457-80-9	439176	C00170	HMDB01173	0.0572	0.0572	0.9553	0.3881	0.6716	0.4278	0.2303	0.9686	1.0066	0.2658	1.8613	0.4434	2.8042	3.6363	1.5338	0.0572	0.0572	0.0572	0.0572	1.0135	0.1833	1.9643	0.0572	1.1929	2.2664	0.0572	0.0572	0.9222	0.9831	0.673	0.0572	3.1321	3.3867	0.0572	0.0572	1.5847	0.0572
2907	5-methyluridine (ribothymidine)	Nucleotide	Pyrimidine Metabolism, Uracil containing	35136	LC/MS Neg	100001446	1778.1	257.078	1463-10-1	445408		HMDB00884	1.0978	1.3917	3.5703	0.1217	2.3127	0.2876	0.3157	0.9011	0.6931	1.2709	0.6851	0.1217	0.7393	0.273	0.836	4.7235	2.6452	3.1125	0.544	0.6115	0.166	0.6154	0.2213	0.392	1.1467	2.9887	0.9915	0.705	0.9999	0.5145	4.3779	1.0161	0.4533	1.8883	1.1712	0.3299	0.7836
429	5-oxoproline	Amino Acid	Glutathione Metabolism	1494	LC/MS Neg	1021	738.5	128.035	98-79-3	7405	C01879	HMDB00267	4.0169	1.1964	0.8844	4.6263	0.8018	5.2996	3.0327	0.994	0.6693	0.839	0.7021	0.8871	0.6948	0.5149	1.0151	0.8592	0.6166	0.8166	1.006	0.8053	0.7213	0.8888	0.9356	0.9911	0.9936	1.5846	1.3874	1.1798	1.0172	1.0155	1.3234	0.9648	0.9424	1.121	1.9302	1.0542	0.4998
3277	6-hydroxydaidzein	Xenobiotics	Food Component/Plant	37113	LC/MS Pos Early	100001825	2990	271.06	17817-31-1	5284649	C14314	HMDB31715	0.8362	0.4794	1.3852	0.8365	0.7363	1.4788	0.5246	2.981	2.329	0.966	3.1854	0.7269	2.4482	1.0582	4.2751	1.0536	0.3622	0.7783	2.0726	2.2449	2.2683	1.608	1.8575	1.1746	4.8324	0.1369	1.0066	1.7329	3.1697	2.4034	0.9934	4.3247	2.7252	3.9284	2.2035	3.9034	0.04
2973	6-hydroxynicotinate	Cofactors and Vitamins	Nicotinate and Nicotinamide Metabolism	27680	LC/MS Pos Early	100000809	1330	140.034	5006-66-6	72924	C01020	HMDB02658	0.0831	0.5601	0.2508	0.0831	0.3164	0.0831	0.0831	0.0831	0.2565	0.1278	0.2914	0.0831	0.2173	0.1011	0.0831	0.1856	0.4847	1.0764	2.2419	1.7544	2.2885	0.4252	1.6267	2.2844	0.7495	0.3958	2.7553	0.2022	0.5544	0.9663	0.469	0.2957	1.7944	3.4712	0.8507	0.515	0.572
108	6-oxopiperidine-2-carboxylate	Amino Acid	Lysine Metabolism	43231	LC/MS Pos Early	100004499	1432	144.065	34622-39-4	3014237			0.6118	1.0756	1.0957	0.803	1.8878	0.768	0.8025	0.5368	0.7263	0.7194	0.774	0.5943	0.7233	0.9336	0.5567	1.0704	1.0032	0.7895	0.9427	1.0485	1.5841	1.2375	1.6317	1.2416	0.7571	1.4583	1.0137	0.6802	0.4611	0.9968	0.8573	0.592	1.2986	0.5704	0.6896	0.4846	1.3968
262	7-hydroxyindole sulfate	Amino Acid	Tryptophan Metabolism	52915	LC/MS Neg	100009043	1765	212.002					0.2838	0.7173	0.633	0.4503	1.101	0.4296	0.5235	0.4418	0.9909	0.1285	0.7727	0.0558	1.2695	2.3225	0.6871	1.0899	2.1641	0.7321	0.6814	1.1535	0.8762	0.7876	0.9874	0.3304	1.4886	1.0091	2.017	0.6364	1.0305	0.8741	0.4708	1.6129	1.0584	1.2767	1.0493	1.4348	3.4959
2246	7-ketodeoxycholate	Lipid	Secondary Bile Acid Metabolism	31904	LC/MS Neg	100001063	4821	405.265	911-40-0	188292		HMDB00391	50.6958	14.1225	0.9009	32.8633	0.7232	48.9315	30.9374	7.0405	1.1454	0.848	0.7083	7.1969	0.4268	0.2502	1.821	1.2251	0.2581	0.4465	1.2771	5.0598	1.8142	8.0243	6.6938	0.9178	0.17	1.2481	1.0822	4.9	0.5343	0.4452	11.1495	0.17	0.17	0.6063	2.88	3.7959	0.7899
2233	7-ketolithocholate	Lipid	Secondary Bile Acid Metabolism	43830	LC/MS Neg	100001069	5082	389.27	4651-67-6	444262		HMDB00467	2.812	1.8522	0.0465	2.1359	0.0465	4.4013	0.0465	1.2192	0.4792	0.0465	0.0465	2.461	0.0465	0.0465	0.0465	0.0465	0.0465	0.0465	0.7808	3.4278	0.6368	1.8927	5.3218	0.6495	0.0465	0.1052	0.5349	1.567	0.0465	0.0897	0.5888	0.0465	0.0465	0.2093	1.6466	1.4998	0.3375
2874	7-methylguanine	Nucleotide	Purine Metabolism, Guanine containing	35114	LC/MS Pos Early	100001456	2175	166.072	578-76-7	11361	C02242	HMDB00897	1.9445	2.551	3.0994	2.0235	0.6391	2.7631	2.1739	1.9365	2.5017	0.6601	0.9951	2.1257	1.9836	2.657	1.1626	2.4628	0.1926	0.2949	0.2332	0.1432	0.0936	2.191	0.1958	0.2221	2.7051	0.8691	2.2578	1.3971	1.1522	2.5017	1.8565	2.8256	0.4275	1.5034	2.095	1.7244	0.4461
3136	7-methylurate	Xenobiotics	Xanthine Metabolism	39598	LC/MS Neg	100002241	1138	181.037	612-37-3	69160			0.0968	0.0968	0.0968	0.3629	1.5295	0.0968	0.0968	0.0968	0.0968	0.0968	0.0968	0.0968	0.0968	0.0968	0.0968	0.0968	0.4737	0.0968	0.0968	0.3372	0.0968	0.0968	0.0968	0.0968	0.0968	2.7521	0.0968	0.0968	0.0968	0.0968	0.0968	0.0968	0.0968	0.0968	0.0968	0.0968	0.6394
2884	8-hydroxyguanine	Nucleotide	Purine Metabolism, Guanine containing	38672	LC/MS Pos Early	100002744	951	168.052	5614-64-2	65154	C20155	HMDB02032	0.7818	0.2256	0.8704	3.401	2.0914	0.2256	0.6852	0.7844	0.5924	0.5274	0.547	0.2256	1.5477	2.0489	0.417	1.1925	0.2256	0.8215	0.2589	0.4003	0.2256	0.2609	0.6098	0.426	0.2256	8.2924	6.6837	0.5887	0.2256	0.4844	0.6487	1.1768	0.2256	1.2557	0.4252	0.7888	1.9028
1384	8-hydroxyoctanoate	Lipid	Fatty Acid, Monohydroxy	21239	LC/MS Neg	100000956	2300.4	159.103	764-89-6	69820			0.6501	0.7359	1.1086	0.3752	1.4193	0.497	0.3752	0.9721	1.0085	0.4467	1.1881	0.3752	0.948	1.4585	0.8935	0.8974	1.5109	1.1651	0.9731	0.8176	1.0767	1.1853	1	0.9302	0.8528	1.5041	1.2639	1.1168	0.837	1.4497	1.0338	1.6289	0.9965	1.7808	1.767	1.335	2.3017
1409	9,10-DiHOME	Lipid	Fatty Acid, Dihydroxy	38399	LC/MS Neg	179	5180	313.238	263399-34-4	9966640	C14828	HMDB04704	0.2277	0.3972	0.8565	0.2057	1.0826	0.1737	0.067	0.7091	0.7787	0.5643	1.3844	0.1484	0.5004	0.7627	0.6016	0.4565	1.1891	1.5003	1.0391	1.0216	1.3838	0.6621	0.8915	1.1255	1.2912	0.8096	2.6501	0.646	0.9784	1.1529	0.5535	1.3039	1.2236	1.7206	1.5013	1.5025	0.731
1324	acetylcarnitine	Lipid	Fatty Acid Metabolism(Acyl Carnitine)	32198	LC/MS Pos Early	100000802	2282	204.123	5080-50-2	1	C02571	HMDB00201	1.9401	1.4703	2.2242	2.0577	0.5491	1.4261	0.9919	3.5296	1.3413	0.822	0.728	0.8091	3.2481	0.6417	4.7884	1.1332	0.9268	1.001	0.7383	0.9473	0.664	3.5963	0.485	1.4736	0.7904	0.654	1.1409	0.999	1.3191	1.8651	1.7919	0.8439	1.55	0.3814	0.3814	1.9465	0.9731
1086	acetylphosphate	Energy	Oxidative Phosphorylation	15488	LC/MS Polar	1211	4013.9	138.98	94249-01-1	186	C00227	HMDB01494	0.0906	0.0906	0.9682	0.517	0.3205	0.0906	0.0906	0.78	1.0055	0.0906	0.5692	0.0906	0.705	1.2073	0.6214	0.0906	1.3972	0.1555	0.2538	3.672	0.1983	1.6323	0.5237	1.329	0.7295	0.0906	0.0906	0.0906	1.7644	0.0906	0.0906	0.1939	0.9592	0.9945	0.0906	1.0223	1.4524
404	acisoga	Amino Acid	Polyamine Metabolism	43258	LC/MS Pos Early	100004541	1813	185.129	106692-36-8	129397			0.6187	0.6187	0.6187	0.6187	0.6674	0.6187	0.6187	0.6187	0.7416	0.6187	0.6187	0.6187	0.6207	0.766	0.6187	0.6187	0.6187	0.6187	0.8464	0.9781	1.234	1.5046	0.7099	0.6187	2.7974	1.5335	3.2311	0.6187	0.9994	0.6187	0.6187	0.6187	1.0006	0.8663	0.6187	0.6187	1.097
1065	aconitate [cis or trans]	Energy	TCA Cycle	46173	LC/MS Neg	100001359	580	173.009			C00417	HMDB00072	7.5691	1.1407	0.4533	11.7447	0.6106	10.4791	11.4223	2.3373	1.6239	0.4681	1.0718	1.0247	3.346	1.5481	2.4284	1.1109	0.8229	0.666	0.6907	0.9071	0.6583	0.7384	0.9753	0.6423	1.0265	1.3987	0.7024	8.4429	0.94	1.5958	2.4971	2.3797	0.9414	1.293	2.6939	1.9096	0.5458
2839	adenine	Nucleotide	Purine Metabolism, Adenine containing	554	LC/MS Pos Early	880	2221	136.062	73-24-5	190	C00147	HMDB00034	0.9127	0.8951	0.9777	4.3859	4.2717	3.5331	0.5526	0.2302	0.5314	0.1346	0.5066	0.422	0.1507	1.3469	0.3106	0.3248	0.6908	0.9943	0.8954	1.3166	1.0057	1.3831	0.9489	1.0795	0.4648	1.9984	0.417	0.3081	0.6076	0.6084	0.4246	0.4838	1.1038	0.3085	1.0745	0.5719	8.7629
2838	adenosine	Nucleotide	Purine Metabolism, Adenine containing	555	LC/MS Pos Early	798	2169	268.104	58-61-7	60961	C00212	HMDB00050	2.5234	1.0142	1.2725	0.7848	1.5467	1.1245	0.9689	0.8147	0.4926	0.6069	0.3065	1.059	1.0939	2.0637	0.7938	1.5278	0.8812	1.1409	0.7485	0.6072	0.3937	0.9858	0.3876	0.7342	0.401	1.6331	0.5195	0.4301	0.4671	0.5105	0.5909	0.7155	0.6238	0.6993	0.5363	0.6405	2.3085
2832	adenosine 3'-monophosphate (3'-AMP)	Nucleotide	Purine Metabolism, Adenine containing	35142	LC/MS Neg	100001449	1245	346.056	84-21-9	41211	C01367	HMDB03540	0.177	0.177	0.177	0.177	0.177	0.177	0.177	0.177	0.617	0.177	0.177	0.177	4.814	0.177	5.7947	1.471	0.177	0.177	0.177	0.177	0.177	0.177	0.177	0.177	0.177	0.177	0.177	0.177	0.177	0.177	0.177	0.177	0.177	1.3381	0.177	0.177	0.177
2830	adenosine 5'-diphosphate (ADP)	Nucleotide	Purine Metabolism, Adenine containing	3108	LC/MS Pos Early	208	607	428.037	20398-34-9	6022	C00008	HMDB01341	0.3783	0.3783	0.3783	0.3783	0.3783	0.3783	0.3783	0.3783	0.6363	0.3783	0.5022	0.3783	1.8807	3.0254	0.4938	0.3783	1.1699	0.9995	0.3783	1.5341	0.3783	0.3783	0.3783	0.3783	0.3783	0.4489	0.3783	0.8435	0.7824	0.8882	0.3783	0.6453	0.441	0.7142	0.3783	1.358	1.7583
2831	adenosine 5'-monophosphate (AMP)	Nucleotide	Purine Metabolism, Adenine containing	32342	LC/MS Pos Early	209	1013	348.07	149022-20-8	6083	C00020	HMDB00045	0.5504	0.2963	0.6701	1.0757	0.8956	0.1583	0.1583	0.2908	0.7716	0.2569	0.1583	0.8125	11.9716	23.5327	4.2604	1.676	0.1583	0.4423	0.6178	0.1583	0.1583	1.0642	0.1583	0.4203	0.1583	0.9814	0.1949	0.1583	0.3948	0.1583	0.1583	1.1721	0.1583	1.7465	0.2476	0.331	3.6634
1227	adipate	Lipid	Fatty Acid, Dicarboxylate	21134	LC/MS Polar	100000863	3000	145.051	124-04-9	196	C06104	HMDB00448	0.4179	0.7065	0.9254	0.4766	2.2887	0.3489	0.4234	0.4592	0.444	0.6192	0.6108	0.3835	0.4891	0.6062	0.494	0.3342	1.1047	1.1862	0.7632	1.3536	0.9125	0.6253	1.8594	0.8014	0.6415	5.0123	4.2154	0.4279	0.595	0.5285	0.7477	0.3656	1.7675	1.3058	0.5205	0.5436	7.4102
3282	afromosin	Xenobiotics	Food Component/Plant	35653	LC/MS Pos Late	100001648	991	299.091	550-79-8	5281704	C10199		3.8453	2.1229	0.1206	2.8608	0.1206	1.813	0.7049	0.9309	1.2724	0.8478	1	2.2472	0.1206	0.1206	0.1206	0.1206	0.1206	0.1206	0.1206	0.3712	0.1206	0.3804	1.3508	0.1895	0.1206	0.1206	0.1206	1.7712	0.4015	1.1998	1.6021	0.3511	0.1206	0.7007	2.8001	1.0748	0.1206
402	agmatine	Amino Acid	Polyamine Metabolism	15496	LC/MS Pos Early	100000103	3057	131.129	2482-00-0	199	C00179	HMDB01432	60.8028	5.5803	4.1047	77.7199	2.6535	123.525	154.563	17.1862	4.5884	13.5363	1.2815	33.8525	3.5355	3.2658	24.8542	12.3942	4.0247	4.1194	0.6448	0.4847	1.1408	1.6905	0.5791	0.6647	0.3568	1.256	0.8109	0.521	0.8592	1.2598	20.3802	1.3928	0.7241	0.5608	0.8387	1.5192	0.66
28	alanine	Amino Acid	Alanine and Aspartate Metabolism	1126	LC/MS Pos Early	811	1700	90.055	56-41-7	5950	C00041	HMDB00161	0.9147	1.2927	1.651	0.9315	1.4646	0.7914	0.5487	0.6862	0.5914	0.8334	0.668	0.5287	0.7207	0.7795	0.5214	0.6266	0.8267	0.9873	1.146	1.0497	1.0671	1.2538	1.0983	1.3106	0.8305	1.911	1.7219	0.8121	0.8542	0.9781	1.3002	0.7758	0.9356	1.0713	0.9869	0.842	0.8842
469	alanylleucine	Peptide	Dipeptide	37093	LC/MS Pos Early	100001890	3055	203.139	1638-60-4	259583		HMDB28691	1.8328	1.3051	1.5462	0.6347	0.9836	0.8646	0.7379	1.4836	1.0164	1.679	0.9159	1.0283	0.5935	0.7728	0.8854	1.555	0.707	0.9728	0.8217	1.488	1.0596	5.1305	0.8866	1.4985	1.0234	0.7366	0.5305	1.2363	2.5404	1.302	2.5953	1.5712	4.3285	2.7784	1.5328	2.1141	0.1668
2826	allantoin	Nucleotide	Purine Metabolism, (Hypo)Xanthine/Inosine containing	1107	LC/MS Polar	1002	1672	157.037	97-59-6	204	C02350	HMDB00462	71.6474	25.9578	2.1331	241.444	0.9059	82.6939	84.4796	2.6123	2.2553	1.6574	0.9965	44.1689	0.556	0.7516	0.1641	1.5062	0.6986	0.6866	0.251	0.4018	0.3414	0.2884	1.2883	0.4934	0.3904	4.9016	12.027	2.476	0.8338	0.369	23.448	0.771	0.1641	0.7211	7.6013	4.0167	0.7191
17	allo-threonine	Amino Acid	Glycine, Serine and Threonine Metabolism	15142	LC/MS Polar	100000272	2511.1	118.051	28954-12-3	99289	C05519	HMDB04041	0.2839	0.815	0.3649	0.2839	0.6676	0.3775	0.2839	0.8543	0.315	0.419	1.1028	0.2839	0.5194	0.4901	0.8129	0.4789	0.3282	1.1393	1.1956	0.9889	1.492	0.8658	1.1039	1.2193	0.9927	4.2083	0.3986	0.2839	1.117	1.3113	0.2839	1.0284	1.2672	0.9423	0.7789	1.1251	1.106
3010	alpha-CEHC	Cofactors and Vitamins	Tocopherol Metabolism	48188	LC/MS Neg	100002206	4045	277.144	4072-32-6	9943542		HMDB01518	0.445	0.445	0.6962	0.445	0.5534	0.445	0.445	0.445	0.7472	0.445	1.7397	0.445	0.9302	0.9028	0.445	0.445	1.4425	0.5357	0.445	1.0951	1.2076	0.5838	0.8382	0.6942	1.3712	0.445	1.0502	0.445	0.445	0.445	0.445	1.2504	1	0.445	1.7427	0.7229	0.6547
1361	alpha-hydroxycaproate	Lipid	Fatty Acid, Monohydroxy	37073	LC/MS Neg	100001723	1920	131.071	6064-63-7	99824		HMDB01624	1.6455	1.4879	0.3138	0.3138	0.3138	0.4737	0.7315	0.7252	0.9477	0.3138	19.9939	0.5358	4.3481	9.7216	9.8086	1.9096	0.3138	0.3138	0.3138	0.7801	0.5857	3.1886	0.6699	0.3138	0.3138	0.3138	0.3138	0.3138	0.3138	9.0336	1.9174	1	0.6303	0.3138	0.3138	1.1107	1.8544
317	alpha-hydroxyisocaproate	Amino Acid	Leucine, Isoleucine and Valine Metabolism	22132	LC/MS Neg	100000706	1840	131.071	10303-64-7	83697	C03264	HMDB00746	11.527	2.797	0.9373	7.888	0.6786	6.7168	7.3603	1.2	0.7526	1.3187	0.6585	0.5207	0.6465	0.6792	0.6367	1.19	0.1919	0.4648	1.1656	0.8352	0.5252	1.5991	1.295	1.1263	0.4132	0.9557	0.3389	0.495	0.6953	1.2497	14.4549	1.8467	0.7386	2.2126	2.5286	0.5125	2.1115
286	alpha-hydroxyisovalerate	Amino Acid	Leucine, Isoleucine and Valine Metabolism	46537	LC/MS Polar	100001300	1052	117.056	600-37-3	99823		HMDB00407	2.5863	3.1763	0.7132	2.3592	0.8961	1.7818	4.5663	1.0582	1.3111	1.1248	1.8387	0.7736	0.9982	0.9178	1.2894	1.485	0.492	0.6395	0.9891	0.9395	0.5163	1.2884	0.8816	0.9067	0.6989	0.5894	0.4015	0.6657	0.952	1.9877	3.7705	2.077	0.7894	0.9433	1.0649	0.7171	3.0915
342	alpha-ketobutyrate	Amino Acid	Methionine, Cysteine, SAM and Taurine Metabolism	4968	LC/MS Polar	796	940	101.024	600-18-0	58	C00109	HMDB00005	1.2009	0.4356	0.4356	0.9366	0.4356	0.619	0.5456	1.2932	0.4356	0.4356	0.4356	2.5517	0.4356	0.4356	1.0266	0.4356	0.4356	0.4356	0.4356	0.4356	0.4356	0.4356	0.4356	0.4356	0.4356	1.052	0.4356	0.4356	0.4356	1.7099	1.9585	0.5756	0.4356	0.4356	0.8706	0.4356	0.5426
1069	alpha-ketoglutarate	Energy	TCA Cycle	528	LC/MS Polar	93	2700	145.014	305-72-6;328-50-7;22202-68-2	51	C00026	HMDB00208	1.0113	0.5812	2.0051	0.9249	1.2806	2.2677	1.9304	0.3866	0.3897	0.4321	0.5455	0.5866	0.7224	0.6085	0.8715	0.6134	0.9887	1.944	1.3131	0.6171	0.4767	0.5012	0.8248	0.9594	0.5853	3.6003	4.3875	0.7658	0.5733	0.83	2.3301	0.6243	0.6076	1.1247	1.4251	0.6551	1.2814
2998	alpha-tocopherol	Cofactors and Vitamins	Tocopherol Metabolism	1561	LC/MS Pos Late	1105	2522	430.378	59-02-9;10191-41-0	14985	C02477	HMDB01893	0.5683	0.8557	0.6713	0.5318	0.9242	0.7856	0.2323	0.8094	1.2141	0.7718	1.4587	0.3976	1.3169	1.0223	1.0083	0.5038	1.4078	1.1189	1.4541	0.8785	1.3889	0.4801	1.7372	1.1433	1.4994	1.062	1.5106	0.8107	0.9127	0.9551	0.7967	1.1341	0.9917	0.9537	1.1462	1.1024	1.2555
2999	alpha-tocopherol acetate	Cofactors and Vitamins	Tocopherol Metabolism	38288	LC/MS Pos Late	100002328	2702	490.425	7695-31-2	2117	C13202	HMDB34227	0.3945	0.6794	0.8177	0.7263	0.8488	0.5671	0.3206	0.7525	1.9431	1.1055	1.3895	0.5227	1.0748	1.1153	0.9376	0.5167	1.8124	1.6529	1.8896	0.7336	1.0106	0.5589	1.7999	1.9237	1.48	1.0539	1.6792	1.0515	1.099	1.4749	0.831	1.9787	1.3886	1.6943	1.72	1.3389	1.0533
3004	alpha-tocotrienol	Cofactors and Vitamins	Tocopherol Metabolism	37502	LC/MS Pos Late	100001979	1986	424.334	58864-81-6	5282347	C14153	HMDB06327	0.8629	0.7181	1.2518	0.4871	1.1347	0.4995	0.211	0.6476	1.3196	1.0065	1.3937	0.341	0.9935	0.8287	0.9725	0.5277	1.421	0.9321	1.8489	0.6873	1.2918	0.6165	1.9322	1.6182	1.2328	1.0293	1.777	0.8729	1.2407	1.2299	0.9513	1.1524	1.3185	1.1574	1.3435	0.9306	0.9758
458	anserine	Peptide	Dipeptide Derivative	15747	LC/MS Pos Early	100000044	2924	241.13	10030-52-1	112072	C01262	HMDB00194	3.6009	5.9387	0.3012	2.2341	0.1417	2.2367	1.9982	3.3687	2.8862	2.9205	4.5444	3.7076	6.9437	3.4216	3.7192	4.4608	1.2385	4.0237	0.0926	0.2184	0.1203	1.1259	0.2312	0.2573	0.3686	0.0811	1.7314	0.6413	2.5693	6.3593	4.0824	4.1075	3.1303	3.507	4.2544	1.4313	0.102
230	anthranilate	Amino Acid	Tryptophan Metabolism	4970	LC/MS Pos Early	1258	2606	138.055	118-92-3	227	C00108	HMDB01123	0.4388	1.0897	0.5107	0.4118	0.9732	0.5136	0.4118	1.3767	0.6798	0.7934	1.5717	0.4439	0.7752	0.9714	0.7461	0.4118	0.4335	0.4118	0.6908	1.2269	0.972	1.0929	0.6957	0.8825	1.3675	0.4118	1.2821	1.058	1.0663	1.0074	1.05	0.9781	1.0066	0.9765	1.2047	0.7045	1.5016
918	arabinose	Carbohydrate	Pentose Metabolism	575	LC/MS Polar	828	1804.5	195.051	28697-53-2	66308	C00216	HMDB00646	6.6504	5.7121	0.312	3.2192	0.7625	4.7062	5.9692	3.7371	2.1258	1.2962	1.7119	1.102	0.47	0.0711	1.6948	1.1608	0.2895	0.2592	0.7636	0.8317	0.6178	0.6565	1.802	0.8451	0.8089	0.9611	0.4531	1.7202	0.8017	1.2207	8.8692	0.7795	0.966	1.281	5.0183	1.2887	0.4817
933	arabitol/xylitol	Carbohydrate	Pentose Metabolism	48885	LC/MS Polar	100006430	1932.4	151.061					8.8492	5.0443	3.9556	11.6508	1.675	9.473	11.4154	3.9561	3.6829	2.6694	1.5058	4.3222	0.4774	1.1878	0.4305	1.9937	1.7936	0.7949	0.3706	0.6342	0.387	1.3144	0.7489	0.628	0.4658	0.3706	0.3706	1.3024	0.9065	0.9283	7.891	0.6249	1.3778	0.5701	4.3922	0.9156	0.3783
935	arabonate/xylonate	Carbohydrate	Pentose Metabolism	48255	LC/MS Polar	100006115	2664.6	165.041					31.7028	6.4148	0.6133	33.7068	3.6426	18.7459	15.6801	2.6596	1.1279	0.4579	1.697	0.8482	15.4159	0.916	1.0188	5.77	0.7279	0.5765	0.6588	0.6875	0.7066	1.2869	2.3933	0.7765	1.3751	0.6659	0.2863	2.7658	1.3003	1.0196	0.6003	3.0494	0.7779	1.6447	11.2995	1.7365	0.6965
1119	arachidate (20:0)	Lipid	Long Chain Fatty Acid	1118	LC/MS Neg	893	6295	311.296	506-30-9	10467	C06425	HMDB02212	0.9249	1.0265	2.7781	0.3159	2.5552	1.1892	0.1715	0.7155	0.5173	0.564	1.0179	0.1643	1.4683	0.4317	0.9646	0.766	0.8097	0.9678	1.4712	0.3285	0.1974	1.113	0.2729	0.3151	0.4516	3.934	2.3697	1.3765	1.1605	2.6152	1.868	0.6911	1.027	0.4424	0.5332	1.1581	1.2847
1149	arachidonate (20:4n6)	Lipid	Polyunsaturated Fatty Acid (n3 and n6)	1110	LC/MS Neg	229	5535	303.233	506-32-1	444899	C00219	HMDB01043	0.7277	0.7956	11.1609	0.1052	0.1928	0.1766	0.0728	0.9877	0.3526	1.4278	0.813	0.0728	3.7816	0.7787	0.6494	0.3885	1.9145	0.5498	0.7986	0.1563	0.287	2.6825	0.2244	0.474	0.6708	1.1477	2.4484	1.6381	3.1089	1.8546	2.0034	1.3447	2.4016	1.6159	0.7917	1	0.4955
365	arginine	Amino Acid	Urea cycle; Arginine and Proline Metabolism	1638	LC/MS Pos Early	231	2825	175.119	1119-34-2	232	C00062	HMDB00517	1.926	1.5852	2.7542	1.6219	2.3009	1.1	1.4239	1.4147	0.8633	1.7887	0.8398	1.4215	1.0746	1.2065	1.0859	1.0217	1.2445	1.5215	0.3519	0.3987	0.5561	2.2498	0.6302	0.4446	0.3117	1.0874	0.1639	0.3596	0.6591	0.9876	1.195	0.2813	1.2092	0.4502	0.904	0.8276	0.6238
371	argininosuccinate	Amino Acid	Urea cycle; Arginine and Proline Metabolism	15497	LC/MS Pos Early	232	2745	291.13	156637-58-0	16950;828	C03406	HMDB00052	1.0337	0.8383	1.2905	0.7944	1.0959	0.783	0.5735	1.0778	1.1575	1.0005	1.4012	0.4659	1.5736	1.4024	1.2589	1.0071	1.1714	1.1823	1.0656	0.9489	0.9152	1.0815	0.9259	0.9324	1.2894	0.5565	1	1.4445	1.1218	1.3945	1.0885	1.8478	1.1411	1.1985	1.1788	1.2861	0.3798
33	asparagine	Amino Acid	Alanine and Aspartate Metabolism	512	LC/MS Pos Early	917	1225	133.061	70-47-3	6267	C00152	HMDB00168	3.0265	0.1434	1.9661	0.4246	2.2768	0.309	0.1204	0.4825	0.1475	1.3992	0.2555	0.2294	0.3831	0.4275	0.2788	0.1643	0.3671	0.3073	1.7473	1.3272	1.8024	1.9369	1.4474	2.092	1.4042	2.248	2.9285	1.45	1.5308	0.8677	0.3135	1.0881	1.1221	1.081	1.1172	1.3796	0.558
31	aspartate	Amino Acid	Alanine and Aspartate Metabolism	443	LC/MS Pos Early	234	1165	134.045	56-84-8	5960	C00049	HMDB00191	1.5044	1.2906	1.4141	1.0536	1.0415	0.4642	0.361	1.1041	0.8639	1.589	0.8541	0.4644	1.0366	0.9363	0.8661	0.9259	0.8452	1.0836	1.1071	1.005	1.2523	1.1478	1.2776	1.2049	0.868	1.687	1.637	1.0587	0.8407	1.5075	1.6056	0.8513	0.995	1.0775	1.325	0.9436	0.6504
1238	azelate (nonanedioate)	Lipid	Fatty Acid, Dicarboxylate	18362	LC/MS Neg	2029	1276	187.098	123-99-9	2266	C08261	HMDB00784	0.4709	0.9986	1.0861	0.6651	2.6607	0.4566	0.2349	0.8937	0.6086	0.6116	0.4243	0.2293	0.3891	0.7395	0.4853	0.5401	1.4974	1.7067	0.5515	1.1158	0.7858	0.8363	1.2214	0.6601	0.5832	6.0305	1.9791	0.4861	0.7016	0.5727	2.1869	0.5593	1.12	2.2279	1.6922	0.7292	10.1722
3651	bacitracin	Xenobiotics	Drug	39871	LC/MS Neg	100002995	5130	709.867	22601-59-8	439542	C15482		0.0221	0.0377	0.0221	0.0221	0.0221	0.0221	0.0221	0.7652	0.8328	0.3829	0.7803	0.1863	11.3811	4.1176	7.9151	3.5899	8.5517	4.5412	0.0221	0.0374	0.0221	0.0221	0.0221	0.0221	1.2436	0.2705	1.2465	0.7768	0.9725	1.1148	3.8062	9.6028	8.1131	6.9472	7.763	8.3882	0.0221
1126	behenate (22:0)*	Lipid	Long Chain Fatty Acid	12125	LC/MS Neg	314	6745	339.327	112-85-6	8215	C08281	HMDB00944	0.7157	0.8866	4.0701	0.4208	1.0834	0.4685	0.2058	0.4711	0.5174	0.5091	1.1408	0.117	0.6742	0.6048	0.5967	0.6979	1.7931	1.3859	2.4829	0.3574	0.3166	0.8705	0.3897	0.5126	0.7003	1.5778	2.9103	1.4875	1.2369	2.2066	1.1557	0.9745	1.5825	0.4761	1.1043	0.7795	1.244
3077	benzoate	Xenobiotics	Benzoate Metabolism	15778	LC/MS Neg	100000008	1750	121.029	65-85-0	243	C00180	HMDB01870	0.3389	1.2103	0.3389	0.5891	1.0138	0.4715	0.5782	0.9067	0.4668	0.3389	0.5316	0.3389	0.7368	0.5431	0.4853	0.3389	0.4518	0.4772	0.4848	0.7479	1.0336	1.0227	1.196	0.7523	0.5805	0.3389	1.3411	0.3389	0.7525	0.5601	2.1585	0.4247	0.9113	0.9862	1.8445	0.6392	1.899
2921	beta-alanine	Nucleotide	Pyrimidine Metabolism, Uracil containing	55	LC/MS Pos Early	244	1905	90.055	56-41-7;107-95-9	239	C00099	HMDB00056	0.9897	1.6637	1.0752	1.1439	1.0061	1.3074	0.9674	0.9867	0.6206	0.6342	0.8685	0.7954	1.2333	0.7109	0.8448	0.5818	1.0549	0.9762	1.0701	1.4536	0.7915	1.3585	0.7849	0.802	2.0961	0.8359	1.3306	1.235	1.8425	0.8262	1.4179	1.5629	1.5098	1.8409	1.4039	1.3288	0.643
56	beta-citrylglutamate	Amino Acid	Glutamate Metabolism	54923	LC/MS Neg	100003271	530	320.062	73590-26-8				3.1587	1.5938	1.6868	2.7405	0.8386	2.1179	1.5498	2.3375	1.7896	0.9662	1.4009	0.9812	2.5906	2.1566	2.8725	1.2134	1.2126	0.6736	0.798	1.2423	0.7811	1.4153	1.0162	0.9705	1.4317	0.6111	0.7372	3.1946	0.7871	3.1783	4.3212	6.2244	0.8967	1.05	2.9723	1.7718	0.41
3296	beta-guanidinopropanoate	Xenobiotics	Food Component/Plant	35101	LC/MS Pos Early	100001411	2145	132.077	353-09-3	67701	C03065	HMDB13222	1.0107	1.1144	0.9422	0.8831	0.4849	1.3039	0.5367	1.1836	0.6743	0.9755	0.8331	0.5443	0.6727	0.5659	1.4521	0.4015	0.7456	1.2249	0.7588	1.2892	1.2132	1.0336	1.4579	0.8906	2.0129	1.1126	1.3544	0.7049	1.5457	0.3871	0.7719	0.478	0.9893	1.2837	0.8166	0.878	2.176
279	beta-hydroxyisovalerate	Amino Acid	Leucine, Isoleucine and Valine Metabolism	12129	LC/MS Polar	1442	1149.8	117.056	625-08-1	69362		HMDB00754	0.7689	1.7583	1.284	0.7109	2.0468	0.4919	1.0237	0.7297	0.9819	0.9043	1.4326	0.3719	1.4948	1.1743	0.8477	0.9013	1.3256	1.3642	0.9951	0.9036	1.1464	0.937	1.3155	0.8301	0.6605	1.445	0.6281	0.7343	0.8367	1.013	1.9663	1.1895	1.1604	0.9443	0.7584	0.6914	1.1284
6	betaine	Amino Acid	Glycine, Serine and Threonine Metabolism	3141	LC/MS Pos Early	799	1064	118.086	107-43-7	247	C00719	HMDB00043	3.1601	1.4407	1.8355	4.8212	0.3066	3.7872	2.7666	3.0341	0.8341	2.9687	0.3243	2.4426	0.1464	0.2456	0.5316	1.0125	0.5345	0.4471	0.3913	0.9449	0.4169	1.5932	0.5424	1.0512	0.4056	1.3868	0.5105	0.8528	0.8359	0.8559	2.847	0.5739	1.1112	0.4084	1.7164	1.1411	1.0259
2050	beta-sitosterol	Lipid	Sterol	27414	LC/MS Pos Late	100001033	3054	397.383	83-46-5	222284	C01753	HMDB00852	0.9237	1.3114	1.2987	0.7396	1.2012	1.1789	0.3361	0.9637	1.1084	0.8529	1.421	0.7422	2.5994	0.6736	2.0983	0.2696	2.0242	0.6344	0.7985	1.2719	0.967	1.2992	0.9519	0.9731	0.8101	0.8759	0.9041	1.043	1.4192	1.5255	1.3898	2.5167	0.9324	1.4183	1.1238	2.4615	1.6779
3037	bilirubin (E,Z or Z,E)*	Cofactors and Vitamins	Hemoglobin and Porphyrin Metabolism	47886	LC/MS Pos Late	100001951	1270	585.271		5799469			0.1769	0.1769	0.1769	0.1769	0.1769	0.1769	0.1769	0.6175	0.8092	0.1919	1.1616	0.1769	1.2449	0.4831	0.5428	0.1769	0.6252	0.3586	1.7865	1.0809	2.2072	1.3184	0.698	0.7943	1.7546	0.1769	0.7857	2.0493	3.0328	2.9607	0.7069	3.6119	2.2798	2.5507	2.9817	2.7756	0.8356
3035	bilirubin (Z,Z)	Cofactors and Vitamins	Hemoglobin and Porphyrin Metabolism	43807	LC/MS Pos Late	1090	1840	585.271	635-65-4	5280352	C00486	HMDB00054	0.4633	0.21	0.3423	0.2976	0.3334	0.7539	0.0711	0.7838	0.7567	0.3546	1.5165	0.0973	2.6836	1.8735	2.5472	0.1687	1.4831	1.0095	2.8716	2.7025	3.4011	1.7162	3.1447	1.459	5.9941	0.3278	0.2599	3.2064	4.9036	2.5753	1.1926	5.7945	2.6713	5.4875	3.7074	4.9399	0.9698
3038	biliverdin	Cofactors and Vitamins	Hemoglobin and Porphyrin Metabolism	2137	LC/MS Pos Late	250	1016	583.255	55482-27-4;55482-27-4	5353439	C00500	HMDB01008	0.4124	0.4844	0.3911	0.4119	0.2131	0.8235	0.0738	0.7117	0.7678	0.3381	1.0833	0.3059	1.2808	0.759	2.2477	0.1923	0.6066	0.5237	1.4686	1.1596	1.6681	0.7853	1.7038	1.1349	2.1222	0.4342	0.8336	1.6254	2.1501	1.9319	1.2985	2.4276	1.0788	1.7515	2.3945	1.9697	1.463
3015	biocytin	Cofactors and Vitamins	Biotin Metabolism	42971	LC/MS Pos Early	100004272	2625	373.19	576-19-2	7098660;83814			0.4681	2.0454	0.7955	0.5029	3.6414	0.7375	0.6126	0.1461	0.6077	2.2771	0.1461	1	0.1461	1.3874	0.5339	0.5485	0.3535	0.1461	0.1461	0.2135	1.1987	0.4865	1.8304	1.5824	0.699	3.7612	1.4916	0.1461	0.1461	0.1461	1.0057	0.1461	0.1461	1.2316	0.2209	0.1461	0.8711
1306	butyrylcarnitine	Lipid	Fatty Acid Metabolism (also BCAA Metabolism)	32412	LC/MS Pos Early	100001054	2860	232.154	25576-40-3	439829	C02862	HMDB02013	0.9716	1.0093	10.2585	0.6289	0.1863	0.4446	0.4361	3.3554	0.7379	0.8199	0.2628	1.2721	2.551	0.2453	5.0885	0.9907	0.5342	0.4121	0.7955	0.9145	0.9282	11.8677	0.2439	2.9011	0.8043	0.1863	0.1863	1.4172	2.9442	3.803	2.2062	1.7669	4.2875	0.3859	0.1863	2.5223	0.1863
100	cadaverine	Amino Acid	Lysine Metabolism	15308	LC/MS Pos Early	100000110	3036	103.123	462-94-2;1476-39-7	273	C01672	HMDB02322	0.5929	0.7009	1.8368	0.4926	1.0036	1.1483	0.8216	0.1885	1.0114	0.7744	0.8966	0.2123	0.8882	0.5719	0.4857	1.0724	0.8116	0.1977	0.7392	1.3608	3.0376	1.6516	2.489	1.0959	0.9964	1.2003	2.4027	2.1147	1.2663	1.1924	1.9044	0.8434	0.3432	1.1829	0.7294	0.5634	2.241
3147	caffeic acid sulfate	Xenobiotics	Xanthine Metabolism	53254	LC/MS Neg	100009337	870	258.992				HMDB41708	2.5244	0.9759	0.0655	3.3602	0.0655	1.5591	1.3851	1	0.2018	0.0655	0.1577	0.8676	0.0655	0.0655	0.0655	0.0655	1.3427	0.0655	0.0655	0.0655	0.0655	0.0655	0.0655	0.0655	0.0655	0.0655	0.0655	0.067	0.0655	0.0655	4.0355	0.0655	0.0655	0.0655	2.088	0.0655	0.0655
2052	campesterol	Lipid	Sterol	33997	LC/MS Pos Late	100001269	2873	383.367	474-62-4	173183	C01789	HMDB02869	0.9267	0.8843	1.1749	0.8043	1.0887	1.0173	0.3112	0.9081	1.3536	0.8386	1.1271	0.68	3.2528	0.5081	1.9753	0.2277	1.4566	0.6038	0.8682	1.4395	0.9368	1.7189	1.1814	0.9814	0.8507	0.7032	0.9827	1.2712	1.6119	2.0373	1.3199	2.4888	0.9521	1.4523	1.1532	3.2235	1.9234
1094	caprate (10:0)	Lipid	Medium Chain Fatty Acid	1642	LC/MS Neg	888	5090.7	171.139	112-37-8	2969	C01571	HMDB00511	1.2397	0.7418	1.1896	0.8869	0.8955	0.2535	0.2399	0.6814	0.2303	0.7369	0.8423	1.0421	1.1267	0.9069	0.8324	1.1072	1.0697	1.2073	1.615	1.1926	0.2856	0.9216	0.7545	0.5102	0.6734	9.5934	0.4838	1.0468	0.7717	0.44	0.3424	1.1086	1.2067	1.2366	1.1025	1.2912	4.3153
1090	caproate (6:0)	Lipid	Medium Chain Fatty Acid	32489	LC/MS Neg	926	2713.7	115.076	142-62-1	8892	C01585	HMDB00535	0.407	2.0165	0.2013	0.2013	1.2675	0.2013	0.2013	0.2227	0.2013	0.2013	0.3544	0.2013	0.2013	0.2013	0.2013	0.2013	0.2013	0.7913	0.2013	0.2013	0.2982	0.7645	0.8497	0.2013	0.2013	0.9357	0.2013	0.2013	0.2013	0.2013	0.2013	0.2013	0.2013	1.0729	2.905	0.522	2.2032
48	carboxyethyl-GABA	Amino Acid	Glutamate Metabolism	40007	LC/MS Pos Early	100003260	2085	176.092	4386-03-02	2572		HMDB02201	0.7605	0.9767	1.1989	0.8276	1.4508	0.6628	0.6906	1.0527	1.2322	0.9506	1.4305	0.6362	1.2044	1.3572	1.2222	1.1327	1.5564	1.5574	1.4219	1.2256	1.2631	1.2097	1.0728	1.4998	1.1786	1.0233	1.4489	1.1965	0.9551	1.304	0.9339	1.1843	1.1199	1.1977	1.0749	1.1005	0.4735
1352	carnitine	Lipid	Carnitine Metabolism	15500	LC/MS Pos Early	100000007	1978	162.113	461-05-2	10917	C00318	HMDB00062	0.9789	2.0562	1.149	1.2393	0.9632	1.1429	0.6614	1.3711	0.9828	1.8452	1.5192	0.4413	1.2525	0.6427	1.7928	1.0683	1.1193	0.5287	0.6972	1.1532	0.7162	1.252	0.488	1.0504	0.7758	0.4063	0.9023	1.1588	0.8048	1.297	1.0454	0.8336	0.7456	0.9248	0.4735	1.3727	1.0666
455	carnosine	Peptide	Dipeptide Derivative	1768	LC/MS Pos Early	249	2942	227.114	305-84-0	439224	C00386	HMDB00033	3.4373	1.5379	0.2906	2.4794	0.1153	2.0799	1.8369	1.3702	1.2351	1.7511	1.5244	3.0132	1.4905	1.6198	0.9399	1.1203	0.7647	0.3312	0.1531	0.8798	0.2712	0.5122	0.9001	1.5323	0.3641	0.1706	0.0729	0.7371	1.0363	1.8327	4.318	2.0644	0.5519	1.3805	2.5117	1.3531	0.0891
3095	catechol sulfate	Xenobiotics	Benzoate Metabolism	35320	LC/MS Neg	100001605	1906	188.986	4918-96-1	3083879	C00090	HMDB59724	1.968	5.8341	1.1156	1.4206	0.669	0.6174	1.6409	6.5033	3.9158	0.9979	5.5862	0.1511	0.5988	2.2187	1.3247	1.5454	12.8825	0.7899	0.098	1.1817	0.2166	0.7258	4.3126	0.3754	1.1513	0.1681	0.0574	4.7806	1.4646	0.8032	8.9652	1.3169	3.4022	1	12.171	2.3542	0.7627
2200	chenodeoxycholate	Lipid	Primary Bile Acid Metabolism	1563	LC/MS Neg	1123	5264	391.285	474-24-9;474-25-9	10133	C02528	HMDB00518	1.7171	4.6465	0.6958	2.1658	0.8299	2.7526	0.6889	1.4339	0.5973	0.5673	0.4798	2.3444	0.3727	0.2087	0.9862	0.3435	0.364	0.3538	2.6959	8.1887	1.7614	4.5844	9.194	5.4318	0.8103	0.5698	0.7619	1.6773	0.6074	1.2891	2.221	0.5877	0.6519	1.3588	3.5321	15.6435	1.4561
1511	chiro-inositol	Lipid	Inositol Metabolism	37112	LC/MS Polar	100001859	3191.2	225.062	643-12-9		C19891	HMDB34220	1.0088	1.6468	0.7947	1.4508	0.6574	1.7837	1.8566	3.9709	2.1979	2.055	2.1333	4.1765	2.3326	0.2577	5.6969	2.003	0.3399	0.3336	0.1557	1.4125	0.2462	0.6333	0.7358	0.5481	1.1441	0.0884	0.0405	3.5651	3.0172	3.1171	1.9003	3.6228	0.7779	2.1564	1.7724	1.5429	0.1248
2197	cholate	Lipid	Primary Bile Acid Metabolism	22842	LC/MS Neg	136	5165	407.28	81-25-4	221493	C00695	HMDB00619	17.6951	14.7581	0.9033	14.441	0.6225	10.4608	7.1468	2.8496	1.0369	0.3448	0.7631	3.4872	0.4715	0.2281	1.3724	0.7961	0.4687	0.4266	1.9093	7.8604	2.4523	7.904	8.749	2.3304	0.305	0.7312	1.1867	1.8781	0.6938	0.886	3.7636	0.3671	0.2784	0.8286	2.8978	24.4008	1.2387
2208	cholate sulfate	Lipid	Primary Bile Acid Metabolism	52973	LC/MS Neg	100006637	4557	243.115					1.3311	3.9742	0.2222	0.8959	0.1906	1.5869	0.9083	3.6705	3.5606	0.5731	1.0917	0.0958	5.4777	5.3708	4.5714	4.2344	3.9197	3.7719	0.0445	0.3957	0.0445	0.0919	0.0445	0.0445	0.0445	0.0445	0.0445	0.6474	0.0445	0.0445	1.734	0.0445	0.193	0.0445	0.2175	0.775	0.0445
2027	cholesterol	Lipid	Sterol	63	LC/MS Pos Late	266	2707	369.352	57-88-5	11025495	C00187	HMDB00067	0.9978	1.3872	3.3231	1.0555	1.3214	1.2244	0.3866	1.1351	0.9823	0.8403	0.9451	0.4918	2.6366	0.4632	1.201	0.2994	1.1146	0.4751	0.8841	1.0885	0.8159	2.1046	0.7697	1.5096	0.4649	0.5695	0.83	0.8008	1.3425	1.4059	1.5547	1.4631	0.9879	1.3162	0.7464	2.0744	1.5976
1538	choline	Lipid	Phospholipid Metabolism	15506	LC/MS Pos Early	1256	1961	104.107	67-48-1	305	C00114	HMDB00097	1.0397	0.9618	2.423	0.7717	0.3338	0.3151	0.7189	1.5771	0.4432	0.6872	0.345	1.0382	3.6293	0.2974	0.6051	0.6549	0.5879	0.5126	0.7933	0.8295	1.1996	2.3383	0.524	1.3756	0.5346	0.7417	1.4932	0.7293	1.1472	1.2765	1.5402	0.7032	1.5115	1.0473	0.7065	1.0668	0.7816
1539	choline phosphate	Lipid	Phospholipid Metabolism	34396	LC/MS Pos Early	267	700	184.073	72556-74-2	1014	C00588	HMDB01565	0.2236	1.3033	2.9026	3.0461	0.0688	0.548	0.1108	2.0827	0.6783	0.3807	0.1183	4.521	5.8454	3.7534	4.2675	0.1259	2.8431	0.1958	1.1837	0.1708	1.3206	8.3779	0.1287	1.9115	0.4309	0.2765	1.5371	0.9109	3.5595	1.3773	2.0668	1.1427	1.3338	4.3047	0.4157	1	0.1667
3309	chrysin	Xenobiotics	Food Component/Plant	40431	LC/MS Neg	100002958	4674	253.051	480-40-0	5281607	C10028	HMDB36619	0.4756	2.3651	0.4146	1.2329	1.2121	2.0358	0.3856	5.6908	7.4193	0.5124	2.2044	0.5632	2.239	5.4892	2.995	3.8407	4.1712	10.707	1.0063	1	1.1861	0.3317	0.9059	0.2829	1.0765	0.3385	0.5121	1.2035	1.4036	0.6692	0.843	1.534	0.6749	2.777	2.439	2.695	0.4815
[truncated: 451 more rows]
[truncated: 17 more columns]

## Sheet: Pathway Heat Map
	USDA USDA-01-16VW Antibiotic effects on the turkey microbiome
[truncated: 717 more rows]
[truncated: 49 more columns]
